# Supplementary material for: Structure of a dinuclear cadmium complex with 2,2′-bi­pyridine, monodentate nitrate and 3-carb­oxy-6-methyl­pyridine-2-carboxyl­ate ligands: intra­molecular carbon­yl(lone pair)⋯π(ring) and nitrate(π)⋯π(ring) inter­actions
Source: Acta Crystallogr E Crystallogr Commun. 2015 Jul 8;71(Pt 8):890–4. doi: 10.1107/S2056989015012384 (PMC4571349; doi:10.1107/S2056989015012384)
Supplement: Supplementary file 1 [file e-71-00890-sup1.cif]

##############################################################################
#                                                                            #
# This CIF contains the data in a paper accepted for publication in          #
# Acta Crystallographica Section E. It conforms to the requirements of       #
# Notes for Authors for Acta Crystallographica Section E, and has been       #
# peer reviewed under the auspices of the IUCr Commission on Journals.       #
#                                                                            #
# Full details of the Crystallographic Information File format               #
# are given in the paper "The Crystallographic Information File (CIF):       #
# a New Standard Archive File for Crystallography" by S. R. Hall, F. H.      #
# Allen and I. D. Brown [Acta Cryst. (1991), A47, 655-685].                  #
#                                                                            #
# The current version of the core CIF dictionary is obtainable from          #
# ftp://ftp.iucr.org/pub/cif_core.dic.                                       #
#                                                                            #
# Software is freely available for graphical display of the structure(s)     #
# in this CIF. For information consult the CIF software page                 #
# http://www.iucr.org/resources/cif/software.                                #
#                                                                            #
# This file may be used for bona fide research purposes within the           #
# scientific community so long as proper attribution is given to the journal # 
# article from which it was obtained.                                        #
#                                                                            #
##############################################################################
data_I
_database_code_depnum_ccdc_archive 'CCDC 1409269'
_audit_creation_method     SHELXL-2014/6
_chemical_name_systematic
;\
Bis(\m-3-carboxy-6-methylpyridine-2-carboxylato)-\
\k^3^<i>N</i>,<i>O</i>^2^:<i>O</i>^2^;\k^3^<i>O</i>^2^:<i>N</i>,<i>O</i>^2^-\
bis[(2,2'-bipyridine-\k^2^<i>N</i>,<i>N</i>'))(nitrato-\k<i>O</i>)cadmium]
methanol monosolvate
;
_chemical_name_common     ?
_chemical_formula_moiety     'C36 H28 Cd2 N8 O14, C H4 O'
_chemical_formula_sum     'C37 H32 Cd2 N8 O15'
_chemical_formula_iupac     '[Cd2 (C8 H6 N O4)2 (N O3)2 (C10 H8 N2)2], C H4 O'
_chemical_formula_weight     1053.50
_chemical_melting_point     ?
_space_group_crystal_system     triclinic
_space_group_name_H-M_alt     'P -1'
_space_group_name_Hall     '-P 1'
loop_
    _space_group_symop_operation_xyz
    'x, y, z'
    '-x, -y, -z'
_cell_length_a     8.4096(5)
_cell_length_b     10.9626(6)
_cell_length_c     11.5056(4)
_cell_angle_alpha     71.241(4)
_cell_angle_beta     86.537(4)
_cell_angle_gamma     86.803(5)
_cell_volume     1001.79(9)
_cell_formula_units_Z     1
_cell_measurement_reflns_used     2675
_cell_measurement_theta_min     3.76
_cell_measurement_theta_max     28.84
_cell_measurement_temperature     295(2)
_exptl_crystal_description     block
_exptl_crystal_colour     colourless
_exptl_crystal_size_max     0.36
_exptl_crystal_size_mid     0.14
_exptl_crystal_size_min     0.10
_exptl_crystal_density_diffrn     1.746
_exptl_crystal_density_meas     ?
_exptl_crystal_density_method     ?
_exptl_crystal_F_000     526
_exptl_absorpt_coefficient_mu     1.143
_exptl_absorpt_correction_type     multi-scan
_exptl_absorpt_process_details
;
(CrysAlis PRO; Oxford Diffraction, 2009)
;
_diffrn_ambient_temperature     295(2)
_diffrn_radiation_type     MoK\a
_diffrn_radiation_wavelength     0.71073
_diffrn_radiation_source     'fine-focus sealed tube'
_diffrn_measurement_device_type     'Oxford Diffraction Gemini CCD S Ultra'
_diffrn_measurement_method     '\w scans, thick slices'
_diffrn_detector_area_resol_mean     ?
_diffrn_reflns_number     21744
_diffrn_reflns_av_R_equivalents     0.0569
_diffrn_reflns_theta_min     3.630
_diffrn_reflns_theta_max     29.082
_diffrn_reflns_theta_full     26.000
_diffrn_measured_fraction_theta_max     0.899
_diffrn_measured_fraction_theta_full     0.997
_diffrn_reflns_limit_h_min     -11
_diffrn_reflns_limit_h_max     11
_diffrn_reflns_limit_k_min     -14
_diffrn_reflns_limit_k_max     14
_diffrn_reflns_limit_l_min     -15
_diffrn_reflns_limit_l_max     15
_reflns_number_total     4819
_reflns_number_gt     4155
_reflns_threshold_expression     'I > 2\s(I)'
_refine_ls_structure_factor_coef     Fsqd
_refine_ls_matrix_type     full
_refine_ls_R_factor_all     0.0462
_refine_ls_R_factor_gt     0.0359
_refine_ls_wR_factor_gt     0.0846
_refine_ls_wR_factor_ref     0.0920
_refine_ls_goodness_of_fit_ref     1.011
_refine_ls_restrained_S_all     1.012
_refine_ls_number_reflns     4819
_refine_ls_number_parameters     298
_refine_ls_number_restraints     4
_refine_ls_hydrogen_treatment     mixed
_refine_ls_weighting_scheme     calc
_refine_ls_weighting_details
              'w=1/[\s^2^(Fo^2^)+(0.0394P)^2^+1.5425P] where P=(Fo^2^+2Fc^2^)/3'
_atom_sites_solution_hydrogens     mixed
_atom_sites_solution_primary     ?
_atom_sites_solution_secondary     ?
_refine_ls_shift/su_max     0.000
_refine_ls_shift/su_mean     0.000
_refine_diff_density_max     1.068
_refine_diff_density_min     -0.739
_refine_ls_extinction_method     none
_refine_ls_extinction_coef     .
loop_
    _atom_type_symbol
    _atom_type_description
    _atom_type_scat_dispersion_real
    _atom_type_scat_dispersion_imag
    _atom_type_scat_source
    'C' 'C' 0.0033 0.0016
                         'International Tables Vol C Tables 4.2.6.8 and 6.1.1.4'
    'H' 'H' 0.0000 0.0000
                         'International Tables Vol C Tables 4.2.6.8 and 6.1.1.4'
    'N' 'N' 0.0061 0.0033
                         'International Tables Vol C Tables 4.2.6.8 and 6.1.1.4'
    'O' 'O' 0.0106 0.0060
                         'International Tables Vol C Tables 4.2.6.8 and 6.1.1.4'
    'Cd' 'Cd' -0.8075 1.2024
                         'International Tables Vol C Tables 4.2.6.8 and 6.1.1.4'
_computing_data_collection
;
CrysAlis PRO (Oxford Diffraction, 2009)
;
_computing_cell_refinement
;
CrysAlis PRO (Oxford Diffraction, 2009)
;
_computing_data_reduction
;
CrysAlis PRO (Oxford Diffraction, 2009)
;
_computing_structure_solution
;
SHELXS97 (Sheldrick, 2008)
;
_computing_structure_refinement
;
SHELXL2014 (Sheldrick, 2015)
;
_computing_molecular_graphics
;
SHELXTL (Sheldrick, 2008)
;
_computing_publication_material
;
SHELXL2014 (Sheldrick, 2015) and PLATON (Spek, 2009)
;
loop_
    _atom_site_type_symbol
    _atom_site_label
    _atom_site_fract_x
    _atom_site_fract_y
    _atom_site_fract_z
    _atom_site_U_iso_or_equiv
    _atom_site_adp_type
    _atom_site_calc_flag
    _atom_site_occupancy
    _atom_site_disorder_assembly
    _atom_site_disorder_group
    Cd Cd1 0.47993(3) 0.63548(2) 0.35527(2) 0.01961(9) Uani d 1 . .
    N N1A 0.6981(3) 0.7364(3) 0.3922(3) 0.0229(6) Uani d 1 . .
    N N2A 0.4198(3) 0.8540(3) 0.3047(2) 0.0223(6) Uani d 1 . .
    C C1A 0.8378(4) 0.6740(4) 0.4272(3) 0.0279(7) Uani d 1 . .
    H H1A 0.8516 0.5882 0.4306 0.033 Uiso calc 1 . .
    C C2A 0.9614(4) 0.7331(4) 0.4581(3) 0.0292(8) Uani d 1 . .
    H H2A 1.0575 0.6883 0.4821 0.035 Uiso calc 1 . .
    C C3A 0.9393(4) 0.8601(4) 0.4526(3) 0.0312(8) Uani d 1 . .
    H H3A 1.0204 0.9020 0.4740 0.037 Uiso calc 1 . .
    C C4A 0.7968(4) 0.9252(4) 0.4152(3) 0.0286(7) Uani d 1 . .
    H H4A 0.7812 1.0114 0.4104 0.034 Uiso calc 1 . .
    C C5A 0.6771(4) 0.8603(3) 0.3851(3) 0.0196(6) Uani d 1 . .
    C C6A 0.5211(4) 0.9244(3) 0.3409(3) 0.0201(6) Uani d 1 . .
    C C7A 0.4801(4) 1.0501(3) 0.3369(3) 0.0263(7) Uani d 1 . .
    H H7A 0.5504 1.0976 0.3629 0.032 Uiso calc 1 . .
    C C8A 0.3343(4) 1.1041(3) 0.2940(3) 0.0286(8) Uani d 1 . .
    H H8A 0.3048 1.1877 0.2920 0.034 Uiso calc 1 . .
    C C9A 0.2327(4) 1.0328(3) 0.2540(3) 0.0303(8) Uani d 1 . .
    H H9A 0.1348 1.0679 0.2230 0.036 Uiso calc 1 . .
    C C10A 0.2801(4) 0.9084(3) 0.2614(3) 0.0280(7) Uani d 1 . .
    H H10A 0.2116 0.8599 0.2351 0.034 Uiso calc 1 . .
    O O1B 0.6097(3) 0.4384(2) 0.44192(19) 0.0216(5) Uani d 1 . .
    O O2B 0.7028(3) 0.2598(2) 0.4031(2) 0.0256(5) Uani d 1 . .
    O O3B 0.8147(3) 0.1816(3) 0.1644(3) 0.0390(6) Uani d 1 . .
    O O4B 0.9923(3) 0.2717(3) 0.2400(3) 0.0340(6) Uani d 1 . .
    H H4BO 1.004(6) 0.344(2) 0.248(4) 0.051(14) Uiso d 1 . .
    N N1B 0.5964(3) 0.5661(3) 0.1972(2) 0.0200(5) Uani d 1 . .
    C C1B 0.6745(4) 0.4503(3) 0.2349(3) 0.0185(6) Uani d 1 . .
    C C2B 0.7605(4) 0.3994(3) 0.1523(3) 0.0226(7) Uani d 1 . .
    C C3B 0.7607(5) 0.4714(4) 0.0288(3) 0.0316(8) Uani d 1 . .
    H H3B 0.8164 0.4402 -0.0288 0.038 Uiso calc 1 . .
    C C4B 0.6796(5) 0.5880(4) -0.0090(3) 0.0343(9) Uani d 1 . .
    H H4B 0.6799 0.6361 -0.0919 0.041 Uiso calc 1 . .
    C C5B 0.5963(4) 0.6345(3) 0.0780(3) 0.0255(7) Uani d 1 . .
    C C6B 0.6608(4) 0.3736(3) 0.3714(3) 0.0185(6) Uani d 1 . .
    C C7B 0.8543(4) 0.2739(3) 0.1893(3) 0.0265(7) Uani d 1 . .
    C C8B 0.5036(5) 0.7606(4) 0.0418(3) 0.0376(9) Uani d 1 . .
    H H8BA 0.5131 0.7999 -0.0457 0.056 Uiso calc 1 . .
    H H8BB 0.3934 0.7462 0.0669 0.056 Uiso calc 1 . .
    H H8BC 0.5448 0.8166 0.0811 0.056 Uiso calc 1 . .
    N N1C 0.1872(3) 0.5118(3) 0.2872(2) 0.0248(6) Uani d 1 . .
    O O1C 0.2228(3) 0.6168(3) 0.3000(3) 0.0350(6) Uani d 1 . .
    O O2C 0.2871(3) 0.4227(3) 0.2993(3) 0.0341(6) Uani d 1 . .
    O O3C 0.0460(3) 0.5009(3) 0.2619(3) 0.0374(6) Uani d 1 . .
    O O1M 0.7710(10) 0.9624(9) 0.0748(8) 0.072(2) Uani d 0.5 . .
    H H1M 0.816(4) 1.0346(13) 0.046(17) 0.18(9) Uiso d 0.5 . .
    C C1M 0.8993(11) 0.8676(10) 0.0932(8) 0.060(3) Uani d 0.5 . .
    H H1M1 0.9936 0.9068 0.0490 0.090 Uiso calc 0.5 . .
    H H1M2 0.8713 0.7994 0.0637 0.090 Uiso calc 0.5 . .
    H H1M3 0.9189 0.8331 0.1792 0.090 Uiso calc 0.5 . .
loop_
    _atom_site_aniso_label
    _atom_site_aniso_U_11
    _atom_site_aniso_U_22
    _atom_site_aniso_U_33
    _atom_site_aniso_U_12
    _atom_site_aniso_U_13
    _atom_site_aniso_U_23
    Cd1 0.02114(13) 0.01596(13) 0.02201(13) 0.00148(9) -0.00289(9) -0.00650(9)
    N1A 0.0207(14) 0.0214(14) 0.0274(14) -0.0001(11) -0.0030(11) -0.0087(11)
    N2A 0.0226(14) 0.0178(14) 0.0259(14) 0.0016(11) -0.0031(11) -0.0062(11)
    C1A 0.0255(17) 0.0252(18) 0.0331(18) 0.0027(14) -0.0037(14) -0.0095(15)
    C2A 0.0201(16) 0.038(2) 0.0293(18) -0.0008(15) -0.0038(14) -0.0105(16)
    C3A 0.0261(18) 0.040(2) 0.0324(19) -0.0088(16) -0.0041(15) -0.0166(16)
    C4A 0.0336(19) 0.0228(18) 0.0327(18) -0.0046(15) -0.0020(15) -0.0129(15)
    C5A 0.0216(15) 0.0188(16) 0.0192(14) -0.0028(12) 0.0002(12) -0.0069(12)
    C6A 0.0231(16) 0.0182(16) 0.0181(14) -0.0022(13) 0.0004(12) -0.0048(12)
    C7A 0.0312(18) 0.0193(17) 0.0279(17) -0.0039(14) 0.0003(14) -0.0069(14)
    C8A 0.036(2) 0.0169(17) 0.0293(18) 0.0031(14) 0.0055(15) -0.0043(14)
    C9A 0.0277(18) 0.0239(18) 0.0374(19) 0.0089(15) -0.0044(15) -0.0083(15)
    C10A 0.0248(17) 0.0228(18) 0.0363(19) 0.0030(14) -0.0067(14) -0.0089(15)
    O1B 0.0278(12) 0.0180(11) 0.0185(11) 0.0049(9) 0.0004(9) -0.0062(9)
    O2B 0.0328(13) 0.0168(12) 0.0271(12) 0.0025(10) -0.0033(10) -0.0073(10)
    O3B 0.0471(17) 0.0307(15) 0.0461(16) 0.0020(12) -0.0037(13) -0.0221(13)
    O4B 0.0265(13) 0.0314(15) 0.0481(16) 0.0076(11) -0.0078(11) -0.0182(13)
    N1B 0.0196(13) 0.0185(14) 0.0216(13) -0.0010(11) -0.0033(10) -0.0055(11)
    C1B 0.0173(14) 0.0193(16) 0.0208(15) -0.0016(12) -0.0047(12) -0.0082(12)
    C2B 0.0197(16) 0.0245(17) 0.0259(16) -0.0017(13) -0.0012(13) -0.0110(14)
    C3B 0.038(2) 0.035(2) 0.0234(17) 0.0039(16) 0.0038(15) -0.0126(15)
    C4B 0.047(2) 0.032(2) 0.0203(16) 0.0064(17) -0.0004(15) -0.0051(15)
    C5B 0.0295(18) 0.0226(17) 0.0234(16) 0.0013(14) -0.0052(13) -0.0055(13)
    C6B 0.0156(14) 0.0181(16) 0.0237(15) -0.0006(12) -0.0029(12) -0.0088(12)
    C7B 0.0265(17) 0.0270(19) 0.0283(17) 0.0012(14) 0.0046(14) -0.0135(15)
    C8B 0.051(2) 0.032(2) 0.0256(18) 0.0103(18) -0.0058(17) -0.0053(16)
    N1C 0.0250(15) 0.0292(16) 0.0218(13) -0.0013(12) -0.0019(11) -0.0104(12)
    O1C 0.0264(13) 0.0315(15) 0.0561(17) 0.0001(11) -0.0092(12) -0.0254(13)
    O2C 0.0268(13) 0.0282(14) 0.0484(16) 0.0019(11) -0.0004(11) -0.0143(12)
    O3C 0.0253(13) 0.0381(16) 0.0555(17) -0.0034(11) -0.0108(12) -0.0224(14)
    O1M 0.078(6) 0.075(6) 0.077(5) -0.016(5) -0.010(4) -0.039(5)
    C1M 0.052(6) 0.097(9) 0.036(5) -0.018(6) -0.010(4) -0.023(5)
_geom_special_details
;
All e.s.d.'s (except the e.s.d. in the dihedral angle between two l.s. planes)
are estimated using the full covariance matrix. The cell e.s.d.'s are taken
into account individually in the estimation of e.s.d.'s in distances, angles
and torsion angles; correlations between e.s.d.'s in cell parameters are only
used when they are defined by crystal symmetry. An approximate (isotropic)
treatment of cell e.s.d.'s is used for estimating e.s.d.'s involving l.s.
planes.
;
loop_
    _geom_bond_atom_site_label_1
    _geom_bond_atom_site_label_2
    _geom_bond_site_symmetry_2
    _geom_bond_distance
    _geom_bond_publ_flag
    Cd1 O1B 2_666 2.304(2) y
    Cd1 O1B . 2.310(2) y
    Cd1 N2A . 2.310(3) y
    Cd1 N1A . 2.323(3) y
    Cd1 O1C . 2.329(2) y
    Cd1 N1B . 2.332(3) y
    N1A C5A . 1.336(4) ?
    N1A C1A . 1.342(4) ?
    N2A C10A . 1.336(4) ?
    N2A C6A . 1.349(4) ?
    C1A C2A . 1.377(5) ?
    C1A H1A . 0.9300 ?
    C2A C3A . 1.375(5) ?
    C2A H2A . 0.9300 ?
    C3A C4A . 1.378(5) ?
    C3A H3A . 0.9300 ?
    C4A C5A . 1.387(5) ?
    C4A H4A . 0.9300 ?
    C5A C6A . 1.490(4) ?
    C6A C7A . 1.389(5) ?
    C7A C8A . 1.379(5) ?
    C7A H7A . 0.9300 ?
    C8A C9A . 1.380(5) ?
    C8A H8A . 0.9300 ?
    C9A C10A . 1.377(5) ?
    C9A H9A . 0.9300 ?
    C10A H10A . 0.9300 ?
    O1B C6B . 1.281(4) ?
    O2B C6B . 1.220(4) ?
    O3B C7B . 1.205(4) ?
    O4B C7B . 1.326(4) ?
    O4B H4BO . 0.845(10) ?
    N1B C5B . 1.336(4) ?
    N1B C1B . 1.348(4) ?
    C1B C2B . 1.397(4) ?
    C1B C6B . 1.525(4) ?
    C2B C3B . 1.386(5) ?
    C2B C7B . 1.496(5) ?
    C3B C4B . 1.367(5) ?
    C3B H3B . 0.9300 ?
    C4B C5B . 1.398(5) ?
    C4B H4B . 0.9300 ?
    C5B C8B . 1.497(5) ?
    C8B H8BA . 0.9600 ?
    C8B H8BB . 0.9600 ?
    C8B H8BC . 0.9600 ?
    N1C O2C . 1.230(4) ?
    N1C O3C . 1.260(4) ?
    N1C O1C . 1.261(4) ?
    O1M C1M . 1.431(8) ?
    O1M H1M . 0.855(10) ?
    C1M H1M1 . 0.9600 ?
    C1M H1M2 . 0.9600 ?
    C1M H1M3 . 0.9600 ?
loop_
    _geom_angle_atom_site_label_1
    _geom_angle_atom_site_label_2
    _geom_angle_atom_site_label_3
    _geom_angle_site_symmetry_1
    _geom_angle_site_symmetry_3
    _geom_angle
    _geom_angle_publ_flag
    O1B Cd1 O1B 2_666 . 73.38(8) ?
    O1B Cd1 N2A 2_666 . 101.83(9) ?
    O1B Cd1 N2A . . 159.48(9) ?
    O1B Cd1 N1A 2_666 . 94.90(9) ?
    O1B Cd1 N1A . . 89.17(9) ?
    N2A Cd1 N1A . . 71.15(10) ?
    O1B Cd1 O1C 2_666 . 88.36(9) ?
    O1B Cd1 O1C . . 112.97(9) ?
    N2A Cd1 O1C . . 86.44(9) ?
    N1A Cd1 O1C . . 157.56(10) ?
    O1B Cd1 N1B 2_666 . 142.36(8) ?
    O1B Cd1 N1B . . 71.66(8) ?
    N2A Cd1 N1B . . 115.79(9) ?
    N1A Cd1 N1B . . 98.09(9) ?
    O1C Cd1 N1B . . 92.65(9) ?
    C5A N1A C1A . . 119.8(3) ?
    C5A N1A Cd1 . . 117.1(2) ?
    C1A N1A Cd1 . . 123.0(2) ?
    C10A N2A C6A . . 118.9(3) ?
    C10A N2A Cd1 . . 123.4(2) ?
    C6A N2A Cd1 . . 116.7(2) ?
    N1A C1A C2A . . 122.1(3) ?
    N1A C1A H1A . . 119.0 ?
    C2A C1A H1A . . 119.0 ?
    C3A C2A C1A . . 118.3(3) ?
    C3A C2A H2A . . 120.9 ?
    C1A C2A H2A . . 120.9 ?
    C2A C3A C4A . . 119.9(3) ?
    C2A C3A H3A . . 120.0 ?
    C4A C3A H3A . . 120.0 ?
    C3A C4A C5A . . 118.9(3) ?
    C3A C4A H4A . . 120.5 ?
    C5A C4A H4A . . 120.5 ?
    N1A C5A C4A . . 121.0(3) ?
    N1A C5A C6A . . 116.7(3) ?
    C4A C5A C6A . . 122.3(3) ?
    N2A C6A C7A . . 121.0(3) ?
    N2A C6A C5A . . 116.6(3) ?
    C7A C6A C5A . . 122.4(3) ?
    C8A C7A C6A . . 119.4(3) ?
    C8A C7A H7A . . 120.3 ?
    C6A C7A H7A . . 120.3 ?
    C7A C8A C9A . . 119.4(3) ?
    C7A C8A H8A . . 120.3 ?
    C9A C8A H8A . . 120.3 ?
    C10A C9A C8A . . 118.2(3) ?
    C10A C9A H9A . . 120.9 ?
    C8A C9A H9A . . 120.9 ?
    N2A C10A C9A . . 123.1(3) ?
    N2A C10A H10A . . 118.4 ?
    C9A C10A H10A . . 118.4 ?
    C6B O1B Cd1 . 2_666 128.9(2) ?
    C6B O1B Cd1 . . 118.42(19) ?
    Cd1 O1B Cd1 2_666 . 106.62(8) ?
    C7B O4B H4BO . . 109(3) ?
    C5B N1B C1B . . 120.4(3) ?
    C5B N1B Cd1 . . 124.9(2) ?
    C1B N1B Cd1 . . 114.7(2) ?
    N1B C1B C2B . . 121.7(3) ?
    N1B C1B C6B . . 117.5(3) ?
    C2B C1B C6B . . 120.7(3) ?
    C3B C2B C1B . . 117.6(3) ?
    C3B C2B C7B . . 118.4(3) ?
    C1B C2B C7B . . 124.1(3) ?
    C4B C3B C2B . . 120.4(3) ?
    C4B C3B H3B . . 119.8 ?
    C2B C3B H3B . . 119.8 ?
    C3B C4B C5B . . 119.6(3) ?
    C3B C4B H4B . . 120.2 ?
    C5B C4B H4B . . 120.2 ?
    N1B C5B C4B . . 120.4(3) ?
    N1B C5B C8B . . 117.7(3) ?
    C4B C5B C8B . . 121.9(3) ?
    O2B C6B O1B . . 126.7(3) ?
    O2B C6B C1B . . 118.0(3) ?
    O1B C6B C1B . . 115.3(3) ?
    O3B C7B O4B . . 120.6(3) ?
    O3B C7B C2B . . 122.0(3) ?
    O4B C7B C2B . . 117.1(3) ?
    C5B C8B H8BA . . 109.5 ?
    C5B C8B H8BB . . 109.5 ?
    H8BA C8B H8BB . . 109.5 ?
    C5B C8B H8BC . . 109.5 ?
    H8BA C8B H8BC . . 109.5 ?
    H8BB C8B H8BC . . 109.5 ?
    O2C N1C O3C . . 121.1(3) ?
    O2C N1C O1C . . 121.0(3) ?
    O3C N1C O1C . . 117.9(3) ?
    N1C O1C Cd1 . . 118.4(2) ?
    C1M O1M H1M . . 104.7(13) ?
    O1M C1M H1M1 . . 109.5 ?
    O1M C1M H1M2 . . 109.5 ?
    H1M1 C1M H1M2 . . 109.5 ?
    O1M C1M H1M3 . . 109.5 ?
    H1M1 C1M H1M3 . . 109.5 ?
    H1M2 C1M H1M3 . . 109.5 ?
_shelx_hkl_file
;
 -11  -4  -3    6.74    1.57
 -11  -4  -2   16.58    2.33
 -11  -4  -1    5.73    1.39
 -11  -3  -3   -0.21    0.46
 -11  -3  -3   -1.45    0.73
 -11  -3  -2    7.25    1.55
 -11  -3  -2    7.26    1.57
 -11  -3  -1    7.84    1.61
 -11  -2  -4    5.98    1.38
 -11  -2  -3    4.60    1.24
 -11  -2  -3    6.43    1.51
 -11  -2  -2   -0.27    0.41
 -11  -2  -2   -0.68    0.66
 -11  -2  -1    4.25    1.22
 -11  -1  -4    0.12    0.41
 -11  -1  -3    2.34    0.90
 -11  -1  -3    1.71    0.83
 -11  -1  -2    4.02    1.23
 -11  -1  -2    2.70    0.99
 -11   0  -3    0.75    0.67
 -11   0  -2    6.94    1.56
 -11   1  -3    0.00    0.47
 -11   1  -2    6.52    1.63
 -11   2  -2   -0.39    0.68
 -10  -7  -6    5.23    1.32
 -10  -6  -6    3.52    1.11
 -10  -6  -5    8.60    1.64
 -10  -6  -4    3.72    1.19
 -10  -6  -4    4.94    1.29
 -10  -6  -3    0.54    0.49
 -10  -6  -3   -0.75    0.63
 -10  -6  -2    1.51    0.78
 -10  -6   0    6.60    1.43
 -10  -5  -6   10.46    1.79
 -10  -5  -5   -0.20    0.36
 -10  -5  -5   -0.31    0.52
 -10  -5  -4    7.76    1.64
 -10  -5  -4    5.89    1.37
 -10  -5  -3    7.63    1.54
 -10  -5  -3   12.01    1.96
 -10  -5  -2    0.99    0.63
 -10  -5  -2    2.71    0.98
 -10  -5  -1    0.30    0.46
 -10  -5  -1    0.84    0.57
 -10  -5  -1    1.11    0.61
 -10  -5   0    7.57    1.55
 -10  -5   1    1.30    0.71
 -10  -5   2    0.29    0.44
 -10  -4  -6   11.53    1.82
 -10  -4  -5   15.13    2.25
 -10  -4  -5   15.41    2.12
 -10  -4  -4   -0.28    0.40
 -10  -4  -4    0.47    0.47
 -10  -4  -3    6.37    1.30
 -10  -4  -3    6.37    1.43
 -10  -4  -3    6.20    1.36
 -10  -4  -2    8.74    1.66
 -10  -4  -2    9.65    1.71
 -10  -4  -2   10.45    1.71
 -10  -4  -1    1.26    0.70
 -10  -4  -1    2.42    0.85
 -10  -4  -1    1.35    0.66
 -10  -4   0    1.31    0.74
 -10  -4   0    1.52    0.72
 -10  -4   1    2.99    1.05
 -10  -4   2    1.86    0.82
 -10  -3  -6    2.53    0.91
 -10  -3  -6    2.84    0.94
 -10  -3  -5   14.42    2.06
 -10  -3  -5   14.78    2.24
 -10  -3  -4    3.27    1.02
 -10  -3  -4    2.09    0.77
 -10  -3  -4    1.24    0.63
 -10  -3  -3    0.80    0.59
 -10  -3  -3    1.95    0.79
 -10  -3  -3    0.41    0.45
 -10  -3  -2    6.36    1.35
 -10  -3  -2    6.24    1.35
 -10  -3  -2    6.12    1.39
 -10  -3  -1    9.20    1.66
 -10  -3  -1   11.72    1.88
 -10  -3  -1   11.34    1.73
 -10  -3   0   -0.61    0.55
 -10  -3   0    0.58    0.51
 -10  -3   1    5.23    1.32
 -10  -3   1    6.01    1.34
 -10  -3   2    6.80    1.51
 -10  -3   2    6.67    1.52
 -10  -3   3    0.94    0.67
 -10  -2  -6    2.69    0.89
 -10  -2  -6    1.42    0.95
 -10  -2  -5    2.77    0.93
 -10  -2  -5    3.42    0.99
 -10  -2  -5    3.72    1.16
 -10  -2  -4    9.39    1.69
 -10  -2  -4    6.48    1.36
 -10  -2  -4    7.97    1.55
 -10  -2  -3    0.97    0.59
 -10  -2  -3    1.30    0.69
 -10  -2  -3    1.72    0.72
 -10  -2  -2   -0.25    0.41
 -10  -2  -2    0.81    0.58
 -10  -2  -2    0.92    0.56
 -10  -2  -1    7.11    1.49
 -10  -2  -1    8.89    1.55
 -10  -2  -1    7.00    1.48
 -10  -2   0    3.34    1.04
 -10  -2   0    2.55    0.99
 -10  -2   1    0.59    0.50
 -10  -2   1   -0.59    0.57
 -10  -2   2    0.36    0.48
 -10  -2   2   -0.38    0.49
 -10  -2   3    7.60    1.63
 -10  -2   3    6.91    1.52
 -10  -1  -6    2.79    0.90
 -10  -1  -6    3.27    1.11
 -10  -1  -6    1.28    0.71
 -10  -1  -5   -0.45    0.41
 -10  -1  -5   -0.01    0.38
 -10  -1  -4    4.23    1.11
 -10  -1  -4    3.42    1.03
 -10  -1  -4    4.82    1.22
 -10  -1  -3    3.91    1.11
 -10  -1  -3    4.15    1.16
 -10  -1  -3    1.99    0.80
 -10  -1  -2    1.60    0.68
 -10  -1  -2    1.16    0.67
 -10  -1  -2    3.09    0.99
 -10  -1  -1    0.41    0.44
 -10  -1  -1   -1.14    0.66
 -10  -1  -1   -0.91    0.59
 -10  -1   0    6.96    1.49
 -10  -1   0    7.63    1.55
 -10  -1   1    9.37    1.71
 -10  -1   1   10.17    1.78
 -10  -1   2    1.05    0.67
 -10  -1   2    0.78    0.76
 -10  -1   3    4.73    1.31
 -10  -1   3    3.57    1.17
 -10   0  -7    1.36    0.72
 -10   0  -6    8.94    1.62
 -10   0  -5    5.94    1.46
 -10   0  -5    6.05    1.32
 -10   0  -4   -0.26    0.40
 -10   0  -4   -0.62    0.51
 -10   0  -3    8.02    1.51
 -10   0  -3    6.38    1.47
 -10   0  -2   10.55    1.79
 -10   0  -2   12.33    1.92
 -10   0  -1    3.42    1.01
 -10   0  -1    3.60    1.02
 -10   0   0    2.75    0.94
 -10   0   1   12.53    1.97
 -10   0   1   13.34    2.04
 -10   0   2    4.43    1.24
 -10   0   2    4.38    1.20
 -10   0   3   -0.35    0.50
 -10   0   3   -0.42    0.53
 -10   0   4    6.30    1.46
 -10   1  -6    3.31    1.06
 -10   1  -5   19.25    2.73
 -10   1  -5   18.25    2.33
 -10   1  -4   15.47    2.16
 -10   1  -4   17.50    2.54
 -10   1  -3    0.10    0.41
 -10   1  -3    0.20    0.38
 -10   1  -2    7.44    1.52
 -10   1  -2    6.96    1.53
 -10   1  -1   19.15    2.39
 -10   1  -1   20.51    2.48
 -10   1   0    1.68    0.78
 -10   1   1    4.71    1.26
 -10   1   2    3.23    1.09
 -10   1   3    2.83    1.03
 -10   1   4   -0.84    0.65
 -10   2  -5    2.79    0.95
 -10   2  -4    9.31    1.73
 -10   2  -4    7.74    1.78
 -10   2  -3    7.17    1.51
 -10   2  -3   12.13    2.16
 -10   2  -2    0.00    0.42
 -10   2  -2    0.50    0.60
 -10   2  -1    6.38    1.49
 -10   2  -1    5.14    1.31
 -10   2   0    7.76    1.56
 -10   2   1    0.89    0.63
 -10   2   2   -0.37    0.48
 -10   2   3   11.18    1.96
 -10   3  -4   -1.44    0.91
 -10   3  -3    6.73    1.72
 -10   3  -2    5.59    1.54
 -10   3  -2    4.88    1.28
 -10   3  -1    0.27    0.47
 -10   3  -1   -0.81    0.59
 -10   3   0    2.78    1.04
 -10   3   1    3.36    1.05
 -10   3   2    2.53    0.95
 -10   5  -1    5.50    1.27
  -9  -9  -6    1.55    0.77
  -9  -9  -5    0.40    0.49
  -9  -8  -8    1.30    0.65
  -9  -8  -6    4.44    1.23
  -9  -8  -5    2.21    0.84
  -9  -8  -4   -0.95    0.63
  -9  -8  -3    9.78    1.81
  -9  -8  -2    0.78    0.60
  -9  -7  -6    0.32    0.41
  -9  -7  -5   10.11    1.73
  -9  -7  -4    3.55    1.07
  -9  -7  -3    5.15    1.29
  -9  -7  -2    7.69    1.57
  -9  -7  -1    7.89    1.58
  -9  -7   0   -0.90    0.61
  -9  -6  -7    5.11    1.39
  -9  -6  -6   -0.16    0.39
  -9  -6  -6    0.06    0.33
  -9  -6  -5   10.75    1.92
  -9  -6  -5    9.70    1.63
  -9  -6  -4   10.41    1.71
  -9  -6  -3    0.68    0.50
  -9  -6  -2    1.65    0.73
  -9  -6  -1    7.56    1.51
  -9  -6  -1   10.83    1.66
  -9  -6   0    4.07    1.14
  -9  -6   0    3.09    0.93
  -9  -6   1   -0.29    0.39
  -9  -6   2    3.51    1.12
  -9  -5  -7   14.48    2.29
  -9  -5  -6    7.09    1.34
  -9  -5  -6    6.68    1.51
  -9  -5  -5   -0.45    0.41
  -9  -5  -5    0.28    0.43
  -9  -5  -4    8.56    1.53
  -9  -5  -4    7.59    1.51
  -9  -5  -3    2.18    0.73
  -9  -5  -3    1.81    0.82
  -9  -5  -3    2.18    0.81
  -9  -5  -2    0.01    0.27
  -9  -5  -2    0.68    0.45
  -9  -5  -1    2.53    0.81
  -9  -5  -1    2.56    0.90
  -9  -5   0    8.11    1.47
  -9  -5   0    9.21    1.63
  -9  -5   1    7.67    1.48
  -9  -5   1    6.08    1.37
  -9  -5   2   -0.04    0.40
  -9  -5   2    0.84    0.59
  -9  -5   3   16.64    2.33
  -9  -4  -8    4.45    1.26
  -9  -4  -7    2.19    0.92
  -9  -4  -6    9.26    1.50
  -9  -4  -6   10.42    1.81
  -9  -4  -5    1.47    0.66
  -9  -4  -5    4.33    1.16
  -9  -4  -4   -0.49    0.37
  -9  -4  -4    0.00    0.21
  -9  -4  -4   -0.46    0.46
  -9  -4  -3    4.28    0.99
  -9  -4  -3    5.54    1.24
  -9  -4  -3    2.83    0.91
  -9  -4  -2    3.03    0.97
  -9  -4  -2    3.45    0.88
  -9  -4  -2    1.70    0.66
  -9  -4  -1   -0.05    0.35
  -9  -4  -1    0.02    0.32
  -9  -4  -1   -0.12    0.30
  -9  -4   0    0.71    0.53
  -9  -4   0    1.40    0.72
  -9  -4   0    0.82    0.50
  -9  -4   1    6.09    1.32
  -9  -4   1    4.77    1.23
  -9  -4   2    0.29    0.34
  -9  -4   2   -0.12    0.39
  -9  -4   3    0.45    0.47
  -9  -4   3    0.00    0.45
  -9  -4   4    3.38    1.11
  -9  -3  -8    7.54    1.61
  -9  -3  -7   -0.70    0.53
  -9  -3  -6    6.11    1.24
  -9  -3  -6    6.54    1.46
  -9  -3  -5   15.45    2.11
  -9  -3  -5   12.79    1.78
  -9  -3  -5   12.26    1.66
  -9  -3  -4    5.94    1.17
  -9  -3  -4    5.23    1.17
  -9  -3  -4    4.48    1.14
  -9  -3  -3    1.78    0.67
  -9  -3  -3    0.83    0.52
  -9  -3  -3    0.93    0.55
  -9  -3  -2   11.22    1.68
  -9  -3  -2   11.85    1.68
  -9  -3  -2   11.70    1.74
  -9  -3  -1    8.38    1.50
  -9  -3  -1   14.48    1.85
  -9  -3  -1   13.32    1.82
  -9  -3   0    1.03    0.58
  -9  -3   0    1.18    0.62
  -9  -3   0    1.84    0.66
  -9  -3   1    6.24    1.33
  -9  -3   1    6.73    1.36
  -9  -3   2    9.09    1.60
  -9  -3   2    9.21    1.62
  -9  -3   3   -0.84    0.61
  -9  -3   3    0.80    0.63
  -9  -3   4    3.29    1.02
  -9  -3   4    4.65    1.33
  -9  -3   5    5.72    1.43
  -9  -3   5    6.72    1.52
  -9  -3   6    3.93    1.16
  -9  -2  -8    3.03    1.06
  -9  -2  -7    4.93    1.28
  -9  -2  -6   -0.01    0.25
  -9  -2  -6   -0.39    0.47
  -9  -2  -6   -0.36    0.37
  -9  -2  -5    6.68    1.39
  -9  -2  -5    9.41    1.47
  -9  -2  -5    7.61    1.36
  -9  -2  -4   12.91    1.80
  -9  -2  -4   10.68    1.57
  -9  -2  -4   13.73    1.94
  -9  -2  -3    0.17    0.33
  -9  -2  -3    1.41    0.63
  -9  -2  -3    0.75    0.37
  -9  -2  -2    0.65    0.47
  -9  -2  -2    0.00    0.28
  -9  -2  -2   -0.23    0.35
  -9  -2  -1   11.82    1.66
  -9  -2  -1   10.16    1.59
  -9  -2  -1    9.79    1.60
  -9  -2   0   16.08    2.05
  -9  -2   0   14.92    1.99
  -9  -2   0   19.85    2.10
  -9  -2   1    0.05    0.29
  -9  -2   1   -0.13    0.34
  -9  -2   2   13.55    1.96
  -9  -2   2   14.26    2.01
  -9  -2   3   25.33    2.70
  -9  -2   3   28.84    2.93
  -9  -2   4    2.79    0.99
  -9  -2   4    1.83    0.79
  -9  -2   5    9.68    1.80
  -9  -2   5    9.35    1.72
  -9  -2   6   20.94    2.58
  -9  -2   7    9.08    1.76
  -9  -1  -8   -0.10    0.50
  -9  -1  -7   10.66    1.92
  -9  -1  -7    8.37    1.43
  -9  -1  -6    4.15    1.18
  -9  -1  -6    4.20    1.00
  -9  -1  -5    0.43    0.40
  -9  -1  -5    0.83    0.46
  -9  -1  -4    5.29    1.14
  -9  -1  -4    6.05    1.29
  -9  -1  -3   10.44    1.58
  -9  -1  -3   10.54    1.67
  -9  -1  -2    4.27    1.05
  -9  -1  -2    4.09    1.02
  -9  -1  -1    3.95    1.05
  -9  -1  -1    3.62    0.93
  -9  -1  -1    4.05    1.03
  -9  -1   0   19.18    2.24
  -9  -1   0   20.64    2.14
  -9  -1   0   20.88    2.34
  -9  -1   1    6.24    1.31
  -9  -1   1    4.63    1.12
  -9  -1   2    0.83    0.61
  -9  -1   2   -0.21    0.39
  -9  -1   3    6.35    1.37
  -9  -1   3    6.15    1.35
  -9  -1   4   12.43    1.95
  -9  -1   4   13.73    2.01
  -9  -1   5    5.08    1.31
  -9  -1   5    4.50    1.19
  -9  -1   6   -0.08    0.54
  -9  -1   6   -0.06    0.40
  -9  -1   7    5.30    1.36
  -9   0  -8    9.78    1.63
  -9   0  -7    2.76    0.85
  -9   0  -7    5.43    1.38
  -9   0  -6   19.87    2.57
  -9   0  -6   15.43    1.99
  -9   0  -5    8.12    1.58
  -9   0  -5    6.24    1.26
  -9   0  -4    0.54    0.44
  -9   0  -4    0.61    0.48
  -9   0  -3    8.99    1.57
  -9   0  -3    7.58    1.36
  -9   0  -2   11.54    1.70
  -9   0  -2    9.44    1.55
  -9   0  -1    1.33    0.53
  -9   0  -1    1.85    0.70
  -9   0   0    4.36    1.09
  -9   0   0    6.53    1.20
  -9   0   1   22.96    2.21
  -9   0   1   19.14    2.29
  -9   0   2   15.20    2.05
  -9   0   3    0.58    0.53
  -9   0   3    0.85    0.61
  -9   0   4    3.78    1.11
  -9   0   4    2.17    0.84
  -9   0   5    7.76    1.59
  -9   0   5    7.33    1.50
  -9   0   6    3.35    1.04
  -9   0   6    3.78    1.16
  -9   0   7    0.15    0.45
  -9   0   8    1.96    0.88
  -9   1  -8   25.49    2.77
  -9   1  -7    3.75    1.04
  -9   1  -7    7.15    1.68
  -9   1  -6    1.08    0.59
  -9   1  -6    1.22    0.69
  -9   1  -5   12.26    2.05
  -9   1  -5   11.89    1.78
  -9   1  -4    9.64    1.75
  -9   1  -4    8.78    1.51
  -9   1  -3   -0.07    0.38
  -9   1  -3    0.30    0.37
  -9   1  -2    8.50    1.54
  -9   1  -2    6.62    1.32
  -9   1  -1    9.97    1.63
  -9   1  -1    9.65    1.58
  -9   1   0    2.12    0.83
  -9   1   0    1.22    0.57
  -9   1   1   10.38    1.50
  -9   1   1    7.37    1.44
  -9   1   2    8.91    1.60
  -9   1   3    5.20    1.23
  -9   1   4   -0.55    0.52
  -9   1   5    0.83    0.71
  -9   1   5    0.44    0.51
  -9   1   6   14.69    2.09
  -9   1   6   13.76    2.17
  -9   1   7    1.82    0.76
  -9   1   8    0.67    0.60
  -9   2  -8    8.65    1.60
  -9   2  -8    4.86    1.27
  -9   2  -7    6.97    1.43
  -9   2  -6    1.49    0.67
  -9   2  -6    2.76    1.08
  -9   2  -5    3.20    1.13
  -9   2  -5    2.59    0.86
  -9   2  -4    9.83    1.83
  -9   2  -4    6.72    1.35
  -9   2  -3    8.06    1.65
  -9   2  -3    5.09    1.20
  -9   2  -2    0.43    0.40
  -9   2  -2   -0.41    0.43
  -9   2  -1    5.15    1.18
  -9   2  -1    6.29    1.35
  -9   2   0   30.08    2.86
  -9   2   0   23.07    2.55
  -9   2   1    0.63    0.49
  -9   2   2    2.09    0.86
  -9   2   3   16.54    2.21
  -9   2   4   15.04    2.16
  -9   2   5    0.06    0.58
  -9   2   6   20.54    2.63
  -9   2   7    7.74    1.55
  -9   2   8    0.48    0.51
  -9   3  -7    3.29    1.05
  -9   3  -6    3.86    1.38
  -9   3  -6    4.53    1.22
  -9   3  -5    0.21    0.37
  -9   3  -5   -1.41    0.92
  -9   3  -4    0.26    0.51
  -9   3  -4    1.41    0.71
  -9   3  -3    9.84    1.94
  -9   3  -3   11.55    1.80
  -9   3  -2    1.76    0.88
  -9   3  -2    2.67    0.87
  -9   3  -2    4.36    1.02
  -9   3  -1   -0.42    0.50
  -9   3  -1    0.32    0.35
  -9   3   0    6.60    1.47
  -9   3   0    7.23    1.44
  -9   3   1    8.79    1.59
  -9   3   2   10.04    1.71
  -9   3   3    2.09    0.88
  -9   3   4   22.77    2.66
  -9   3   5    4.26    1.20
  -9   3   6    3.94    1.16
  -9   3   8    3.92    1.15
  -9   4  -5    6.14    1.41
  -9   4  -4    2.13    0.83
  -9   4  -3    1.73    0.77
  -9   4  -2   11.08    1.79
  -9   4  -2   11.30    1.65
  -9   4  -1    7.77    1.36
  -9   4  -1    8.75    1.59
  -9   4   0    0.74    0.59
  -9   4   0    0.54    0.47
  -9   4   1    9.46    1.68
  -9   4   2   12.42    1.93
  -9   4   3    1.34    0.70
  -9   4   4    2.12    0.81
  -9   4   5    3.50    1.08
  -9   4   6   -0.25    0.47
  -9   5  -3   -0.27    0.42
  -9   5  -3    0.91    0.56
  -9   5  -2    6.76    1.43
  -9   5  -2    4.87    1.13
  -9   5  -1   17.13    2.11
  -9   5  -1   13.65    2.02
  -9   5   0    6.14    1.30
  -9   5   0    7.04    1.47
  -9   5   1    0.25    0.35
  -9   5   1    0.40    0.46
  -9   5   2    9.03    1.65
  -9   5   3   18.18    2.38
  -9   5   4    1.19    0.71
  -9   5   5    5.31    1.34
  -9   5   6    3.33    1.13
  -9   6  -3    2.87    0.95
  -9   6  -2    0.11    0.33
  -9   6  -1    1.31    0.64
  -9   6  -1    3.62    1.04
  -9   6   0    9.18    1.71
  -9   6   0    9.66    1.64
  -9   6   1    4.08    1.05
  -9   6   1    4.80    1.24
  -9   6   2    1.51    0.77
  -9   6   2    2.35    0.88
  -9   6   3   17.00    2.34
  -9   6   4    5.46    1.36
  -9   6   5    0.03    0.35
  -9   7  -2   14.61    2.14
  -9   7  -1    1.51    0.72
  -9   7   0   10.56    1.82
  -9   7   1    4.65    1.22
  -8 -10  -6    1.30    0.69
  -8 -10  -5    8.41    1.70
  -8 -10  -4    3.59    1.10
  -8  -9  -8    5.25    1.35
  -8  -9  -6    0.82    0.53
  -8  -9  -5    1.37    0.70
  -8  -9  -4    5.59    1.33
  -8  -9  -3    1.60    0.83
  -8  -9  -2   -0.58    0.59
  -8  -9  -1    3.37    1.08
  -8  -8  -9    1.18    0.62
  -8  -8  -8    0.71    0.45
  -8  -8  -7   10.73    1.78
  -8  -8  -6    6.87    1.39
  -8  -8  -5   -0.36    0.44
  -8  -8  -4    1.34    0.64
  -8  -8  -3    8.00    1.55
  -8  -8  -2    1.94    0.81
  -8  -8  -1    0.15    0.42
  -8  -8   0    5.45    1.33
  -8  -8   1    1.16    0.64
  -8  -7 -10    1.02    0.54
  -8  -7  -9    5.76    1.55
  -8  -7  -9    6.63    1.37
  -8  -7  -8    3.67    1.20
  -8  -7  -8    1.73    0.70
  -8  -7  -7   -0.28    0.35
  -8  -7  -7    0.28    0.28
  -8  -7  -6    5.23    1.19
  -8  -7  -6    4.03    1.02
  -8  -7  -5    7.26    1.38
  -8  -7  -4    9.18    1.58
  -8  -7  -3    6.24    1.33
  -8  -7  -2   11.97    1.83
  -8  -7  -1    1.39    0.63
  -8  -7   0    0.82    0.54
  -8  -7   1    4.69    1.23
  -8  -7   2    9.99    1.78
  -8  -7   3    0.20    0.41
  -8  -6 -11   15.20    2.15
  -8  -6 -10    0.66    0.46
  -8  -6  -9   10.34    1.94
  -8  -6  -9    7.61    1.42
  -8  -6  -8    7.39    1.65
  -8  -6  -8    4.37    1.05
  -8  -6  -7    4.60    1.24
  -8  -6  -7    3.35    0.89
  -8  -6  -7    3.29    0.89
  -8  -6  -6   -0.28    0.29
  -8  -6  -6   -0.12    0.29
  -8  -6  -5    4.09    0.99
  -8  -6  -5    4.31    1.01
  -8  -6  -4   14.00    1.87
  -8  -6  -3   -0.58    0.47
  -8  -6  -2    4.16    0.96
  -8  -6  -2    3.48    0.95
  -8  -6  -1   15.37    1.83
  -8  -6  -1   13.50    1.92
  -8  -6   0   13.68    1.96
  -8  -6   1   -0.54    0.47
  -8  -6   2   19.23    2.38
  -8  -6   3    9.54    1.72
  -8  -6   4    0.29    0.51
  -8  -6   5    4.68    1.26
  -8  -5 -11    5.54    1.25
  -8  -5 -10    8.89    1.54
  -8  -5  -9    0.00    0.18
  -8  -5  -9   -0.07    0.59
  -8  -5  -8    4.99    1.09
  -8  -5  -8    2.42    0.91
  -8  -5  -7   10.46    1.81
  -8  -5  -7    8.11    1.35
  -8  -5  -7    8.54    1.36
  -8  -5  -6    1.18    0.65
  -8  -5  -6    0.55    0.35
  -8  -5  -6    0.75    0.46
  -8  -5  -5    2.41    0.77
  -8  -5  -5    1.77    0.60
  -8  -5  -5    2.79    0.92
  -8  -5  -4   12.20    1.48
  -8  -5  -4   12.23    1.69
  -8  -5  -3   13.30    1.79
  -8  -5  -3   11.91    1.51
  -8  -5  -2    0.28    0.39
  -8  -5  -2    0.66    0.42
  -8  -5  -1   11.62    1.70
  -8  -5  -1   11.63    1.59
  -8  -5   0   26.27    2.47
  -8  -5   0   27.30    2.67
  -8  -5   1    8.27    1.42
  -8  -5   1    8.85    1.53
  -8  -5   2    2.03    0.80
  -8  -5   3   12.63    1.92
  -8  -5   4    9.23    1.69
  -8  -5   5    0.28    0.43
  -8  -5   6    0.60    0.54
  -8  -4 -11   -0.55    0.43
  -8  -4 -10    4.27    1.06
  -8  -4 -10    4.48    1.29
  -8  -4  -9    2.68    0.80
  -8  -4  -9    4.14    1.22
  -8  -4  -8   -0.52    0.49
  -8  -4  -8   -0.01    0.12
  -8  -4  -7    3.42    1.02
  -8  -4  -7    3.32    0.81
  -8  -4  -7    2.21    0.69
  -8  -4  -6    9.72    1.63
  -8  -4  -6    9.21    1.32
  -8  -4  -6   10.81    1.49
  -8  -4  -5    1.54    0.55
  -8  -4  -5    2.00    0.78
  -8  -4  -5    3.32    0.78
  -8  -4  -5    2.56    0.78
  -8  -4  -4    2.62    0.72
  -8  -4  -4    2.63    0.77
  -8  -4  -4    2.17    0.64
  -8  -4  -4    1.74    0.69
  -8  -4  -3    3.92    0.92
  -8  -4  -3    4.80    1.07
  -8  -4  -3    4.35    0.93
  -8  -4  -2    0.67    0.35
  -8  -4  -2    2.24    0.73
  -8  -4  -1    0.49    0.39
  -8  -4  -1   -0.02    0.48
  -8  -4   0    1.23    0.64
  -8  -4   0    1.30    0.60
  -8  -4   1   16.68    2.05
  -8  -4   1   17.53    2.04
  -8  -4   2    2.53    0.88
  -8  -4   2    3.41    0.95
  -8  -4   3    3.93    1.06
  -8  -4   3    2.64    0.93
  -8  -4   4   17.28    2.22
  -8  -4   5    2.35    0.88
  -8  -4   6   -0.02    0.32
  -8  -4   7    2.21    0.88
  -8  -3 -10    3.51    1.12
  -8  -3  -9    9.80    1.80
  -8  -3  -8   12.97    2.01
  -8  -3  -7   -0.27    0.32
  -8  -3  -7   -0.04    0.35
  -8  -3  -6    5.20    1.20
  -8  -3  -6    3.50    0.83
  -8  -3  -6    4.43    0.97
  -8  -3  -5   16.48    2.08
  -8  -3  -5   16.52    1.75
  -8  -3  -5   16.28    1.84
  -8  -3  -4   14.31    1.86
  -8  -3  -4   12.66    1.65
  -8  -3  -4   15.47    1.70
  -8  -3  -3   -0.53    0.42
  -8  -3  -3    0.01    0.36
  -8  -3  -3    0.80    0.52
  -8  -3  -2   28.36    2.51
  -8  -3  -2   28.33    2.40
  -8  -3  -2   27.27    2.47
  -8  -3  -1   14.20    1.72
  -8  -3  -1   11.31    1.62
  -8  -3  -1   14.50    1.77
  -8  -3   0    1.42    0.60
  -8  -3   0    2.64    0.77
  -8  -3   0    2.43    0.79
  -8  -3   1   33.28    2.55
  -8  -3   1   30.19    2.70
  -8  -3   1   36.67    2.94
  -8  -3   2   11.49    1.72
  -8  -3   2   12.93    1.80
  -8  -3   3    0.12    0.41
  -8  -3   3   -0.80    0.55
  -8  -3   4    2.25    0.85
  -8  -3   4    3.43    0.96
  -8  -3   5    3.28    1.01
  -8  -3   6    8.03    1.52
  -8  -3   7    0.55    0.51
  -8  -3   8    6.07    1.41
  -8  -2  -9    1.91    0.84
  -8  -2  -8    6.67    1.45
  -8  -2  -7    3.99    0.92
  -8  -2  -7    5.55    1.27
  -8  -2  -7    3.95    0.90
  -8  -2  -6   -0.55    0.48
  -8  -2  -6   -0.09    0.36
  -8  -2  -6   -0.20    0.29
  -8  -2  -5    4.11    0.91
  -8  -2  -5    3.38    0.85
  -8  -2  -5    3.26    0.94
  -8  -2  -4   33.99    2.59
  -8  -2  -4   34.15    2.71
  -8  -2  -4   38.17    3.06
  -8  -2  -3    7.82    1.31
  -8  -2  -3    7.36    1.22
  -8  -2  -3    7.41    1.34
  -8  -2  -2   12.38    1.64
  -8  -2  -2    9.65    1.42
  -8  -2  -2   11.19    1.56
  -8  -2  -1   50.60    3.26
  -8  -2  -1   49.24    3.35
  -8  -2  -1   47.01    3.21
  -8  -2   0   46.85    3.25
  -8  -2   0   51.41    3.18
  -8  -2   0   47.67    3.32
  -8  -2   1    0.55    0.46
  -8  -2   1    0.17    0.24
  -8  -2   1   -0.10    0.35
  -8  -2   2   18.96    2.18
  -8  -2   2   26.21    2.10
  -8  -2   2   21.08    2.25
  -8  -2   3   24.94    2.52
  -8  -2   3   24.94    2.49
  -8  -2   4    9.32    1.55
  -8  -2   4   10.30    1.66
  -8  -2   5    0.56    0.51
  -8  -2   5    1.09    0.54
  -8  -2   6   11.24    1.86
  -8  -2   6   13.80    1.95
  -8  -2   7    7.67    1.49
  -8  -2   8   -0.66    0.50
  -8  -1  -9    0.28    0.38
  -8  -1  -8    0.12    0.27
  -8  -1  -8    0.25    0.39
  -8  -1  -7   10.64    1.52
  -8  -1  -7   11.29    1.84
  -8  -1  -6   10.15    1.46
  -8  -1  -6   11.73    1.81
  -8  -1  -5    0.84    0.44
  -8  -1  -5    0.70    0.49
  -8  -1  -4   39.25    3.11
  -8  -1  -4   32.68    2.60
  -8  -1  -3   21.06    2.20
  -8  -1  -3   19.35    2.00
  -8  -1  -2    0.24    0.40
  -8  -1  -2    0.51    0.41
  -8  -1  -1    4.06    0.90
  -8  -1  -1    3.76    0.94
  -8  -1   0   20.43    1.97
  -8  -1   0   16.79    1.94
  -8  -1   1   19.66    2.12
  -8  -1   1   20.23    1.87
  -8  -1   1   15.82    1.92
  -8  -1   2    3.84    1.00
  -8  -1   2    3.54    0.94
  -8  -1   2    3.36    0.75
  -8  -1   3    1.35    0.67
  -8  -1   3    1.25    0.60
  -8  -1   4    8.85    1.56
  -8  -1   4    9.73    1.55
  -8  -1   5    0.20    0.39
  -8  -1   5    0.88    0.59
  -8  -1   6    3.76    1.09
  -8  -1   6    5.60    1.24
  -8  -1   7    8.46    1.53
  -8  -1   7    8.56    1.65
  -8  -1   8    2.64    0.98
  -8  -1   9    0.39    0.49
  -8   0  -9    7.87    1.72
  -8   0  -9    7.79    1.42
  -8   0  -8    4.29    0.98
  -8   0  -8    4.16    1.00
  -8   0  -8    3.01    1.04
  -8   0  -7    3.64    1.10
  -8   0  -7    3.00    0.85
  -8   0  -6   15.12    1.85
  -8   0  -6   21.88    2.52
  -8   0  -5    7.63    1.28
  -8   0  -5    7.00    1.41
  -8   0  -4    2.02    0.69
  -8   0  -4    1.40    0.63
  -8   0  -3   15.77    1.82
  -8   0  -3   15.43    1.92
  -8   0  -2   20.69    2.14
  -8   0  -2   13.99    1.72
  -8   0  -1   10.48    1.46
  -8   0  -1    9.76    1.47
  -8   0   0    1.50    0.59
  -8   0   0    1.26    0.52
  -8   0   1   10.10    1.53
  -8   0   1    9.72    1.31
  -8   0   2    8.51    1.42
  -8   0   2    7.90    1.13
  -8   0   3    0.50    0.50
  -8   0   4    4.01    1.06
  -8   0   4    3.49    0.95
  -8   0   5    8.24    1.50
  -8   0   5    6.36    1.30
  -8   0   6   -0.54    0.47
  -8   0   6    0.33    0.56
  -8   0   7   10.17    1.64
  -8   0   7    8.95    1.67
  -8   0   8    8.89    1.57
  -8   0   8    9.06    1.75
  -8   0   9    0.08    0.40
  -8   1  -9    1.21    0.60
  -8   1  -9    1.47    0.74
  -8   1  -8   10.35    1.69
  -8   1  -8   14.41    2.39
  -8   1  -8   13.95    1.84
  -8   1  -7    5.30    1.16
  -8   1  -7    7.90    1.62
  -8   1  -6    7.22    1.51
  -8   1  -6    6.29    1.22
  -8   1  -5   12.23    1.68
  -8   1  -5   15.17    2.13
  -8   1  -4    8.23    1.48
  -8   1  -4    5.68    1.14
  -8   1  -3    0.34    0.38
  -8   1  -3    0.41    0.41
  -8   1  -2    8.46    1.40
  -8   1  -2    7.12    1.30
  -8   1  -1   14.04    1.77
  -8   1  -1   12.33    1.67
  -8   1   0    2.41    0.74
  -8   1   0    2.08    0.70
  -8   1   1    3.30    0.74
  -8   1   1    2.82    0.86
  -8   1   2   23.72    2.03
  -8   1   2   17.71    2.08
  -8   1   3   18.32    2.14
  -8   1   4    2.49    0.89
  -8   1   5   15.86    2.08
  -8   1   6    8.28    1.47
  -8   1   6    6.72    1.42
  -8   1   7    0.34    0.42
  -8   1   7    1.07    0.67
  -8   1   8    1.68    0.76
  -8   1   8    2.26    0.96
  -8   1   9    5.74    1.30
  -8   2  -9   -0.51    0.51
  -8   2  -9    0.44    0.47
  -8   2  -8   11.24    1.81
  -8   2  -8    9.43    1.58
  -8   2  -8   10.60    2.17
  -8   2  -7   14.28    2.37
  -8   2  -7   10.60    1.70
  -8   2  -6    0.13    0.31
  -8   2  -6    0.62    0.51
  -8   2  -5    1.47    0.62
  -8   2  -5    1.99    0.86
  -8   2  -4   14.22    1.85
  -8   2  -4   16.37    2.27
  -8   2  -3   18.12    1.80
  -8   2  -3   18.39    2.07
  -8   2  -3   22.48    2.51
  -8   2  -2    1.97    0.61
  -8   2  -2    1.59    0.63
  -8   2  -2    2.93    0.89
  -8   2  -1    8.36    1.45
  -8   2  -1    9.11    1.47
  -8   2   0   50.39    3.49
  -8   2   0   58.92    3.69
  -8   2   1    3.95    0.95
  -8   2   1    2.33    0.82
  -8   2   2   31.60    2.79
  -8   2   2   37.26    2.77
  -8   2   3   25.48    2.55
  -8   2   4    0.58    0.53
  -8   2   5    5.77    1.27
  -8   2   6    9.24    1.63
  -8   2   7    9.32    1.59
  -8   2   7    7.64    1.54
  -8   2   8    0.28    0.42
  -8   2   8    1.06    0.77
  -8   2   9    1.61    0.77
  -8   2   9    0.67    0.54
  -8   3  -8    1.59    0.73
  -8   3  -8    0.01    0.26
  -8   3  -7    5.80    1.62
  -8   3  -7    9.01    1.57
  -8   3  -7    8.31    1.57
  -8   3  -6    6.96    1.39
  -8   3  -6    3.95    1.29
  -8   3  -5    0.00    0.30
  -8   3  -5   -1.07    0.60
  -8   3  -4    3.05    0.91
  -8   3  -4    3.42    1.12
  -8   3  -4    5.12    1.01
  -8   3  -3   18.00    2.49
  -8   3  -3   21.68    2.31
  -8   3  -3   20.62    2.00
  -8   3  -2   27.55    2.34
  -8   3  -2   28.98    3.00
  -8   3  -2   27.36    2.57
  -8   3  -1    0.51    0.37
  -8   3  -1    0.51    0.46
  -8   3  -1   -0.28    0.40
  -8   3   0   34.43    3.09
  -8   3   0   31.96    2.59
  -8   3   0   34.08    2.89
  -8   3   1   15.22    1.94
  -8   3   1   10.23    1.65
  -8   3   2    1.10    0.51
  -8   3   3    1.65    0.72
  -8   3   4   13.79    1.94
  -8   3   5    0.83    0.59
  -8   3   6    3.81    1.07
  -8   3   7   13.81    2.07
  -8   3   8    1.79    0.78
  -8   3   9   -0.01    0.38
  -8   3   9    0.94    0.63
  -8   4  -7    0.47    0.51
  -8   4  -7   -0.11    0.35
  -8   4  -6    2.92    0.96
  -8   4  -5    9.00    1.59
  -8   4  -4    3.61    0.89
  -8   4  -4    2.78    0.85
  -8   4  -3    8.93    1.36
  -8   4  -3    6.93    1.36
  -8   4  -2   29.61    2.81
  -8   4  -2   29.65    2.55
  -8   4  -1    1.34    0.59
  -8   4  -1    0.98    0.55
  -8   4   0    4.66    1.02
  -8   4   0    4.17    1.02
  -8   4   1    6.34    1.21
  -8   4   1    7.61    1.39
  -8   4   2    1.72    0.73
  -8   4   3    0.29    0.45
  -8   4   4   16.29    2.10
  -8   4   5    7.38    1.45
  -8   4   6    0.18    0.41
  -8   4   7    4.19    1.13
  -8   4   8    8.94    1.66
  -8   4   9    5.87    1.40
  -8   5  -6    0.50    0.42
  -8   5  -6    0.83    0.62
  -8   5  -5   11.11    1.85
  -8   5  -4   10.47    1.78
  -8   5  -4   14.28    1.83
  -8   5  -3    1.96    0.78
  -8   5  -3    1.26    0.59
  -8   5  -2    7.95    1.50
  -8   5  -2    8.77    1.43
  -8   5  -1   16.17    2.07
  -8   5  -1   15.68    1.91
  -8   5   0    3.60    1.01
  -8   5   0    4.66    1.05
  -8   5   1    3.71    0.95
  -8   5   1    5.58    1.24
  -8   5   2    8.16    1.43
  -8   5   2   10.17    1.65
  -8   5   3    8.58    1.35
  -8   5   3    7.20    1.40
  -8   5   3    7.56    1.41
  -8   5   4    0.45    0.48
  -8   5   4    0.34    0.36
  -8   5   5    1.88    0.79
  -8   5   6   13.26    1.97
  -8   5   7    5.86    1.35
  -8   5   8    0.83    0.58
  -8   5   9   11.88    2.00
  -8   6  -4   11.13    1.72
  -8   6  -4   10.55    1.82
  -8   6  -3    9.31    1.56
  -8   6  -3   11.85    1.86
  -8   6  -2    0.39    0.37
  -8   6  -2   -0.10    0.34
  -8   6  -1   12.20    1.75
  -8   6  -1   13.38    1.97
  -8   6   0    9.93    1.61
  -8   6   0    9.30    1.59
  -8   6   1    1.75    0.72
  -8   6   1    1.98    0.78
  -8   6   2    1.71    0.72
  -8   6   2    1.85    0.74
  -8   6   3   22.21    2.45
  -8   6   3   23.61    2.30
  -8   6   3   28.12    2.82
  -8   6   4   17.55    2.02
  -8   6   4   16.43    2.12
  -8   6   4   15.25    2.07
  -8   6   5    0.07    0.33
  -8   6   5    0.32    0.47
  -8   6   6    5.15    1.26
  -8   6   7    6.15    1.39
  -8   6   8    2.70    0.97
  -8   6   9    0.83    0.62
  -8   7  -4    2.34    0.85
  -8   7  -3   14.32    2.01
  -8   7  -2    1.25    0.70
  -8   7  -2    1.18    0.67
  -8   7  -1    0.48    0.43
  -8   7  -1    1.00    0.62
  -8   7   0    9.05    1.59
  -8   7   0    8.17    1.63
  -8   7   1    9.46    1.61
  -8   7   1   11.63    1.83
  -8   7   2    1.11    0.63
  -8   7   2    1.19    0.65
  -8   7   3    5.98    1.35
  -8   7   3    7.74    1.54
  -8   7   4   20.43    2.25
  -8   7   4   19.15    2.38
  -8   7   4   21.88    2.53
  -8   7   5    7.65    1.47
  -8   7   5    9.00    1.64
  -8   7   5    7.80    1.55
  -8   7   6    2.52    0.91
  -8   7   6    1.27    0.64
  -8   7   7    7.21    1.52
  -8   7   7    5.11    1.27
  -8   7   8    7.53    1.57
  -8   8  -3    1.35    0.70
  -8   8  -2   14.04    2.02
  -8   8  -1   18.92    2.40
  -8   8   0    0.13    0.36
  -8   8   0    0.00    0.32
  -8   8   1    7.96    1.52
  -8   8   1    9.41    1.72
  -8   8   2    7.10    1.43
  -8   8   2   12.67    1.98
  -8   8   3    2.22    0.84
  -8   8   3    1.64    0.77
  -8   8   4    2.57    0.86
  -8   8   4    2.36    0.87
  -8   8   4    3.12    1.04
  -8   8   5    5.68    1.29
  -8   8   5    5.45    1.35
  -8   8   6    2.01    0.78
  -8   8   6    1.50    0.74
  -8   8   7   -0.02    0.34
  -8   8   7   -1.68    0.84
  -8   9   4    2.71    0.98
  -8   9   5    1.34    0.70
  -8   9   5    2.52    1.00
  -8   9   6    6.59    1.46
  -7 -11  -6   11.46    1.94
  -7 -11  -5    7.07    1.51
  -7 -11  -4    0.46    0.43
  -7 -11  -3    7.44    1.61
  -7 -10  -8    8.74    1.72
  -7 -10  -7    0.37    0.44
  -7 -10  -6    5.89    1.37
  -7 -10  -5   12.35    1.94
  -7 -10  -4    5.66    1.34
  -7 -10  -3   -0.05    0.48
  -7 -10  -2    8.50    1.68
  -7 -10  -1    7.90    1.65
  -7 -10   0    0.37    0.40
  -7  -9  -9   -0.84    0.56
  -7  -9  -8    8.09    1.57
  -7  -9  -7    9.69    1.72
  -7  -9  -7   10.07    1.60
  -7  -9  -6   -0.58    0.49
  -7  -9  -5    0.55    0.68
  -7  -9  -4    5.43    1.24
  -7  -9  -3    4.46    1.19
  -7  -9  -2    0.53    0.52
  -7  -9  -1    8.07    1.59
  -7  -9   0   14.04    2.10
  -7  -9   1    1.18    0.67
  -7  -9   2    4.90    1.28
  -7  -8 -10   11.08    1.83
  -7  -8  -9    3.24    0.96
  -7  -8  -8    0.59    0.45
  -7  -8  -7   10.18    1.55
  -7  -8  -7    8.58    1.55
  -7  -8  -6   10.39    1.60
  -7  -8  -6   10.32    1.69
  -7  -8  -5   -0.16    0.32
  -7  -8  -4    2.68    0.86
  -7  -8  -3    7.04    1.38
  -7  -8  -2    1.77    0.77
  -7  -8  -1   -0.01    0.43
  -7  -8   0   14.96    2.07
  -7  -8   1   13.71    2.02
  -7  -8   2    1.23    0.69
  -7  -8   3   10.62    1.86
  -7  -8   4   10.23    1.87
  -7  -7 -11    0.25    0.31
  -7  -7 -10    1.11    0.65
  -7  -7 -10    1.15    0.60
  -7  -7  -9    5.26    1.18
  -7  -7  -9    6.83    1.52
  -7  -7  -8    3.00    0.88
  -7  -7  -7    0.47    0.37
  -7  -7  -7    0.17    0.30
  -7  -7  -6   14.27    1.85
  -7  -7  -6   14.78    1.81
  -7  -7  -5    5.15    1.13
  -7  -7  -5    5.89    1.18
  -7  -7  -4    3.18    0.90
  -7  -7  -3    8.56    1.47
  -7  -7  -2   43.32    3.31
  -7  -7  -1    9.35    1.55
  -7  -7   0   17.87    2.20
  -7  -7   1   25.35    2.63
  -7  -7   2    2.74    0.94
  -7  -7   3   -0.18    0.41
  -7  -7   4    4.91    1.28
  -7  -7   5    5.23    1.35
  -7  -7   6    0.94    0.64
  -7  -6 -11    4.27    1.22
  -7  -6 -11    5.77    1.27
  -7  -6 -10    2.15    0.76
  -7  -6 -10    1.24    0.70
  -7  -6  -9    3.00    0.85
  -7  -6  -9    3.27    1.02
  -7  -6  -8    5.85    1.17
  -7  -6  -8    5.49    1.33
  -7  -6  -7    0.74    0.41
  -7  -6  -7    1.93    0.67
  -7  -6  -6    0.43    0.37
  -7  -6  -6    0.39    0.32
  -7  -6  -5    8.49    1.35
  -7  -6  -5    7.33    1.27
  -7  -6  -4   44.54    3.14
  -7  -6  -3    2.77    0.70
  -7  -6  -3    1.59    0.67
  -7  -6  -2   41.79    3.13
  -7  -6  -2   39.42    2.66
  -7  -6  -1   23.42    2.11
  -7  -6  -1   23.24    2.36
  -7  -6   0    4.20    1.04
  -7  -6   1    1.02    0.53
  -7  -6   2    7.52    1.43
  -7  -6   3   10.06    1.68
  -7  -6   4   -0.73    0.55
  -7  -6   5    4.45    1.18
  -7  -6   6    5.52    1.33
  -7  -6   7    1.95    0.82
  -7  -5 -12   -0.33    0.42
  -7  -5 -11    6.67    1.52
  -7  -5 -11    7.09    1.42
  -7  -5 -10    7.54    1.38
  -7  -5 -10    9.08    1.72
  -7  -5  -9    0.38    0.42
  -7  -5  -9    0.02    0.18
  -7  -5  -8    7.91    1.50
  -7  -5  -8    8.44    1.35
  -7  -5  -7   11.94    1.48
  -7  -5  -7   13.31    1.65
  -7  -5  -7   16.35    2.14
  -7  -5  -6   10.58    1.45
  -7  -5  -6   10.52    1.42
  -7  -5  -5    3.15    0.82
  -7  -5  -5    3.17    0.76
  -7  -5  -4   38.44    2.45
  -7  -5  -4   45.17    2.97
  -7  -5  -4   43.64    3.01
  -7  -5  -3   29.60    2.49
  -7  -5  -3   32.97    2.30
  -7  -5  -2    0.46    0.44
  -7  -5  -2    0.73    0.40
  -7  -5  -1    9.48    1.32
  -7  -5  -1   10.69    1.55
  -7  -5   0   24.72    2.38
  -7  -5   0   26.93    2.30
  -7  -5   1    5.07    1.11
  -7  -5   1    5.38    1.05
  -7  -5   2    0.31    0.46
  -7  -5   3    3.81    0.98
  -7  -5   4    6.50    1.34
  -7  -5   5   -0.29    0.41
  -7  -5   6    6.46    1.36
  -7  -5   7    6.21    1.37
  -7  -5   7    1.30    1.19
  -7  -5   8    0.64    0.79
  -7  -5   8    2.49    0.90
  -7  -4 -12    0.06    0.23
  -7  -4 -11    1.47    0.69
  -7  -4 -11    1.07    0.65
  -7  -4 -10    6.54    1.44
  -7  -4 -10    9.49    1.55
  -7  -4  -9    9.70    1.66
  -7  -4  -9    8.77    1.41
  -7  -4  -8   -0.63    0.47
  -7  -4  -8    0.07    0.17
  -7  -4  -7    8.79    1.23
  -7  -4  -7    9.08    1.31
  -7  -4  -7    8.94    1.56
  -7  -4  -6   12.34    1.76
  -7  -4  -6   10.58    1.38
  -7  -4  -6   11.90    1.31
  -7  -4  -6   10.80    1.38
  -7  -4  -5    0.44    0.30
  -7  -4  -5   -0.25    0.26
  -7  -4  -5    0.00    0.15
  -7  -4  -4    8.47    1.25
  -7  -4  -4    7.15    1.09
  -7  -4  -4    9.07    1.16
  -7  -4  -3   23.70    2.15
  -7  -4  -3   24.03    1.96
  -7  -4  -2    3.24    0.75
  -7  -4  -2    3.42    0.84
  -7  -4  -1    2.50    0.70
  -7  -4  -1    1.46    0.58
  -7  -4   0   15.62    1.82
  -7  -4   0   14.76    1.68
  -7  -4   1   22.51    2.14
  -7  -4   1   21.41    2.18
  -7  -4   2    5.18    1.15
  -7  -4   2    4.74    1.05
  -7  -4   3    1.97    0.74
  -7  -4   3    2.37    0.79
  -7  -4   4   20.90    2.27
  -7  -4   5    9.86    1.58
  -7  -4   6    0.18    0.37
  -7  -4   7    2.81    0.91
  -7  -4   8    8.31    1.54
  -7  -4   8    2.54    1.32
  -7  -3 -12    5.06    1.27
  -7  -3 -11    2.81    0.97
  -7  -3 -11    3.74    1.05
  -7  -3 -10    1.04    0.56
  -7  -3 -10    0.66    0.43
  -7  -3  -9    9.07    1.61
  -7  -3  -9    8.13    1.36
  -7  -3  -8   14.07    1.94
  -7  -3  -8   13.15    1.62
  -7  -3  -7    3.24    0.77
  -7  -3  -7    2.59    0.63
  -7  -3  -7    3.38    0.76
  -7  -3  -7    2.65    0.85
  -7  -3  -6   23.17    2.00
  -7  -3  -6   22.16    1.85
  -7  -3  -6   24.19    1.98
  -7  -3  -6   25.24    2.47
  -7  -3  -5   49.12    3.00
  -7  -3  -5   49.09    2.83
  -7  -3  -5   59.42    3.72
  -7  -3  -5   51.94    2.88
  -7  -3  -4    1.44    0.49
  -7  -3  -4    2.31    0.65
  -7  -3  -4    1.37    0.59
  -7  -3  -4    2.64    0.66
  -7  -3  -3   29.96    2.37
  -7  -3  -3   33.59    2.64
  -7  -3  -3   32.08    2.32
  -7  -3  -3   31.11    2.12
  -7  -3  -2   30.77    2.43
  -7  -3  -2   28.63    2.21
  -7  -3  -1    2.17    0.62
  -7  -3  -1    3.06    0.77
  -7  -3   0    0.37    0.37
  -7  -3   0    1.27    0.56
  -7  -3   1   10.03    1.44
  -7  -3   1   10.41    1.43
  -7  -3   2   15.94    1.86
  -7  -3   2   17.58    1.94
  -7  -3   3    0.47    0.38
  -7  -3   3    0.54    0.52
  -7  -3   4    9.66    1.52
  -7  -3   4   10.87    1.59
  -7  -3   5   20.49    2.22
  -7  -3   6   -0.47    0.43
  -7  -3   7   -0.08    0.29
  -7  -3   8    7.79    1.45
  -7  -3   9    2.48    1.45
  -7  -2 -12    1.14    0.67
  -7  -2 -11    8.40    1.69
  -7  -2 -11    6.46    1.40
  -7  -2 -10    1.33    0.59
  -7  -2 -10    1.26    0.69
  -7  -2  -9    3.35    0.99
  -7  -2  -9    2.93    0.84
  -7  -2  -8   24.31    2.58
  -7  -2  -8   22.94    2.03
  -7  -2  -8   21.54    2.07
  -7  -2  -7   15.80    1.65
  -7  -2  -7   17.14    1.68
  -7  -2  -7   15.04    1.61
  -7  -2  -7   15.82    2.00
  -7  -2  -6    0.72    0.39
  -7  -2  -6    0.80    0.39
  -7  -2  -6    1.08    0.46
  -7  -2  -6    0.91    0.51
  -7  -2  -5   31.58    2.29
  -7  -2  -5   32.46    2.71
  -7  -2  -5   31.44    2.08
  -7  -2  -5   28.96    2.26
  -7  -2  -4   60.56    3.23
  -7  -2  -4   56.44    3.55
  -7  -2  -4   57.88    3.29
  -7  -2  -4   61.05    2.88
  -7  -2  -3   44.03    2.84
  -7  -2  -3   39.60    2.59
  -7  -2  -3   40.42    2.87
  -7  -2  -3   40.37    2.25
  -7  -2  -2    0.18    0.31
  -7  -2  -2    0.20    0.28
  -7  -2  -2    0.35    0.30
  -7  -2  -1   35.02    2.52
  -7  -2  -1   38.93    2.65
  -7  -2  -1   35.15    2.61
  -7  -2   0   42.69    2.69
  -7  -2   0   43.15    2.86
  -7  -2   0   43.27    2.93
  -7  -2   1    1.99    0.67
  -7  -2   1    1.21    0.51
  -7  -2   1    2.12    0.60
  -7  -2   2   30.30    2.53
  -7  -2   2   31.15    2.55
  -7  -2   2   32.41    2.18
  -7  -2   3    8.18    1.32
  -7  -2   3    7.59    1.30
  -7  -2   4    0.49    0.40
  -7  -2   4    0.19    0.34
  -7  -2   5    6.23    1.18
  -7  -2   5    4.69    1.11
  -7  -2   6    3.72    0.95
  -7  -2   7   14.45    1.89
  -7  -2   8   -0.53    0.47
  -7  -2   9    3.83    1.04
  -7  -2   9    0.37    1.06
  -7  -1 -11    6.83    1.63
  -7  -1 -10   15.99    2.33
  -7  -1  -9    0.45    0.37
  -7  -1  -9    0.62    0.49
  -7  -1  -9    0.62    0.39
  -7  -1  -8   18.15    2.26
  -7  -1  -8   16.59    1.81
  -7  -1  -8   15.20    1.73
  -7  -1  -8   13.33    1.54
  -7  -1  -7   20.94    1.90
  -7  -1  -7   22.42    2.05
  -7  -1  -6    8.03    1.19
  -7  -1  -6    6.98    1.01
  -7  -1  -6    7.91    1.38
  -7  -1  -5   -0.50    0.34
  -7  -1  -5   -1.00    0.55
  -7  -1  -5    0.25    0.21
  -7  -1  -4   16.53    1.68
  -7  -1  -4   16.47    1.87
  -7  -1  -4   15.25    1.30
  -7  -1  -3   22.81    1.53
  -7  -1  -3   23.01    1.99
  -7  -1  -3   23.67    2.17
  -7  -1  -2   10.53    1.40
  -7  -1  -2    7.46    1.14
  -7  -1  -1    0.17    0.27
  -7  -1  -1   -0.03    0.22
  -7  -1   0   14.66    1.52
  -7  -1   0   15.47    1.69
  -7  -1   1    5.83    1.09
  -7  -1   1    7.13    1.03
  -7  -1   2    6.13    0.93
  -7  -1   2    5.39    1.08
  -7  -1   2    4.75    0.98
  -7  -1   3   12.10    1.59
  -7  -1   3   11.85    1.22
  -7  -1   3   11.66    1.57
  -7  -1   4   11.31    1.63
  -7  -1   4   12.91    1.66
  -7  -1   5    0.79    0.49
  -7  -1   5    0.25    0.33
  -7  -1   6    8.17    1.37
  -7  -1   6    7.36    1.39
  -7  -1   7   18.64    2.10
  -7  -1   7   18.20    2.26
  -7  -1   8    2.84    0.85
  -7  -1   9    2.71    1.79
  -7  -1   9   -0.59    0.42
  -7   0 -10   15.36    2.36
  -7   0  -9    7.92    1.30
  -7   0  -9    8.17    1.66
  -7   0  -9   10.39    1.59
  -7   0  -8   -0.28    0.31
  -7   0  -8    0.91    0.65
  -7   0  -8    0.68    0.46
  -7   0  -7    0.63    0.53
  -7   0  -7    1.00    0.48
  -7   0  -7    1.33    0.51
  -7   0  -6   21.56    2.35
  -7   0  -6   20.09    2.00
  -7   0  -5   13.40    1.57
  -7   0  -5   13.54    1.80
  -7   0  -4    0.33    0.35
  -7   0  -4    0.07    0.29
  -7   0  -3   18.92    1.84
  -7   0  -3   21.19    2.07
  -7   0  -2    5.31    1.00
  -7   0  -2    4.05    0.90
  -7   0  -1    0.76    0.43
  -7   0  -1    0.27    0.33
  -7   0   0   13.47    1.47
  -7   0   0   11.27    1.44
  -7   0   1   24.46    1.93
  -7   0   1   20.89    2.04
  -7   0   2    4.48    0.77
  -7   0   2    4.73    0.97
  -7   0   3    5.84    0.83
  -7   0   3    5.89    1.13
  -7   0   4   33.40    2.75
  -7   0   4   33.41    2.67
  -7   0   5    6.45    1.24
  -7   0   5    7.47    1.28
  -7   0   6    1.03    0.56
  -7   0   6    1.14    0.54
  -7   0   7   11.98    1.81
  -7   0   7   10.86    1.57
  -7   0   8    8.13    1.57
  -7   0   8   10.52    1.57
  -7   0   9    0.82    0.55
  -7   1 -10    0.29    0.46
  -7   1 -10    0.53    0.80
  -7   1 -10    1.45    0.65
  -7   1  -9    9.57    1.88
  -7   1  -9    8.57    1.52
  -7   1  -9    8.04    1.38
  -7   1  -8    5.21    1.10
  -7   1  -8    6.91    1.54
  -7   1  -8    6.16    1.21
  -7   1  -7   13.66    2.05
  -7   1  -7    9.98    1.47
  -7   1  -7    8.99    1.36
  -7   1  -6    6.32    1.36
  -7   1  -6    6.61    1.19
  -7   1  -5   13.52    1.65
  -7   1  -5   14.31    1.93
  -7   1  -4    8.59    1.07
  -7   1  -4    7.22    1.21
  -7   1  -4    8.59    1.42
  -7   1  -3    3.89    0.89
  -7   1  -3    3.46    0.70
  -7   1  -3    4.03    0.92
  -7   1  -2   14.99    1.69
  -7   1  -2   20.15    2.01
  -7   1  -1   36.11    2.61
  -7   1  -1   33.65    2.56
  -7   1   0    0.70    0.41
  -7   1   0    0.21    0.34
  -7   1   1   46.84    2.76
  -7   1   1   45.77    3.04
  -7   1   2   34.15    2.22
  -7   1   2   28.76    2.46
  -7   1   3    2.78    0.79
  -7   1   3    3.39    0.66
  -7   1   4   -0.10    0.33
  -7   1   5    5.11    1.13
  -7   1   6   10.72    1.65
  -7   1   6    9.54    1.47
  -7   1   7    0.46    0.61
  -7   1   7    1.00    0.48
  -7   1   8    3.85    1.08
  -7   1   8    4.10    1.00
  -7   1   9   10.68    1.60
  -7   2 -11    3.95    1.28
  -7   2 -11    5.87    1.32
  -7   2 -10    0.67    0.61
  -7   2 -10    0.07    0.34
  -7   2  -9   -0.37    0.47
  -7   2  -9   -0.26    0.37
  -7   2  -9   -0.79    0.53
  -7   2  -8    2.75    0.92
  -7   2  -8    2.42    0.78
  -7   2  -8    3.49    1.15
  -7   2  -7   31.86    2.79
  -7   2  -7   35.65    3.54
  -7   2  -7   30.87    2.67
  -7   2  -6    6.57    1.24
  -7   2  -6    8.67    1.70
  -7   2  -5    2.44    0.76
  -7   2  -5    1.59    0.50
  -7   2  -5    2.38    0.82
  -7   2  -4   33.20    2.27
  -7   2  -4   32.82    2.62
  -7   2  -4   36.11    3.11
  -7   2  -3   22.73    2.16
  -7   2  -3   24.40    1.94
  -7   2  -3   25.58    2.50
  -7   2  -2    4.79    1.01
  -7   2  -2    4.76    0.86
  -7   2  -2    4.89    1.04
  -7   2  -1   57.27    3.12
  -7   2  -1   59.61    3.49
  -7   2   0   10.05    1.40
  -7   2   0    9.13    1.35
  -7   2   0    7.79    1.14
  -7   2   1    6.59    1.08
  -7   2   1    5.08    1.04
  -7   2   2   25.55    2.06
  -7   2   2   22.90    2.20
  -7   2   3   15.87    1.55
  -7   2   3   18.74    2.00
  -7   2   4    1.59    0.67
  -7   2   5    4.80    1.11
  -7   2   6    6.52    1.30
  -7   2   7    9.41    1.58
  -7   2   8    1.57    0.73
  -7   2   8    1.33    0.62
  -7   2   9    2.21    0.88
  -7   2   9    2.18    0.75
  -7   2  10    0.10    1.38
  -7   3 -10    7.93    1.69
  -7   3 -10    8.38    1.59
  -7   3  -9    2.67    0.90
  -7   3  -9    2.84    1.02
  -7   3  -8    0.63    0.49
  -7   3  -8    0.64    0.48
  -7   3  -7   22.83    2.45
  -7   3  -7   23.16    2.38
  -7   3  -6   17.87    2.60
  -7   3  -6   22.86    2.37
  -7   3  -5    2.10    0.60
  -7   3  -5    1.37    0.60
  -7   3  -5    2.09    0.82
  -7   3  -4   14.62    1.81
  -7   3  -4   15.15    1.61
  -7   3  -4   14.49    2.15
  -7   3  -3   23.70    2.01
  -7   3  -3   25.06    2.33
  -7   3  -3   23.96    2.63
  -7   3  -2    2.25    0.74
  -7   3  -2    2.74    0.68
  -7   3  -2    2.16    0.84
  -7   3  -1    1.82    0.74
  -7   3  -1    1.85    0.58
  -7   3  -1    1.59    0.60
  -7   3   0   14.70    1.74
  -7   3   0   14.88    1.86
  -7   3   0   12.76    1.50
  -7   3   0   13.28    1.28
  -7   3   1   18.74    1.87
  -7   3   1   15.52    1.86
  -7   3   1   17.38    1.54
  -7   3   1   18.21    1.94
  -7   3   2    5.16    1.05
  -7   3   3   13.19    1.71
  -7   3   4   14.74    1.84
  -7   3   5    3.28    0.91
  -7   3   6    0.08    0.36
  -7   3   7   24.01    2.51
  -7   3   8   10.87    1.75
  -7   3   9   -0.79    0.51
  -7   3   9   -0.42    0.48
  -7   3  10    3.40    1.05
  -7   3  10    3.68    2.01
  -7   4  -8    3.09    0.96
  -7   4  -8    4.70    1.21
  -7   4  -7    2.91    0.96
  -7   4  -7    2.08    0.77
  -7   4  -6   20.71    2.37
  -7   4  -5    5.10    1.03
  -7   4  -5    2.89    0.87
  -7   4  -4    4.99    1.10
  -7   4  -4    4.88    0.96
  -7   4  -3   12.17    1.50
  -7   4  -3   11.83    1.64
  -7   4  -2   17.61    1.97
  -7   4  -2   17.13    1.78
  -7   4  -1    0.52    0.35
  -7   4  -1    0.40    0.42
  -7   4   0   10.35    1.54
  -7   4   0    9.21    1.13
  -7   4   0    8.85    1.30
  -7   4   1   32.87    2.58
  -7   4   1   34.32    2.29
  -7   4   1   32.14    2.68
  -7   4   2    0.76    0.48
  -7   4   2    0.37    0.26
  -7   4   2   -0.06    0.31
  -7   4   3    1.68    0.57
  -7   4   3    2.67    0.79
  -7   4   3    1.81    0.65
  -7   4   4   10.89    1.46
  -7   4   4   11.62    1.65
  -7   4   5   27.04    2.54
  -7   4   6    3.95    1.02
  -7   4   7    6.06    1.29
  -7   4   8   13.55    1.93
  -7   4   9    3.42    1.03
  -7   4  10    1.15    1.85
  -7   4  10    2.27    0.82
  -7   5  -7    2.69    0.94
  -7   5  -7    1.95    0.77
  -7   5  -6    0.03    0.38
  -7   5  -6   -0.44    0.42
  -7   5  -5    9.75    1.63
  -7   5  -5    9.09    1.44
  -7   5  -4    6.25    1.14
  -7   5  -4    7.37    1.39
  -7   5  -3    0.01    0.29
  -7   5  -3    0.12    0.33
  -7   5  -2   25.02    2.26
  -7   5  -2   24.88    2.44
  -7   5  -1   11.08    1.50
  -7   5  -1   11.00    1.59
  -7   5   0    1.02    0.55
  -7   5   0    1.53    0.63
  -7   5   1    1.17    0.53
  -7   5   1    0.84    0.50
  -7   5   1    0.84    0.47
  -7   5   2    5.52    1.02
  -7   5   2    5.50    1.12
  -7   5   2    6.89    1.26
  -7   5   3   24.14    2.36
  -7   5   3   23.50    2.12
  -7   5   3   24.28    2.33
  -7   5   4    2.49    0.80
  -7   5   4    2.81    0.78
  -7   5   4    2.82    0.88
  -7   5   5   21.68    2.30
  -7   5   5   21.35    2.18
  -7   5   6   25.11    2.49
  -7   5   6   21.06    2.27
  -7   5   7    0.66    0.57
  -7   5   8   13.55    1.95
  -7   5   9   15.33    2.10
  -7   5  10    4.39    1.16
  -7   5  10    3.59    2.16
  -7   5  11   -0.15    0.44
  -7   6  -6    0.26    0.42
  -7   6  -6    0.67    0.53
  -7   6  -5    7.25    1.49
  -7   6  -5    4.50    1.07
  -7   6  -4   11.09    1.62
  -7   6  -4    9.01    1.61
  -7   6  -3    7.45    1.30
  -7   6  -3    6.19    1.30
  -7   6  -2   -0.88    0.48
  -7   6  -2    0.08    0.27
  -7   6  -1   14.44    1.79
  -7   6  -1   13.34    1.85
  -7   6   0   30.51    2.62
  -7   6   0   29.66    2.73
  -7   6   1    7.23    1.21
  -7   6   1    7.29    1.32
  -7   6   1    8.82    1.42
  -7   6   2    2.39    0.79
  -7   6   2    2.26    0.72
  -7   6   2    2.89    0.86
  -7   6   3   19.93    2.16
  -7   6   3   16.86    2.01
  -7   6   3   16.90    1.87
  -7   6   4    7.68    1.38
  -7   6   4    6.34    1.18
  -7   6   4    6.19    1.24
  -7   6   5   -0.19    0.34
  -7   6   5    0.05    0.40
  -7   6   5   -0.23    0.34
  -7   6   6    1.25    0.60
  -7   6   6    2.29    0.78
  -7   6   7    2.42    0.80
  -7   6   7    2.17    0.90
  -7   6   8    4.12    1.12
  -7   6   9    0.35    0.47
  -7   6  10    3.90    1.10
  -7   6  10    3.84    1.96
  -7   6  11    8.24    1.65
  -7   7  -5    0.00    0.27
  -7   7  -5    1.86    0.75
  -7   7  -5    1.03    0.69
  -7   7  -4    2.86    0.89
  -7   7  -4    3.04    0.97
  -7   7  -3   20.02    2.23
  -7   7  -3   17.68    2.26
  -7   7  -2    8.16    1.41
  -7   7  -2    5.70    1.29
  -7   7  -1    0.79    0.54
  -7   7  -1    0.99    0.57
  -7   7   0   15.42    1.93
  -7   7   0   16.32    2.08
  -7   7   1   19.10    2.15
  -7   7   1   17.61    1.86
  -7   7   1   19.23    2.24
  -7   7   2    1.39    0.65
  -7   7   2    1.10    0.59
  -7   7   2    0.76    0.46
  -7   7   3   15.22    1.98
  -7   7   3   16.08    2.01
  -7   7   3   14.44    1.83
  -7   7   4   29.32    2.64
  -7   7   4   28.90    2.77
  -7   7   4   27.53    2.68
  -7   7   5    9.83    1.62
  -7   7   5    7.61    1.44
  -7   7   5    7.97    1.38
  -7   7   6    0.77    0.58
  -7   7   6    0.78    0.54
  -7   7   6    0.87    0.52
  -7   7   7    3.57    1.05
  -7   7   7    4.96    1.16
  -7   7   8    3.29    1.03
  -7   7   8    3.53    1.06
  -7   7   9   -0.87    0.60
  -7   7  10    3.92    1.96
  -7   7  10   -0.81    0.57
  -7   8  -5   14.10    2.08
  -7   8  -4    7.31    1.49
  -7   8  -3    2.44    0.91
  -7   8  -3    2.19    0.84
  -7   8  -2    9.68    1.63
  -7   8  -2    7.96    1.59
  -7   8  -1    7.21    1.37
  -7   8  -1    6.24    1.37
  -7   8   0    0.33    0.41
  -7   8   0    0.32    0.49
  -7   8   1    7.69    1.44
  -7   8   1    7.50    1.45
  -7   8   2    5.79    1.28
  -7   8   2    6.49    1.23
  -7   8   2    3.27    0.93
  -7   8   3   -0.52    0.42
  -7   8   3    0.58    0.45
  -7   8   3   -0.59    0.50
  -7   8   4    4.16    1.09
  -7   8   4    5.10    1.18
  -7   8   4    5.65    1.27
  -7   8   5   11.64    1.78
  -7   8   5   13.55    1.96
  -7   8   5   13.72    1.93
  -7   8   6    2.84    0.96
  -7   8   6    2.15    0.85
  -7   8   6    2.10    0.79
  -7   8   7   -0.23    0.42
  -7   8   7   -0.43    0.47
  -7   8   7    0.20    0.33
  -7   8   8    5.09    1.24
  -7   8   8    4.29    1.17
  -7   8   9    8.38    1.56
  -7   8  10    0.21    1.19
  -7   9  -3    1.05    0.61
  -7   9  -2    0.14    0.33
  -7   9  -1    6.03    1.37
  -7   9  -1    6.76    1.46
  -7   9   0    5.51    1.32
  -7   9   0    6.22    1.34
  -7   9   1    0.57    0.52
  -7   9   1    0.26    0.44
  -7   9   2    4.71    1.08
  -7   9   2    4.04    1.12
  -7   9   2    5.45    1.27
  -7   9   3    6.12    1.26
  -7   9   3    9.26    1.63
  -7   9   3    8.68    1.59
  -7   9   4   -0.23    0.36
  -7   9   4   -0.04    0.28
  -7   9   4    0.38    0.42
  -7   9   5    2.37    0.84
  -7   9   5    1.84    0.76
  -7   9   5    2.56    0.98
  -7   9   6    5.44    1.35
  -7   9   6    7.23    1.50
  -7   9   6    5.55    1.27
  -7   9   7    5.63    1.27
  -7   9   7    6.28    1.40
  -7   9   8   -1.18    0.72
  -7  10   1    1.09    0.82
  -7  10   2    0.66    0.57
  -7  10   3    5.22    1.29
  -7  10   3    3.18    0.99
  -7  10   4    8.28    1.58
  -7  10   4   10.33    1.80
  -7  10   5    1.76    0.79
  -7  10   5    0.65    0.50
  -7  10   6    3.00    1.01
  -7  10   6    1.97    0.79
  -7  11   4   11.77    2.07
  -7  11   5    2.11    0.86
  -6 -12  -7   17.13    2.37
  -6 -12  -6   11.06    1.97
  -6 -12  -5   -0.46    0.53
  -6 -12  -4    8.16    1.74
  -6 -11  -8   -0.42    0.46
  -6 -11  -7    4.12    1.17
  -6 -11  -6    8.89    1.66
  -6 -11  -5    0.51    0.51
  -6 -11  -4    0.59    0.51
  -6 -11  -3    2.28    0.91
  -6 -11  -2    8.41    1.69
  -6 -11  -1    0.85    0.64
  -6 -10  -9    5.77    1.41
  -6 -10  -8    4.01    1.17
  -6 -10  -7    1.54    0.66
  -6 -10  -7    2.01    0.82
  -6 -10  -6    4.15    1.09
  -6 -10  -5    7.20    1.44
  -6 -10  -4    4.21    1.10
  -6 -10  -3    0.07    0.46
  -6 -10  -2   21.41    2.54
  -6 -10  -1    6.38    1.44
  -6 -10   0    0.22    0.41
  -6 -10   1    2.80    1.01
  -6 -10   2    4.38    1.25
  -6  -9 -10    2.28    0.86
  -6  -9  -9    0.14    0.32
  -6  -9  -8    1.19    0.59
  -6  -9  -7   10.82    1.60
  -6  -9  -7   11.85    1.83
  -6  -9  -6    0.48    0.43
  -6  -9  -6    0.96    0.53
  -6  -9  -5    6.55    1.32
  -6  -9  -4   20.50    2.30
  -6  -9  -3    9.21    1.58
  -6  -9  -2    2.34    0.83
  -6  -9  -1   20.07    2.39
  -6  -9   0   15.08    2.11
  -6  -9   1    0.02    0.42
  -6  -9   2    7.78    1.55
  -6  -9   3    6.40    1.42
  -6  -9   4    3.40    1.08
  -6  -8 -12    0.70    0.57
  -6  -8 -11    2.36    0.93
  -6  -8 -11    3.34    1.00
  -6  -8 -10    9.54    1.65
  -6  -8  -9    4.01    1.03
  -6  -8  -8   -0.01    0.21
  -6  -8  -7   19.64    2.05
  -6  -8  -7   23.17    2.42
  -6  -8  -6   11.76    1.61
  -6  -8  -6   10.74    1.64
  -6  -8  -5   -0.06    0.24
  -6  -8  -5    0.05    0.22
  -6  -8  -4   16.16    1.96
  -6  -8  -3   24.63    2.45
  -6  -8  -2    1.61    0.69
  -6  -8  -1   16.11    2.04
  -6  -8   0   18.98    2.24
  -6  -8   1    1.82    0.73
  -6  -8   2    0.70    0.46
  -6  -8   3    9.21    1.64
  -6  -8   4   10.50    1.78
  -6  -8   5    2.85    0.95
  -6  -8   6    1.33    0.80
  -6  -7 -12    0.52    0.48
  -6  -7 -12    0.31    0.36
  -6  -7 -11    0.19    0.36
  -6  -7 -11    0.59    0.45
  -6  -7 -10    5.08    1.20
  -6  -7 -10    4.97    1.27
  -6  -7  -9   14.85    1.92
  -6  -7  -8    7.04    1.30
  -6  -7  -7    5.56    1.04
  -6  -7  -7    4.46    1.03
  -6  -7  -6   52.70    3.50
  -6  -7  -6   57.63    3.43
  -6  -7  -5   44.48    3.20
  -6  -7  -5   44.55    3.06
  -6  -7  -4    1.74    0.62
  -6  -7  -3   33.37    2.71
  -6  -7  -2   15.64    1.88
  -6  -7  -1    0.13    0.33
  -6  -7   0    5.74    1.17
  -6  -7   1   15.07    1.92
  -6  -7   2    2.37    0.81
  -6  -7   3    0.41    0.43
  -6  -7   4    6.18    1.37
  -6  -7   5   11.68    1.85
  -6  -7   6    4.44    1.18
  -6  -7   7   -0.27    0.46
  -6  -7   7    0.45    0.50
  -6  -7   8    4.71    1.25
  -6  -7   8    4.03    1.28
  -6  -6 -12    3.42    1.03
  -6  -6 -12    2.29    0.86
  -6  -6 -11    6.37    1.43
  -6  -6 -11    3.65    1.00
  -6  -6 -10    1.08    0.54
  -6  -6 -10   -0.77    0.53
  -6  -6  -9    5.99    1.30
  -6  -6  -9    6.72    1.29
  -6  -6  -8   34.66    2.77
  -6  -6  -7    6.20    1.15
  -6  -6  -7    7.61    1.14
  -6  -6  -6   18.91    1.96
  -6  -6  -6   20.00    1.90
  -6  -6  -5   29.15    2.36
  -6  -6  -5   30.04    2.43
  -6  -6  -4    2.40    0.53
  -6  -6  -4    3.39    0.83
  -6  -6  -4    2.56    0.74
  -6  -6  -3    2.96    0.63
  -6  -6  -3    3.70    0.86
  -6  -6  -2   16.21    1.53
  -6  -6  -2   15.62    1.78
  -6  -6  -1   15.62    1.81
  -6  -6   0    2.58    0.77
  -6  -6   1    5.29    1.13
  -6  -6   2    6.34    1.23
  -6  -6   3   12.98    1.78
  -6  -6   4   -0.02    0.23
  -6  -6   5   13.81    1.91
  -6  -6   6    6.84    1.35
  -6  -6   6    2.96    1.38
  -6  -6   7    0.81    0.88
  -6  -6   7    1.57    0.84
  -6  -6   7    0.79    0.54
  -6  -6   8    1.88    0.89
  -6  -6   8   -0.09    0.30
  -6  -5 -13    3.65    1.08
  -6  -5 -12    1.17    0.55
  -6  -5 -12    2.36    0.87
  -6  -5 -11   18.14    2.34
  -6  -5 -11   15.99    2.11
  -6  -5 -10   24.60    2.64
  -6  -5 -10   21.97    2.35
  -6  -5  -9   -0.62    0.50
  -6  -5  -9   -0.35    0.34
  -6  -5  -8   27.42    2.69
  -6  -5  -8   28.79    2.45
  -6  -5  -7   12.12    1.52
  -6  -5  -7   13.93    1.47
  -6  -5  -6    3.15    0.76
  -6  -5  -6    2.82    0.69
  -6  -5  -5    3.16    0.74
  -6  -5  -5    2.32    0.51
  -6  -5  -5    3.77    0.80
  -6  -5  -4   11.45    1.42
  -6  -5  -4   13.08    1.24
  -6  -5  -4   13.01    1.48
  -6  -5  -3   36.83    2.22
  -6  -5  -3   37.23    2.56
  -6  -5  -3   38.05    2.64
  -6  -5  -2    2.45    0.62
  -6  -5  -2    3.83    0.85
  -6  -5  -1    7.93    1.10
  -6  -5  -1    7.52    1.23
  -6  -5   0   11.77    1.52
  -6  -5   0   10.38    1.32
  -6  -5   1    4.66    0.99
  -6  -5   2    0.57    0.40
  -6  -5   3   20.76    2.16
  -6  -5   4   12.45    1.71
  -6  -5   5    0.14    0.30
  -6  -5   6   17.82    2.12
  -6  -5   7   12.94    2.01
  -6  -5   7   13.74    1.89
  -6  -5   7    7.88    2.01
  -6  -5   8   -0.54    0.67
  -6  -5   8    0.50    0.60
  -6  -5   8    0.35    0.42
  -6  -5   9    6.89    1.73
  -6  -4 -13    8.03    1.64
  -6  -4 -12    1.61    0.71
  -6  -4 -12    1.35    0.68
  -6  -4 -11    5.15    1.18
  -6  -4 -11    5.18    1.26
  -6  -4 -10   24.46    2.60
  -6  -4 -10   20.70    2.26
  -6  -4  -9    4.94    1.12
  -6  -4  -9    6.25    1.18
  -6  -4  -8    5.19    1.14
  -6  -4  -8    6.69    1.15
  -6  -4  -7   15.65    1.92
  -6  -4  -7   13.15    1.54
  -6  -4  -7   16.73    1.55
  -6  -4  -6   17.33    1.40
  -6  -4  -6   17.39    1.71
  -6  -4  -6   19.41    2.07
  -6  -4  -6   18.52    1.66
  -6  -4  -5   -0.12    0.17
  -6  -4  -5    0.07    0.14
  -6  -4  -5    0.13    0.19
  -6  -4  -4    9.77    1.09
  -6  -4  -4    9.49    1.19
  -6  -4  -4    8.11    1.14
  -6  -4  -3   40.40    2.62
  -6  -4  -3   39.70    2.45
  -6  -4  -3   40.08    2.32
  -6  -4  -2    8.72    1.10
  -6  -4  -2    9.51    1.28
  -6  -4  -1    0.02    0.23
  -6  -4  -1    0.13    0.26
  -6  -4   0   27.08    2.10
  -6  -4   0   28.22    2.29
  -6  -4   1   41.34    2.72
  -6  -4   1   41.20    2.83
  -6  -4   2    7.55    1.20
  -6  -4   2    4.64    0.99
  -6  -4   3    7.83    1.29
  -6  -4   4   23.56    2.25
  -6  -4   5    9.45    1.45
  -6  -4   6    0.96    0.52
  -6  -4   6    0.37    0.38
  -6  -4   7   -0.27    0.87
  -6  -4   7    1.61    0.65
  -6  -4   7    1.58    0.79
  -6  -4   8    4.31    1.17
  -6  -4   8    4.32    1.52
  -6  -4   8    4.41    1.08
  -6  -4   9    1.28    0.98
  -6  -3 -13    3.99    1.17
  -6  -3 -12    5.64    1.31
  -6  -3 -12    5.20    1.29
  -6  -3 -11    2.54    0.95
  -6  -3 -11    3.40    0.98
  -6  -3 -10    5.33    1.23
  -6  -3 -10    4.48    1.04
  -6  -3  -9   45.70    3.46
  -6  -3  -9   48.18    3.29
  -6  -3  -8   19.02    1.93
  -6  -3  -8   20.57    2.23
  -6  -3  -7    0.68    0.33
  -6  -3  -7    1.09    0.36
  -6  -3  -7    1.05    0.45
  -6  -3  -7    0.60    0.37
  -6  -3  -7    1.24    0.38
  -6  -3  -6   33.18    2.20
  -6  -3  -6   35.66    2.77
  -6  -3  -6   36.76    2.18
  -6  -3  -6   34.27    2.34
  -6  -3  -5   29.63    1.94
  -6  -3  -5   30.22    2.47
  -6  -3  -5   28.00    2.04
  -6  -3  -5   29.19    2.04
  -6  -3  -4    0.79    0.34
  -6  -3  -4    0.97    0.38
  -6  -3  -4    1.41    0.47
  -6  -3  -4    0.44    0.30
  -6  -3  -3   18.33    1.55
  -6  -3  -3   19.56    1.74
  -6  -3  -3   18.57    1.54
  -6  -3  -2   22.58    1.77
  -6  -3  -2   19.42    1.77
  -6  -3  -1    2.29    0.59
  -6  -3  -1    2.72    0.66
  -6  -3   0    9.59    1.22
  -6  -3   0   12.60    1.46
  -6  -3   1   44.56    2.78
  -6  -3   1   48.84    3.00
  -6  -3   2   30.59    2.39
  -6  -3   2   29.80    2.33
  -6  -3   3    1.32    0.53
  -6  -3   3    0.22    0.30
  -6  -3   4    9.75    1.41
  -6  -3   4    9.31    1.44
  -6  -3   5   18.04    1.94
  -6  -3   6    0.48    0.43
  -6  -3   6    0.14    0.32
  -6  -3   7   -0.44    0.42
  -6  -3   7   -0.58    0.42
  -6  -3   8    2.71    0.84
  -6  -3   8    1.31    1.20
  -6  -3   9    3.13    1.37
  -6  -3  10   -1.06    0.86
  -6  -2 -12    5.73    1.37
  -6  -2 -11   16.96    2.28
  -6  -2 -10   -0.06    0.24
  -6  -2  -9    7.80    1.42
  -6  -2  -8   19.62    1.95
  -6  -2  -8   21.69    2.33
  -6  -2  -8   20.94    1.74
  -6  -2  -8   22.35    1.86
  -6  -2  -7   40.88    2.47
  -6  -2  -7   41.22    2.37
  -6  -2  -7   39.59    2.61
  -6  -2  -7   38.15    2.96
  -6  -2  -7   41.37    2.40
  -6  -2  -6   16.60    1.52
  -6  -2  -6   16.50    1.57
  -6  -2  -6   16.74    1.52
  -6  -2  -6   15.71    1.83
  -6  -2  -5    9.23    1.14
  -6  -2  -5    9.46    1.14
  -6  -2  -5    8.14    1.02
  -6  -2  -5    7.62    1.25
  -6  -2  -4   51.68    2.70
  -6  -2  -4   56.68    3.29
  -6  -2  -4   50.92    2.51
  -6  -2  -3   16.19    1.67
  -6  -2  -3   14.18    1.45
  -6  -2  -3   12.50    1.30
  -6  -2  -3   15.46    1.30
  -6  -2  -2   10.47    1.05
  -6  -2  -2    8.63    1.10
  -6  -2  -2   10.28    1.29
  -6  -2  -2    7.40    1.06
  -6  -2  -1   28.07    2.12
  -6  -2  -1   30.39    2.15
  -6  -2   0    0.12    0.19
  -6  -2   0    0.15    0.21
  -6  -2   1    3.64    0.79
  -6  -2   1    4.79    0.92
  -6  -2   2   18.32    1.79
  -6  -2   2   20.59    1.90
  -6  -2   3    9.21    1.31
  -6  -2   3   11.12    1.45
  -6  -2   4    1.01    0.45
  -6  -2   4    0.80    0.51
  -6  -2   5   10.84    1.39
  -6  -2   5   11.94    1.63
  -6  -2   5   12.79    1.59
  -6  -2   6    5.87    1.09
  -6  -2   6    5.21    0.99
  -6  -2   7    5.18    1.08
  -6  -2   8   -1.09    1.37
  -6  -2   8   -0.25    0.32
  -6  -2   9   14.38    1.81
  -6  -2   9    7.28    2.04
  -6  -2  10    4.09    1.59
  -6  -1 -12    0.36    0.38
  -6  -1 -11   13.75    2.14
  -6  -1 -10   12.35    1.92
  -6  -1  -9    1.05    0.47
  -6  -1  -9    0.51    0.45
  -6  -1  -9    0.62    0.40
  -6  -1  -8    4.48    1.05
  -6  -1  -8    4.73    0.93
  -6  -1  -8    3.62    0.77
  -6  -1  -7   13.47    1.42
  -6  -1  -7   17.58    2.02
  -6  -1  -7   15.94    1.60
  -6  -1  -6    2.09    0.54
  -6  -1  -6    1.27    0.52
  -6  -1  -6    0.88    0.39
  -6  -1  -5    1.13    0.46
  -6  -1  -5    0.64    0.34
  -6  -1  -5    2.08    0.53
  -6  -1  -4   13.35    1.56
  -6  -1  -4   12.28    1.32
  -6  -1  -4   13.96    1.21
  -6  -1  -3   15.66    1.48
  -6  -1  -3   14.30    1.14
  -6  -1  -3   16.82    1.70
  -6  -1  -2    1.25    0.46
  -6  -1  -2    1.06    0.30
  -6  -1  -2    0.71    0.35
  -6  -1  -1   13.11    1.39
  -6  -1  -1   12.59    1.37
  -6  -1   0   27.26    1.94
  -6  -1   0   27.63    2.08
  -6  -1   1   25.47    1.80
  -6  -1   1   23.96    1.99
  -6  -1   2    5.78    1.02
  -6  -1   2    6.83    0.88
  -6  -1   2    7.11    1.13
  -6  -1   3   25.68    2.13
  -6  -1   3   25.79    2.19
  -6  -1   3   25.66    1.64
  -6  -1   4    7.81    0.84
  -6  -1   4    7.95    1.25
  -6  -1   4   10.90    1.39
  -6  -1   5    1.23    0.61
  -6  -1   5    0.31    0.32
  -6  -1   5    1.03    0.42
  -6  -1   6    1.72    0.66
  -6  -1   6    1.68    0.60
  -6  -1   7   22.52    2.13
  -6  -1   8    9.21    1.38
  -6  -1   9    4.83    1.02
  -6  -1   9    0.78    1.12
  -6  -1  10    5.66    1.77
  -6   0 -12    4.66    1.48
  -6   0 -11    0.03    0.25
  -6   0 -10    8.92    1.47
  -6   0 -10    8.67    1.37
  -6   0 -10   10.14    1.81
  -6   0  -9   10.64    1.45
  -6   0  -9   11.32    1.58
  -6   0  -9   12.02    1.88
  -6   0  -8    0.08    0.25
  -6   0  -8    0.31    0.33
  -6   0  -8    0.09    0.28
  -6   0  -7    2.73    0.67
  -6   0  -7    3.32    0.79
  -6   0  -7    4.63    1.07
  -6   0  -6   21.89    2.21
  -6   0  -6   15.85    1.64
  -6   0  -5    0.16    0.20
  -6   0  -5    0.03    0.24
  -6   0  -5   -0.04    0.15
  -6   0  -5    0.22    0.20
  -6   0  -4   11.07    1.29
  -6   0  -4   13.18    1.58
  -6   0  -4   11.62    1.05
  -6   0  -4   11.82    1.08
  -6   0  -3   63.69    2.41
  -6   0  -3   58.47    3.07
  -6   0  -2   21.21    1.79
  -6   0  -2   23.22    1.94
  -6   0  -2   24.09    1.28
  -6   0  -1    1.00    0.44
  -6   0  -1    0.61    0.35
  -6   0   0   36.03    2.23
  -6   0   0   37.58    2.42
  -6   0   1   52.53    2.89
  -6   0   1   54.76    2.58
  -6   0   2    2.13    0.50
  -6   0   2    2.08    0.61
  -6   0   3    4.98    0.98
  -6   0   3    5.06    0.71
  -6   0   4   26.13    1.46
  -6   0   4   23.90    1.39
  -6   0   4   22.33    2.08
  -6   0   5   23.01    2.06
  -6   0   5   23.24    2.20
  -6   0   6    0.74    0.34
  -6   0   6    1.03    0.59
  -6   0   7   24.21    2.42
  -6   0   7   28.49    2.35
  -6   0   8   26.35    2.31
  -6   0   9   -0.33    0.96
  -6   0   9    2.50    0.73
  -6   0  10   -0.30    1.12
  -6   0  11    7.94    1.54
  -6   1 -11    4.73    1.26
  -6   1 -11    4.46    1.08
  -6   1 -11    4.65    1.41
  -6   1 -10   -0.54    0.48
  -6   1 -10   -0.04    0.26
  -6   1  -9   16.16    1.87
  -6   1  -9   17.83    2.07
  -6   1  -9   16.44    2.33
  -6   1  -8    4.22    0.99
  -6   1  -8    3.79    0.90
  -6   1  -8    5.65    1.38
  -6   1  -7    3.08    0.95
  -6   1  -7    1.96    0.62
  -6   1  -7    1.88    0.64
  -6   1  -6   13.36    1.57
  -6   1  -6   17.12    2.07
  -6   1  -5   39.16    2.64
  -6   1  -5   42.00    2.20
  -6   1  -4    8.23    0.95
  -6   1  -4    8.54    1.30
  -6   1  -4    7.46    0.71
  -6   1  -4    7.30    1.10
  -6   1  -3   42.72    2.86
  -6   1  -3   39.93    2.57
  -6   1  -3   41.75    2.24
  -6   1  -3   39.34    1.76
  -6   1  -2   51.73    1.79
  -6   1  -2   55.84    3.16
  -6   1  -2   54.49    2.63
  -6   1  -2   50.64    2.90
  -6   1  -1    5.24    0.81
  -6   1  -1    4.71    0.86
  -6   1  -1    5.17    0.92
  -6   1   0    0.01    0.08
  -6   1   0    0.07    0.28
  -6   1   0    0.33    0.26
  -6   1   1    3.38    0.77
  -6   1   1    2.70    0.61
  -6   1   2   25.78    1.72
  -6   1   2   25.21    2.09
  -6   1   3   14.98    1.22
  -6   1   3   10.75    1.41
  -6   1   4    0.61    0.27
  -6   1   4    0.83    0.49
  -6   1   5   23.47    2.19
  -6   1   6   19.36    2.06
  -6   1   7    0.19    0.30
  -6   1   7    0.03    0.35
  -6   1   8   18.74    2.16
  -6   1   8   18.66    1.92
  -6   1   9   14.03    1.69
  -6   1  10    0.44    0.82
  -6   1  11    1.52    1.20
  -6   1  12    6.35    1.48
  -6   2 -11    7.46    1.61
  -6   2 -11    8.04    1.53
  -6   2 -10    3.59    1.30
  -6   2 -10    7.21    1.46
  -6   2 -10    7.63    1.40
  -6   2  -9   -0.11    0.32
  -6   2  -9    0.05    0.26
  -6   2  -9    0.10    0.42
  -6   2  -8    5.24    1.16
  -6   2  -8    4.56    1.06
  -6   2  -8    6.44    1.53
  -6   2  -7   34.34    2.67
  -6   2  -7   35.50    2.81
  -6   2  -7   40.13    3.58
  -6   2  -6    2.07    0.79
  -6   2  -6    1.54    0.48
  -6   2  -6    1.57    0.58
  -6   2  -5   39.67    2.30
  -6   2  -5   37.43    2.71
  -6   2  -5   37.61    2.10
  -6   2  -5   45.45    3.42
  -6   2  -4   23.22    1.74
  -6   2  -4   28.58    2.57
  -6   2  -4   25.38    1.56
  -6   2  -4   23.41    2.06
  -6   2  -3    2.41    0.68
  -6   2  -3    3.19    0.84
  -6   2  -3    2.79    0.60
  -6   2  -2   13.02    0.92
  -6   2  -2   11.55    1.39
  -6   2  -2   11.46    0.72
  -6   2  -2   14.53    1.66
  -6   2  -2   13.13    1.31
  -6   2  -1   20.35    1.86
  -6   2  -1   17.43    1.55
  -6   2  -1   19.99    1.28
  -6   2  -1   22.16    1.97
  -6   2   0   32.06    2.29
  -6   2   0   28.86    2.04
  -6   2   0   30.02    2.25
  -6   2   0   29.99    1.74
  -6   2   1    4.03    0.78
  -6   2   1    4.62    0.83
  -6   2   1    3.92    0.82
  -6   2   2   30.58    2.03
  -6   2   2   27.73    2.21
  -6   2   3   34.33    2.51
  -6   2   3   33.98    2.08
  -6   2   4   12.98    1.56
  -6   2   5    0.37    0.36
  -6   2   6   12.74    1.63
  -6   2   7   12.61    1.68
  -6   2   8    1.80    0.67
  -6   2   8    1.58    0.56
  -6   2   9    1.53    0.59
  -6   2   9    0.85    0.49
  -6   2  10    2.13    1.48
  -6   2  11    0.31    0.91
  -6   2  12    4.87    1.37
  -6   3 -11    6.12    1.52
  -6   3 -10   14.40    2.20
  -6   3 -10   12.22    1.87
  -6   3  -9    4.40    1.07
  -6   3  -9    2.59    0.94
  -6   3  -8    1.52    0.66
  -6   3  -8    3.34    0.92
  -6   3  -7   24.28    2.41
  -6   3  -7   18.80    2.65
  -6   3  -7   24.69    2.36
  -6   3  -6    9.17    1.20
  -6   3  -6   10.44    1.26
  -6   3  -6    7.62    1.66
  -6   3  -6    9.36    1.45
  -6   3  -5    2.58    0.88
  -6   3  -5    2.86    0.62
  -6   3  -5    2.19    0.72
  -6   3  -5    2.45    0.61
  -6   3  -4    3.94    0.75
  -6   3  -4    2.49    0.89
  -6   3  -4    3.69    0.65
  -6   3  -4    2.91    0.82
  -6   3  -3   21.60    2.01
  -6   3  -3   21.31    2.33
  -6   3  -3   20.66    1.73
  -6   3  -2    4.13    0.88
  -6   3  -2    5.51    0.67
  -6   3  -2    4.13    0.98
  -6   3  -2    4.22    0.79
  -6   3  -1    4.64    0.91
  -6   3  -1    5.67    0.93
  -6   3  -1    4.76    1.03
  -6   3  -1    4.72    0.66
  -6   3   0   21.57    1.83
  -6   3   0   22.48    2.13
  -6   3   0   21.99    1.54
  -6   3   0   21.71    1.99
  -6   3   1   23.12    2.01
  -6   3   1   22.94    1.66
  -6   3   1   22.05    1.88
  -6   3   2    0.14    0.26
  -6   3   2    0.27    0.34
  -6   3   2   -0.27    0.27
  -6   3   3   18.12    1.82
  -6   3   3   21.58    1.81
  -6   3   4   52.75    3.22
  -6   3   5    5.44    1.08
  -6   3   6    1.30    0.56
  -6   3   7   20.92    2.16
  -6   3   8   11.77    1.69
  -6   3   9    0.82    0.50
  -6   3   9    1.53    0.60
  -6   3  10    7.52    1.47
  -6   3  10    4.93    1.97
  -6   3  11    0.17    1.15
  -6   3  12   -0.22    0.57
  -6   4 -10    4.00    1.27
  -6   4  -9   10.65    1.88
  -6   4  -9   10.02    1.69
  -6   4  -8   -0.72    0.55
  -6   4  -8   -1.05    0.60
  -6   4  -7   14.71    1.90
  -6   4  -7   16.12    2.06
  -6   4  -6   28.27    2.56
  -6   4  -6   28.47    2.28
  -6   4  -6   26.30    2.53
  -6   4  -6   26.05    2.17
  -6   4  -5    5.14    0.90
  -6   4  -5    4.98    0.95
  -6   4  -5    4.81    1.08
  -6   4  -4    4.09    0.84
  -6   4  -4    4.84    1.03
  -6   4  -3   15.50    1.80
  -6   4  -3   19.96    1.81
  -6   4  -2   21.36    1.87
  -6   4  -2   21.05    2.06
  -6   4  -1   14.44    1.26
  -6   4  -1   13.48    1.61
  -6   4  -1   12.53    1.43
  -6   4   0    0.06    0.36
  -6   4   0    0.29    0.23
  -6   4   0    0.21    0.27
  -6   4   1   59.76    3.41
  -6   4   1   63.48    3.00
  -6   4   1   57.21    3.21
  -6   4   2   27.44    2.21
  -6   4   2   26.57    1.98
  -6   4   2   24.67    2.16
  -6   4   3    4.88    0.96
  -6   4   3    3.51    0.83
  -6   4   3    3.76    0.79
  -6   4   4   16.61    1.82
  -6   4   4   18.27    1.89
  -6   4   4   18.68    1.82
  -6   4   5   26.12    2.30
  -6   4   5   28.74    2.36
  -6   4   6    0.15    0.32
  -6   4   7    9.50    1.47
  -6   4   8   19.70    2.15
  -6   4   9    2.04    0.72
  -6   4  10    0.15    1.02
  -6   4  10    0.17    0.35
  -6   4  11    6.88    2.26
  -6   5  -8    7.36    1.56
  -6   5  -8    6.53    1.37
  -6   5  -7   -0.21    0.38
  -6   5  -7   -0.64    0.48
  -6   5  -6    9.09    1.36
  -6   5  -6    9.48    1.59
  -6   5  -6    8.91    1.50
  -6   5  -6   11.32    1.52
  -6   5  -5   17.13    1.82
  -6   5  -5   12.25    1.76
  -6   5  -5   14.95    1.67
  -6   5  -4    3.02    0.77
  -6   5  -4    3.64    0.94
  -6   5  -3    0.35    0.37
  -6   5  -3    0.64    0.38
  -6   5  -2    8.74    1.36
  -6   5  -2    6.98    0.96
  -6   5  -2    8.41    1.23
  -6   5  -1   39.31    2.83
  -6   5  -1   44.72    2.82
  -6   5   0    8.92    1.26
  -6   5   0    7.87    1.06
  -6   5   0    7.48    1.24
  -6   5   1    8.80    1.13
  -6   5   1    8.93    1.30
  -6   5   1    8.34    1.32
  -6   5   2   35.71    2.40
  -6   5   2   34.81    2.63
  -6   5   2   33.05    2.54
  -6   5   3    9.76    1.40
  -6   5   3    9.36    1.36
  -6   5   3   10.13    1.31
  -6   5   4    0.10    0.27
  -6   5   4   -0.07    0.24
  -6   5   4    0.77    0.48
  -6   5   5   41.06    2.97
  -6   5   5   43.46    3.05
  -6   5   5   45.01    3.07
  -6   5   6   26.46    2.37
  -6   5   6   25.58    2.38
  -6   5   7    1.46    0.65
  -6   5   7    0.71    0.57
  -6   5   8   12.91    1.76
  -6   5   9   11.45    1.68
  -6   5  10   -0.47    1.01
  -6   5  10    4.53    1.15
  -6   5  11    0.20    0.45
  -6   5  11   -1.40    1.34
  -6   6  -7    8.48    1.62
  -6   6  -7    7.59    1.57
  -6   6  -6    1.63    0.68
  -6   6  -6    2.17    0.81
  -6   6  -6    1.70    0.65
  -6   6  -6    2.10    0.73
  -6   6  -5    0.34    0.42
  -6   6  -5    0.97    0.46
  -6   6  -5    0.22    0.34
  -6   6  -5    0.03    0.38
  -6   6  -4   21.24    2.11
  -6   6  -4   17.73    2.13
  -6   6  -3   23.31    2.36
  -6   6  -3   20.47    2.06
  -6   6  -2    0.71    0.38
  -6   6  -2   -0.41    0.34
  -6   6  -1   33.96    2.37
  -6   6  -1   33.07    2.57
  -6   6  -1   33.59    2.74
  -6   6   0    9.22    1.24
  -6   6   0   11.53    1.60
  -6   6   0   12.57    1.57
  -6   6   1   -0.60    0.36
  -6   6   1    0.05    0.30
  -6   6   1    0.03    0.29
  -6   6   2    4.01    0.93
  -6   6   2    3.57    0.83
  -6   6   2    5.01    0.94
  -6   6   3    0.07    0.34
  -6   6   3    0.03    0.22
  -6   6   3   -0.33    0.37
  -6   6   4   14.84    1.77
  -6   6   4   17.51    1.89
  -6   6   4   16.61    1.90
  -6   6   5    0.93    0.49
  -6   6   5    0.80    0.43
  -6   6   5    1.55    0.70
  -6   6   6    0.97    0.54
  -6   6   6    1.20    0.59
  -6   6   6    0.99    0.58
  -6   6   7   10.11    1.51
  -6   6   7    9.36    1.57
  -6   6   8    0.11    0.40
  -6   6   8    0.59    0.52
  -6   6   9    3.33    0.97
  -6   6  10    7.49    1.40
  -6   6  10    4.10    1.84
  -6   6  11    2.33    0.87
  -6   6  11    1.87    1.16
  -6   7  -6   18.85    2.43
  -6   7  -6   20.39    2.32
  -6   7  -6   19.82    2.47
  -6   7  -5    0.17    0.36
  -6   7  -5    0.79    0.45
  -6   7  -5    0.09    0.41
  -6   7  -4    8.42    1.42
  -6   7  -4    5.74    1.26
  -6   7  -3   19.65    2.11
  -6   7  -3   20.72    2.34
  -6   7  -2    6.64    1.31
  -6   7  -2    7.79    1.31
  -6   7  -1    4.14    0.94
  -6   7  -1    4.87    0.95
  -6   7  -1    6.83    1.27
  -6   7   0   23.49    2.10
  -6   7   0   27.77    2.44
  -6   7   0   25.15    2.41
  -6   7   1   27.04    2.41
  -6   7   1   26.18    2.42
  -6   7   2    2.95    0.83
  -6   7   2    3.04    0.86
  -6   7   2    2.50    0.79
  -6   7   3    4.91    1.08
  -6   7   3    4.24    0.96
  -6   7   3    5.07    1.07
  -6   7   4   26.21    2.40
  -6   7   4   26.27    2.46
  -6   7   4   23.22    2.28
  -6   7   5    2.29    0.77
  -6   7   5    2.51    0.84
  -6   7   5    1.29    0.58
  -6   7   6    0.84    0.55
  -6   7   6    0.35    0.38
  -6   7   6    0.37    0.39
  -6   7   7    2.68    0.81
  -6   7   7    0.46    0.43
  -6   7   7    1.93    0.74
  -6   7   8    0.63    0.53
  -6   7   8    0.65    0.48
  -6   7   9    0.75    0.89
  -6   7   9   -0.23    0.39
  -6   7   9    0.60    0.53
  -6   7  10    5.22    1.35
  -6   7  10    4.87    1.13
  -6   7  10    2.90    1.57
  -6   7  11    3.94    1.65
  -6   8  -6    8.89    1.64
  -6   8  -5    4.02    1.17
  -6   8  -5    5.59    1.25
  -6   8  -5    3.91    1.07
  -6   8  -4    1.15    0.65
  -6   8  -4    1.42    0.70
  -6   8  -4    1.63    0.68
  -6   8  -3    7.08    1.46
  -6   8  -3    4.18    1.05
  -6   8  -2    7.38    1.37
  -6   8  -2    7.98    1.49
  -6   8  -1   -0.54    0.45
  -6   8  -1    0.52    0.43
  -6   8   0    1.03    0.52
  -6   8   0    0.64    0.52
  -6   8   0    0.75    0.46
  -6   8   1    8.90    1.46
  -6   8   1    7.28    1.27
  -6   8   1    9.40    1.49
  -6   8   2    9.66    1.51
  -6   8   2   10.21    1.57
  -6   8   3    1.10    0.57
  -6   8   3    0.94    0.58
  -6   8   3    0.53    0.41
  -6   8   4    7.64    1.40
  -6   8   4   12.40    1.72
  -6   8   4    9.14    1.45
  -6   8   5   21.27    2.33
  -6   8   5   20.51    2.19
  -6   8   5   22.66    2.34
  -6   8   6    7.74    1.43
  -6   8   6    7.27    1.31
  -6   8   6    5.58    1.26
  -6   8   7   10.36    1.57
  -6   8   7    8.70    1.60
  -6   8   7    9.87    1.66
  -6   8   8   19.99    2.37
  -6   8   8   18.10    2.10
  -6   8   8   21.11    2.51
  -6   8   9   13.32    1.87
  -6   8   9   12.91    2.03
  -6   8  10   -2.09    1.38
  -6   8  11    8.06    2.35
  -6   9  -5    4.22    1.14
  -6   9  -4    6.51    1.41
  -6   9  -3    0.36    0.48
  -6   9  -3   -0.26    0.33
  -6   9  -3   -0.96    0.63
  -6   9  -2    4.46    1.14
  -6   9  -2    3.01    1.03
  -6   9  -1    7.46    1.49
  -6   9  -1    8.02    1.48
  -6   9   0    5.27    1.20
  -6   9   0    5.68    1.26
  -6   9   1    0.09    0.24
  -6   9   1    0.33    0.38
  -6   9   1    0.51    0.44
  -6   9   2    7.46    1.42
  -6   9   2    6.04    1.28
  -6   9   2    4.29    1.04
  -6   9   3    9.59    1.58
  -6   9   3   11.56    1.75
  -6   9   3    9.32    1.54
  -6   9   4    0.07    0.31
  -6   9   4    0.43    0.54
  -6   9   4    0.36    0.40
  -6   9   5   15.51    2.06
  -6   9   5   14.43    1.90
  -6   9   5   12.76    1.86
  -6   9   6   18.16    2.28
  -6   9   6   16.76    2.18
  -6   9   6   17.32    2.07
  -6   9   7    0.87    0.60
  -6   9   7    0.11    0.35
  -6   9   7    0.18    0.35
  -6   9   8    3.30    1.04
  -6   9   8    2.94    1.02
  -6   9   8    1.81    0.64
  -6   9   9   19.49    2.53
  -6  10  -2   -0.07    0.31
  -6  10  -1    5.13    1.31
  -6  10  -1    4.24    1.14
  -6  10   0   10.51    1.75
  -6  10   0   11.64    1.88
  -6  10   1    5.43    1.35
  -6  10   1    8.56    1.56
  -6  10   1    7.44    1.49
  -6  10   2    0.63    0.48
  -6  10   2   -0.91    0.61
  -6  10   2    0.47    0.47
  -6  10   3    9.40    1.64
  -6  10   3    4.22    1.09
  -6  10   3    8.77    1.59
  -6  10   4    8.23    1.56
  -6  10   4   11.80    1.76
  -6  10   4    9.36    1.62
  -6  10   5    0.50    0.47
  -6  10   5    0.41    0.41
  -6  10   5    0.66    0.51
  -6  10   6    4.99    1.25
  -6  10   6    3.37    1.08
  -6  10   6    5.00    1.18
  -6  10   7   11.68    1.92
  -6  10   7   11.66    1.90
  -6  10   8    3.83    1.16
  -6  11   1   10.88    1.87
  -6  11   1   12.94    2.02
  -6  11   2   -0.06    0.38
  -6  11   2    0.78    0.49
  -6  11   3   -0.18    0.39
  -6  11   3    0.08    0.36
  -6  11   4    9.81    1.69
  -6  11   4   11.26    1.89
  -6  11   5    1.62    0.74
  -6  11   5    1.59    0.76
  -6  11   6    1.79    0.84
  -6  12   2   13.98    2.18
  -6  12   3    5.20    1.29
  -5 -13  -7    5.18    1.33
  -5 -13  -6    0.76    0.57
  -5 -13  -5    6.36    1.51
  -5 -12  -7   11.82    1.89
  -5 -12  -6   12.04    1.93
  -5 -12  -5    0.66    0.64
  -5 -12  -4   11.49    1.97
  -5 -12  -3    8.51    1.69
  -5 -12  -2    1.15    0.71
  -5 -12  -1    5.76    1.43
  -5 -11  -9    3.03    0.99
  -5 -11  -8   -0.04    0.29
  -5 -11  -7    7.35    1.42
  -5 -11  -7    6.70    1.48
  -5 -11  -6    9.08    1.61
  -5 -11  -5    2.94    0.95
  -5 -11  -4    6.49    1.41
  -5 -11  -3   18.62    2.39
  -5 -11  -2    4.94    1.27
  -5 -11  -1   -0.43    0.49
  -5 -11   0    3.21    1.11
  -5 -11   1   13.08    2.09
  -5 -10 -10    0.54    0.46
  -5 -10  -9    6.02    1.42
  -5 -10  -8    7.16    1.47
  -5 -10  -7    0.14    0.31
  -5 -10  -7    0.03    0.30
  -5 -10  -6   18.57    2.14
  -5 -10  -6   18.97    2.36
  -5 -10  -5   18.01    2.14
  -5 -10  -4    0.12    0.32
  -5 -10  -3    0.42    0.41
  -5 -10  -2   11.52    1.79
  -5 -10  -1    8.70    1.60
  -5 -10   0    1.33    0.65
  -5 -10   1   17.48    2.34
  -5 -10   2    8.62    1.69
  -5 -10   3   -0.31    0.47
  -5 -10   4    9.73    1.80
  -5  -9 -11    6.17    1.31
  -5  -9 -10    3.34    0.98
  -5  -9  -9    2.86    0.91
  -5  -9  -8   13.15    1.87
  -5  -9  -7   12.05    1.81
  -5  -9  -7   11.69    1.59
  -5  -9  -6    0.26    0.35
  -5  -9  -6   -0.14    0.28
  -5  -9  -5   14.37    1.82
  -5  -9  -4   18.46    2.09
  -5  -9  -3    2.02    0.74
  -5  -9  -2   10.25    1.63
  -5  -9  -1   12.99    1.82
  -5  -9   0    4.06    1.07
  -5  -9   1    1.00    0.55
  -5  -9   2    3.43    1.02
  -5  -9   3   21.04    2.49
  -5  -9   4    9.14    1.71
  -5  -9   5    0.00    0.48
  -5  -9   6   11.92    2.01
  -5  -8 -13   10.87    1.92
  -5  -8 -12    0.37    0.37
  -5  -8 -12    1.09    0.62
  -5  -8 -11   14.17    2.03
  -5  -8 -10   20.58    2.36
  -5  -8  -9    2.43    0.77
  -5  -8  -8    2.27    0.77
  -5  -8  -7   42.38    2.87
  -5  -8  -7   41.00    3.13
  -5  -8  -6   12.72    1.72
  -5  -8  -6   13.48    1.62
  -5  -8  -5    6.76    1.28
  -5  -8  -5    7.55    1.26
  -5  -8  -4   27.09    2.40
  -5  -8  -3    6.76    1.21
  -5  -8  -2   -0.04    0.33
  -5  -8  -1   11.51    1.64
  -5  -8   0   34.08    2.87
  -5  -8   1   17.37    2.08
  -5  -8   2    0.33    0.38
  -5  -8   3    3.42    0.99
  -5  -8   4   14.16    1.97
  -5  -8   5    6.29    1.37
  -5  -8   6   -0.71    0.54
  -5  -8   7    0.54    0.64
  -5  -8   7    3.23    1.07
  -5  -7 -14    0.56    0.47
  -5  -7 -13   18.95    2.45
  -5  -7 -12    4.03    1.12
  -5  -7 -12    4.10    1.15
  -5  -7 -11   -0.34    0.37
  -5  -7 -11   -0.66    0.49
  -5  -7 -10   17.75    2.13
  -5  -7  -9   55.04    3.69
  -5  -7  -8    8.75    1.40
  -5  -7  -7   23.79    2.01
  -5  -7  -7   25.38    2.32
  -5  -7  -6   40.53    2.93
  -5  -7  -6   39.73    2.67
  -5  -7  -5    1.68    0.60
  -5  -7  -5    1.79    0.64
  -5  -7  -4    0.18    0.27
  -5  -7  -4    0.04    0.27
  -5  -7  -3    9.93    1.39
  -5  -7  -2   15.35    1.75
  -5  -7  -1    0.73    0.46
  -5  -7   0    2.72    0.80
  -5  -7   1   26.05    2.41
  -5  -7   2   12.29    1.70
  -5  -7   3    0.17    0.44
  -5  -7   4   10.40    1.60
  -5  -7   5    9.46    1.57
  -5  -7   6   -0.20    0.35
  -5  -7   7    6.85    1.73
  -5  -7   7    5.59    1.27
  -5  -7   8    6.15    1.35
  -5  -7   8    5.20    1.55
  -5  -6 -14    1.84    0.78
  -5  -6 -13    2.46    0.88
  -5  -6 -13    1.57    0.75
  -5  -6 -12    9.36    1.69
  -5  -6 -12    8.73    1.59
  -5  -6 -11    7.76    1.44
  -5  -6 -11    6.47    1.36
  -5  -6 -10   -0.49    0.42
  -5  -6 -10    0.61    0.44
  -5  -6  -9   23.59    2.32
  -5  -6  -8    6.43    1.16
  -5  -6  -7    0.17    0.26
  -5  -6  -7    0.09    0.19
  -5  -6  -6    3.88    0.79
  -5  -6  -6    3.67    0.82
  -5  -6  -5   28.04    2.26
  -5  -6  -5   30.30    2.22
  -5  -6  -5   28.67    1.52
  -5  -6  -4    5.22    0.93
  -5  -6  -4    3.76    0.60
  -5  -6  -4    4.92    0.93
  -5  -6  -3    1.23    0.49
  -5  -6  -2   12.29    1.49
  -5  -6  -1   35.15    2.59
  -5  -6   0    7.83    1.24
  -5  -6   1   18.37    1.96
  -5  -6   2   29.05    2.47
  -5  -6   3    5.27    1.08
  -5  -6   4    1.39    0.63
  -5  -6   5   21.59    2.22
  -5  -6   5    4.44    1.40
  -5  -6   6    8.16    1.44
  -5  -6   6    5.91    1.47
  -5  -6   7    0.52    0.50
  -5  -6   7   -0.38    0.44
  -5  -6   7    0.54    0.53
  -5  -6   8    3.75    1.06
  -5  -6   8    3.92    1.35
  -5  -6   9    2.76    1.16
  -5  -5 -14   12.87    2.04
  -5  -5 -13    2.59    0.90
  -5  -5 -13    2.46    0.97
  -5  -5 -12    4.28    1.12
  -5  -5 -12    5.46    1.27
  -5  -5 -11   11.06    1.71
  -5  -5 -11   11.85    1.77
  -5  -5 -10    2.82    0.86
  -5  -5 -10    3.69    0.97
  -5  -5  -9   -0.16    0.30
  -5  -5  -9   -0.42    0.34
  -5  -5  -8   11.28    1.49
  -5  -5  -8   10.60    1.17
  -5  -5  -7   12.75    1.18
  -5  -5  -7   11.40    1.44
  -5  -5  -7   11.23    1.21
  -5  -5  -6   -0.32    0.27
  -5  -5  -6   -0.05    0.17
  -5  -5  -6   -0.32    0.18
  -5  -5  -5   10.39    1.22
  -5  -5  -5    8.90    0.85
  -5  -5  -5    9.75    1.23
  -5  -5  -4    4.89    0.66
  -5  -5  -4    4.57    0.84
  -5  -5  -4    3.44    0.72
  -5  -5  -3   28.73    2.12
  -5  -5  -3   26.17    2.02
  -5  -5  -3   27.87    1.70
  -5  -5  -2    0.89    0.31
  -5  -5  -2    1.47    0.54
  -5  -5  -1   43.20    2.39
  -5  -5  -1   41.26    2.68
  -5  -5   0   44.73    2.85
  -5  -5   1    2.28    0.67
  -5  -5   2    9.85    1.36
  -5  -5   3   32.18    2.52
  -5  -5   4    9.80    1.42
  -5  -5   5    6.09    1.16
  -5  -5   6    6.63    1.67
  -5  -5   6   13.40    1.74
  -5  -5   7    7.65    1.72
  -5  -5   7    8.77    1.42
  -5  -5   7    7.82    1.54
  -5  -5   8    0.68    0.63
  -5  -5   8    0.73    0.48
  -5  -5   8    0.42    0.64
  -5  -5   9    5.50    1.35
  -5  -5   9    6.02    1.44
  -5  -5  10    6.58    1.60
  -5  -5  10    5.57    1.43
  -5  -4 -14    9.71    1.79
  -5  -4 -13   10.21    1.78
  -5  -4 -13   10.36    1.87
  -5  -4 -12   -0.32    0.37
  -5  -4 -12   -0.35    0.37
  -5  -4 -11   10.06    1.62
  -5  -4 -11   11.82    1.79
  -5  -4 -10   18.37    1.82
  -5  -4 -10   23.30    2.40
  -5  -4 -10   23.23    2.36
  -5  -4  -9    9.75    1.19
  -5  -4  -9    7.89    1.07
  -5  -4  -9    8.68    1.37
  -5  -4  -9    8.37    1.41
  -5  -4  -8    6.32    1.11
  -5  -4  -8    6.15    1.15
  -5  -4  -8    7.53    0.97
  -5  -4  -8    6.82    0.91
  -5  -4  -7   13.07    1.23
  -5  -4  -7   11.94    1.07
  -5  -4  -7   14.32    1.57
  -5  -4  -7   12.85    1.14
  -5  -4  -7   13.28    1.08
  -5  -4  -7   12.09    1.58
  -5  -4  -6   12.42    1.24
  -5  -4  -6   13.81    1.07
  -5  -4  -6   15.29    1.06
  -5  -4  -6   14.37    1.49
  -5  -4  -6   12.61    1.05
  -5  -4  -6   15.00    1.00
  -5  -4  -5    4.07    0.76
  -5  -4  -5    4.58    0.63
  -5  -4  -5    5.30    0.82
  -5  -4  -5    4.90    0.50
  -5  -4  -4    5.01    0.49
  -5  -4  -4    6.12    0.90
  -5  -4  -4    5.28    0.70
  -5  -4  -4    5.16    0.83
  -5  -4  -3  111.95    3.68
  -5  -4  -3  105.91    4.14
  -5  -4  -3  114.93    4.17
  -5  -4  -3  105.05    2.65
  -5  -4  -2   43.34    2.25
  -5  -4  -2   44.82    2.61
  -5  -4  -2   44.91    1.56
  -5  -4  -1   15.81    0.96
  -5  -4  -1   15.97    1.39
  -5  -4  -1   16.01    1.56
  -5  -4   0   30.06    2.19
  -5  -4   0   29.27    2.00
  -5  -4   1   20.44    1.83
  -5  -4   1   19.43    1.69
  -5  -4   2    1.17    0.43
  -5  -4   3    0.18    0.30
  -5  -4   4    7.23    1.16
  -5  -4   5    3.49    0.87
  -5  -4   6    0.16    0.29
  -5  -4   7    8.04    1.31
  -5  -4   7    5.26    1.50
  -5  -4   7    8.67    1.54
  -5  -4   8    6.92    1.43
  -5  -4   8    7.78    1.78
  -5  -4   8    6.78    1.24
  -5  -4   9   -0.53    0.54
  -5  -4   9   -0.40    0.54
  -5  -4  10    6.55    1.55
  -5  -4  10    5.98    1.43
  -5  -3 -14   -3.25    1.12
  -5  -3 -13   13.87    2.09
  -5  -3 -12   11.73    1.67
  -5  -3 -12   18.82    2.31
  -5  -3 -11    1.59    0.65
  -5  -3 -10    6.50    1.04
  -5  -3 -10    6.81    1.28
  -5  -3  -9   33.82    2.26
  -5  -3  -9   33.74    2.81
  -5  -3  -8   13.35    1.29
  -5  -3  -8   11.31    1.54
  -5  -3  -8   12.06    1.15
  -5  -3  -8   12.91    1.55
  -5  -3  -8   13.61    1.24
  -5  -3  -7    2.04    0.60
  -5  -3  -7    1.96    0.46
  -5  -3  -7    2.23    0.47
  -5  -3  -7    1.80    0.44
  -5  -3  -7    2.41    0.71
  -5  -3  -7    2.45    0.48
  -5  -3  -6   27.31    1.56
  -5  -3  -6   26.16    1.64
  -5  -3  -6   26.80    1.76
  -5  -3  -6   27.13    2.03
  -5  -3  -6   26.85    1.48
  -5  -3  -6   31.05    2.40
  -5  -3  -5   27.27    1.91
  -5  -3  -5   27.29    1.66
  -5  -3  -5   28.22    1.30
  -5  -3  -5   26.85    1.30
  -5  -3  -5   27.67    1.83
  -5  -3  -4    3.34    0.62
  -5  -3  -4    2.34    0.27
  -5  -3  -4    2.87    0.53
  -5  -3  -4    2.99    0.32
  -5  -3  -4    3.28    0.63
  -5  -3  -3   70.02    2.97
  -5  -3  -3   69.60    3.12
  -5  -3  -3   68.91    2.82
  -5  -3  -2   81.12    3.18
  -5  -3  -2   82.09    3.48
  -5  -3  -2   86.00    3.29
  -5  -3  -1    0.77    0.14
  -5  -3  -1    1.04    0.36
  -5  -3  -1    0.75    0.36
  -5  -3   0    3.54    0.42
  -5  -3   0    4.19    0.78
  -5  -3   0    3.79    0.70
  -5  -3   1   24.34    1.87
  -5  -3   1   24.00    1.91
  -5  -3   2   29.24    2.15
  -5  -3   2   30.46    2.20
  -5  -3   3    2.85    0.70
  -5  -3   3    2.64    0.69
  -5  -3   4   12.92    1.49
  -5  -3   5   22.92    2.03
  -5  -3   6    0.59    0.32
  -5  -3   6    1.54    0.67
  -5  -3   7    2.33    1.21
  -5  -3   7    4.40    0.92
  -5  -3   7    4.09    1.08
  -5  -3   8    7.41    1.79
  -5  -3   8   11.36    1.72
  -5  -3   8   10.67    1.46
  -5  -3   9    7.01    1.22
  -5  -3   9    6.80    1.66
  -5  -3   9    6.59    1.32
  -5  -3  10   -1.97    0.84
  -5  -3  10   -1.90    0.94
  -5  -3  11    5.35    1.53
  -5  -2 -14    5.54    1.48
  -5  -2 -13    0.58    0.51
  -5  -2 -12    2.35    0.85
  -5  -2 -11    9.59    1.62
  -5  -2 -10   14.83    1.92
  -5  -2 -10   11.92    1.47
  -5  -2  -9   -0.28    0.25
  -5  -2  -9    0.18    0.25
  -5  -2  -9    0.03    0.28
  -5  -2  -8   15.47    1.43
  -5  -2  -8   16.02    1.85
  -5  -2  -8   15.39    1.41
  -5  -2  -8   16.88    1.50
  -5  -2  -7   19.59    1.97
  -5  -2  -7   18.62    1.51
  -5  -2  -7   17.63    1.35
  -5  -2  -7   16.37    1.38
  -5  -2  -7   16.03    1.31
  -5  -2  -6    0.31    0.21
  -5  -2  -6   -0.02    0.16
  -5  -2  -6   -0.06    0.14
  -5  -2  -6   -0.33    0.30
  -5  -2  -6   -0.05    0.09
  -5  -2  -5   39.55    2.63
  -5  -2  -5   38.40    2.21
  -5  -2  -5   39.14    1.59
  -5  -2  -5   41.21    2.15
  -5  -2  -5   35.53    2.05
  -5  -2  -4   12.56    1.15
  -5  -2  -4   13.15    1.44
  -5  -2  -4   11.73    0.62
  -5  -2  -4   10.91    1.07
  -5  -2  -3    7.74    1.06
  -5  -2  -3    8.56    1.00
  -5  -2  -3    8.62    0.90
  -5  -2  -3    7.62    0.89
  -5  -2  -2   16.50    1.23
  -5  -2  -2   14.90    1.36
  -5  -2  -2   14.97    1.29
  -5  -2  -1    4.45    0.72
  -5  -2  -1    4.29    0.75
  -5  -2   0    4.74    0.76
  -5  -2   0    5.29    0.85
  -5  -2   1    2.21    0.57
  -5  -2   1    3.22    0.68
  -5  -2   2   43.67    2.57
  -5  -2   2   42.89    2.55
  -5  -2   3   30.10    2.15
  -5  -2   3   27.86    2.13
  -5  -2   4    0.53    0.43
  -5  -2   4    0.42    0.37
  -5  -2   5   43.94    2.74
  -5  -2   6   39.62    2.65
  -5  -2   6   38.77    2.71
  -5  -2   7    0.39    0.40
  -5  -2   7    0.21    0.27
  -5  -2   8    0.68    0.40
  -5  -2   8   -0.08    0.88
  -5  -2   8    0.41    0.36
  -5  -2   9   16.23    2.67
  -5  -2   9   16.72    2.01
  -5  -2   9   16.43    1.79
  -5  -2  10   10.87    2.12
  -5  -2  10    9.20    1.57
  -5  -2  11   -0.29    0.60
  -5  -1 -13    3.61    1.16
  -5  -1 -12    0.80    0.54
  -5  -1 -11    2.61    0.74
  -5  -1 -11    5.61    1.28
  -5  -1 -10    3.75    0.84
  -5  -1 -10    4.99    0.96
  -5  -1 -10    5.16    1.17
  -5  -1 -10    5.88    1.11
  -5  -1  -9    5.23    1.14
  -5  -1  -9    4.79    0.89
  -5  -1  -9    4.79    0.88
  -5  -1  -9    5.06    0.96
  -5  -1  -8   19.19    1.73
  -5  -1  -8   16.27    1.50
  -5  -1  -8   17.43    1.62
  -5  -1  -8   18.75    2.04
  -5  -1  -7   13.63    1.35
  -5  -1  -7   15.03    1.75
  -5  -1  -7   14.07    1.27
  -5  -1  -7   13.05    1.36
  -5  -1  -6    0.68    0.35
  -5  -1  -6    0.87    0.28
  -5  -1  -6    0.83    0.43
  -5  -1  -5   12.46    1.23
  -5  -1  -5   13.01    1.24
  -5  -1  -5   14.10    1.58
  -5  -1  -5   13.62    0.96
  -5  -1  -4   26.73    1.64
  -5  -1  -4   26.64    2.08
  -5  -1  -4   26.10    1.75
  -5  -1  -4   24.71    1.06
  -5  -1  -3   46.75    2.04
  -5  -1  -3   46.46    2.36
  -5  -1  -3   50.22    2.74
  -5  -1  -2   10.44    1.09
  -5  -1  -2   10.86    0.63
  -5  -1  -2    9.80    0.85
  -5  -1  -2    9.88    1.15
  -5  -1  -1   12.00    1.17
  -5  -1  -1    9.73    0.58
  -5  -1  -1   10.60    1.13
  -5  -1   0   22.34    1.68
  -5  -1   0   21.20    1.55
  -5  -1   1   11.35    1.24
  -5  -1   2    0.12    0.20
  -5  -1   2    0.53    0.34
  -5  -1   3   55.30    3.00
  -5  -1   3   61.73    1.92
  -5  -1   3   54.77    2.95
  -5  -1   4   29.99    2.13
  -5  -1   4   26.20    2.09
  -5  -1   5    1.36    0.55
  -5  -1   5    0.77    0.42
  -5  -1   5    1.15    0.56
  -5  -1   6   23.90    2.19
  -5  -1   6   20.70    1.77
  -5  -1   6   24.94    2.01
  -5  -1   7   10.88    1.37
  -5  -1   7   11.56    1.38
  -5  -1   8   11.33    1.45
  -5  -1   8   10.15    1.33
  -5  -1   9    8.63    1.25
  -5  -1   9    7.09    1.24
  -5  -1   9    5.96    1.67
  -5  -1  10    6.36    1.69
  -5  -1  10    5.33    1.12
  -5  -1  11    0.47    0.90
  -5   0 -13    4.25    1.34
  -5   0 -12    2.59    0.84
  -5   0 -12    2.62    1.02
  -5   0 -11   -0.65    0.44
  -5   0 -11    0.34    0.44
  -5   0 -11   -0.87    0.51
  -5   0 -10   14.78    1.73
  -5   0 -10   16.82    2.23
  -5   0 -10   15.42    1.77
  -5   0 -10   13.75    1.78
  -5   0  -9    7.42    1.21
  -5   0  -9    8.39    1.48
  -5   0  -9    8.13    1.25
  -5   0  -9    7.33    1.16
  -5   0  -8    4.88    0.87
  -5   0  -8    3.93    1.03
  -5   0  -8    4.13    0.86
  -5   0  -8    4.38    0.88
  -5   0  -7   46.73    2.76
  -5   0  -7   48.36    3.28
  -5   0  -7   45.28    2.48
  -5   0  -7   42.93    2.60
  -5   0  -6   42.63    2.17
  -5   0  -6   40.17    2.47
  -5   0  -6   40.97    1.78
  -5   0  -5    2.90    0.72
  -5   0  -5    2.68    0.64
  -5   0  -5    3.46    0.50
  -5   0  -5    2.76    0.48
  -5   0  -4   23.08    1.72
  -5   0  -4   22.41    1.93
  -5   0  -4   22.80    1.33
  -5   0  -4   22.31    1.16
  -5   0  -3   58.02    3.00
  -5   0  -3   54.06    2.15
  -5   0  -3   53.34    2.64
  -5   0  -3   50.30    1.54
  -5   0  -3   53.99    2.20
  -5   0  -2   37.58    1.87
  -5   0  -2   36.01    2.14
  -5   0  -2   39.48    2.35
  -5   0  -2   36.44    1.55
  -5   0  -1    3.32    0.65
  -5   0  -1    3.77    0.46
  -5   0  -1    3.17    0.40
  -5   0  -1    3.38    0.64
  -5   0   0   25.13    1.67
  -5   0   0   22.84    1.68
  -5   0   1  119.16    4.33
  -5   0   1  119.40    3.84
  -5   0   2   29.35    2.07
  -5   0   2   32.30    1.71
  -5   0   3   72.30    2.51
  -5   0   3   72.72    3.43
  -5   0   4   54.61    2.34
  -5   0   4   55.06    3.07
  -5   0   4   58.67    2.00
  -5   0   5   25.39    1.59
  -5   0   5   25.94    1.98
  -5   0   5   25.90    1.05
  -5   0   5   25.05    2.11
  -5   0   6    0.13    0.28
  -5   0   6    0.21    0.25
  -5   0   6    0.38    0.37
  -5   0   7   12.68    1.61
  -5   0   7   14.27    1.41
  -5   0   7   13.57    1.48
  -5   0   8   37.38    2.47
  -5   0   8   29.41    2.24
  -5   0   9   -0.33    0.73
  -5   0   9    1.03    0.46
  -5   0  10    2.03    0.84
  -5   0  10    1.67    1.09
  -5   0  11    8.82    2.04
  -5   0  11    8.90    1.51
  -5   0  12    3.06    0.89
  -5   1 -12   10.41    1.68
  -5   1 -11    5.78    1.34
  -5   1 -11    4.39    1.05
  -5   1 -11    4.36    1.28
  -5   1 -10    2.98    0.85
  -5   1 -10    3.75    0.93
  -5   1 -10    3.40    0.97
  -5   1 -10    5.58    1.37
  -5   1  -9   29.49    2.47
  -5   1  -9   31.22    2.47
  -5   1  -9   30.73    2.63
  -5   1  -8   10.90    1.43
  -5   1  -8   15.07    1.99
  -5   1  -8   14.33    1.55
  -5   1  -8   12.81    1.60
  -5   1  -7    3.31    0.89
  -5   1  -7    1.87    0.55
  -5   1  -7    1.98    0.64
  -5   1  -7    3.30    0.76
  -5   1  -6   30.10    2.57
  -5   1  -6   25.56    2.01
  -5   1  -6   29.33    1.89
  -5   1  -6   26.91    1.61
  -5   1  -6   27.94    2.16
  -5   1  -5   14.43    1.21
  -5   1  -5   16.80    1.24
  -5   1  -5   14.22    1.46
  -5   1  -4    1.03    0.32
  -5   1  -4    1.24    0.33
  -5   1  -4    1.83    0.51
  -5   1  -4    1.32    0.49
  -5   1  -3    2.98    0.53
  -5   1  -3    3.40    0.45
  -5   1  -3    2.15    0.61
  -5   1  -3    2.79    0.62
  -5   1  -2   39.71    1.53
  -5   1  -2   38.71    2.29
  -5   1  -2   40.38    2.05
  -5   1  -2   43.15    2.54
  -5   1  -1   44.28    1.37
  -5   1  -1   47.27    1.84
  -5   1  -1   43.43    2.44
  -5   1  -1   48.15    2.56
  -5   1  -1   43.35    2.20
  -5   1   0    2.59    0.33
  -5   1   0    2.10    0.48
  -5   1   0    2.84    0.62
  -5   1   0    1.35    0.43
  -5   1   1   41.69    2.37
  -5   1   1   45.59    2.18
  -5   1   2   63.07    3.08
  -5   1   2   67.15    2.60
  -5   1   3   10.99    1.27
  -5   1   3    9.46    0.51
  -5   1   4    5.85    0.96
  -5   1   4    5.74    0.57
  -5   1   4    5.00    0.49
  -5   1   5   36.30    1.65
  -5   1   5   35.45    2.51
  -5   1   6   11.24    1.45
  -5   1   6   11.70    1.03
  -5   1   7    1.40    0.61
  -5   1   7    1.87    0.59
  -5   1   7    2.62    0.58
  -5   1   8   24.15    1.99
  -5   1   8   26.27    2.39
  -5   1   9    7.41    2.09
  -5   1   9   18.23    1.73
  -5   1  10    1.46    1.08
  -5   1  11    8.59    2.02
  -5   1  11    7.53    1.49
  -5   1  12    7.25    1.44
  -5   1  13    2.76    0.99
  -5   2 -12    3.70    1.27
  -5   2 -12    4.04    1.11
  -5   2 -11   13.03    2.08
  -5   2 -11   10.46    1.70
  -5   2 -10    3.19    0.91
  -5   2 -10    3.66    0.94
  -5   2 -10    4.85    1.22
  -5   2  -9    8.56    1.34
  -5   2  -9    8.38    1.39
  -5   2  -9   10.05    1.58
  -5   2  -9    8.68    1.78
  -5   2  -8   17.35    1.98
  -5   2  -8   16.47    1.85
  -5   2  -8   16.43    2.28
  -5   2  -8   16.34    1.74
  -5   2  -7    1.20    0.46
  -5   2  -7    1.59    0.70
  -5   2  -7    2.15    0.54
  -5   2  -7    1.71    0.59
  -5   2  -7    1.94    0.65
  -5   2  -6    0.44    0.36
  -5   2  -6    0.73    0.40
  -5   2  -6    0.50    0.30
  -5   2  -6    0.13    0.32
  -5   2  -6    0.14    0.18
  -5   2  -5   27.11    2.48
  -5   2  -5   23.02    1.67
  -5   2  -5   21.17    1.55
  -5   2  -5   21.68    1.90
  -5   2  -4   38.59    2.48
  -5   2  -4   38.57    1.41
  -5   2  -4   37.79    2.08
  -5   2  -4   38.54    2.01
  -5   2  -3    6.70    0.74
  -5   2  -3    8.78    1.28
  -5   2  -3    6.45    0.83
  -5   2  -3    8.63    1.13
  -5   2  -2   83.39    3.84
  -5   2  -2   79.38    2.40
  -5   2  -2   73.31    3.39
  -5   2  -2   75.69    3.08
  -5   2  -1   32.87    1.97
  -5   2  -1   33.78    2.19
  -5   2  -1   29.24    0.95
  -5   2  -1   36.23    1.62
  -5   2   0   44.97    2.37
  -5   2   0   41.36    2.46
  -5   2   0   45.13    2.01
  -5   2   0   46.95    2.55
  -5   2   1    0.45    0.24
  -5   2   1    0.72    0.35
  -5   2   1    0.47    0.24
  -5   2   1    0.69    0.29
  -5   2   2   18.15    1.62
  -5   2   2   18.67    1.42
  -5   2   2   17.84    1.55
  -5   2   2   17.36    1.40
  -5   2   3   14.12    1.19
  -5   2   3   19.75    1.71
  -5   2   4   11.81    1.36
  -5   2   5    0.09    0.26
  -5   2   5   -0.07    0.08
  -5   2   6    9.00    0.80
  -5   2   6    9.20    1.28
  -5   2   7    7.00    1.19
  -5   2   8    6.37    1.01
  -5   2   8    7.54    1.29
  -5   2   9   15.65    1.60
  -5   2   9    4.64    1.72
  -5   2  10    3.81    1.45
  -5   2  11    0.39    0.46
  -5   2  11   -0.52    0.69
  -5   2  12    0.37    0.71
  -5   2  12    1.37    0.82
  -5   2  13   12.82    2.05
  -5   3 -11   15.98    2.41
  -5   3 -11   13.54    1.98
  -5   3 -10    4.13    1.15
  -5   3 -10    3.15    0.92
  -5   3 -10    4.11    1.06
  -5   3  -9   -0.24    0.33
  -5   3  -9    0.35    0.45
  -5   3  -9    0.42    0.41
  -5   3  -8    2.63    0.82
  -5   3  -8    3.49    0.89
  -5   3  -8    1.69    0.61
  -5   3  -7    2.79    0.72
  -5   3  -7    3.43    0.87
  -5   3  -7    3.12    0.83
  -5   3  -6   43.54    2.97
  -5   3  -6   40.06    2.79
  -5   3  -6   42.91    2.64
  -5   3  -5    0.98    0.59
  -5   3  -5    1.30    0.42
  -5   3  -5    1.41    0.54
  -5   3  -5    1.34    0.41
  -5   3  -4   12.37    1.23
  -5   3  -4   11.47    1.71
  -5   3  -4   12.03    1.43
  -5   3  -4   11.55    1.21
  -5   3  -4   12.77    0.92
  -5   3  -3   20.39    1.49
  -5   3  -3   17.61    1.69
  -5   3  -3   17.59    1.97
  -5   3  -3   20.48    1.60
  -5   3  -3   20.37    1.24
  -5   3  -2    6.53    1.01
  -5   3  -2    6.35    1.13
  -5   3  -2    6.31    0.89
  -5   3  -2    5.27    0.67
  -5   3  -1    1.05    0.40
  -5   3  -1    0.63    0.46
  -5   3  -1    0.45    0.34
  -5   3  -1    1.17    0.33
  -5   3   0   56.59    2.97
  -5   3   0   59.60    2.48
  -5   3   0   62.00    2.91
  -5   3   1   36.79    2.03
  -5   3   1   35.76    2.24
  -5   3   1   39.70    2.44
  -5   3   2    2.59    0.63
  -5   3   2    1.73    0.48
  -5   3   2    1.02    0.44
  -5   3   3   39.55    2.47
  -5   3   3   38.88    2.45
  -5   3   3   38.57    2.36
  -5   3   4   50.16    2.81
  -5   3   4   46.87    2.78
  -5   3   5    0.12    0.22
  -5   3   5    0.98    0.50
  -5   3   6   26.01    2.15
  -5   3   7   15.60    1.72
  -5   3   8    1.49    0.61
  -5   3   9    1.58    0.68
  -5   3   9    0.81    0.89
  -5   3  10    6.15    1.91
  -5   3  11    3.90    1.47
  -5   3  12    2.12    0.86
  -5   3  12   -0.11    0.75
  -5   3  13    4.31    1.31
  -5   4 -10   11.22    1.76
  -5   4 -10   10.30    1.88
  -5   4 -10   11.81    1.88
  -5   4  -9   13.63    1.91
  -5   4  -9   16.22    2.22
  -5   4  -9   12.21    1.75
  -5   4  -8    0.11    0.33
  -5   4  -8   -0.24    0.30
  -5   4  -8   -0.01    0.29
  -5   4  -7    8.35    1.30
  -5   4  -7    7.38    1.36
  -5   4  -7    9.24    1.45
  -5   4  -6   39.49    2.71
  -5   4  -6   36.98    2.87
  -5   4  -6   39.79    2.95
  -5   4  -5   14.97    1.57
  -5   4  -5   14.09    1.69
  -5   4  -4    5.03    0.66
  -5   4  -4    4.05    0.80
  -5   4  -4    4.17    0.91
  -5   4  -4    3.69    0.74
  -5   4  -3   15.57    1.43
  -5   4  -3   14.12    1.13
  -5   4  -3   14.80    1.45
  -5   4  -3   14.34    1.61
  -5   4  -2   54.76    2.88
  -5   4  -2   55.89    3.15
  -5   4  -2   55.18    2.42
  -5   4  -1   14.98    1.57
  -5   4  -1   12.74    1.34
  -5   4  -1   11.51    1.12
  -5   4   0   14.33    1.42
  -5   4   0   13.93    1.47
  -5   4   1   45.26    2.72
  -5   4   1   47.46    2.46
  -5   4   1   43.01    2.57
  -5   4   2   18.14    1.69
  -5   4   2   20.11    1.61
  -5   4   2   21.37    1.81
  -5   4   3   21.27    1.77
  -5   4   3   21.29    1.86
  -5   4   3   20.21    1.80
  -5   4   4   44.50    2.74
  -5   4   4   50.27    2.89
  -5   4   4   48.38    2.89
  -5   4   5   15.16    1.63
  -5   4   5   15.46    1.61
  -5   4   6   -0.25    0.32
  -5   4   6    0.53    0.40
  -5   4   7   13.66    1.70
  -5   4   7   10.84    1.43
  -5   4   8   34.32    2.66
  -5   4   9    3.47    0.88
  -5   4   9    3.26    1.52
  -5   4  10    3.11    0.89
  -5   4  10    2.31    1.40
  -5   4  11    9.53    2.25
  -5   4  12    3.54    1.45
  -5   4  12    8.00    1.71
  -5   5 -10   -0.40    0.45
  -5   5  -9    4.12    1.25
  -5   5  -9    5.21    1.21
  -5   5  -9    7.65    1.48
  -5   5  -8    7.49    1.38
  -5   5  -8    7.84    1.53
  -5   5  -8    8.45    1.54
  -5   5  -7    2.62    0.79
  -5   5  -7    2.62    0.85
  -5   5  -7    2.18    0.84
  -5   5  -6    7.51    1.33
  -5   5  -6    8.81    1.47
  -5   5  -6    8.22    1.30
  -5   5  -5   31.37    2.44
  -5   5  -5   26.08    2.41
  -5   5  -5   29.53    2.58
  -5   5  -4   11.20    1.53
  -5   5  -4   10.40    1.33
  -5   5  -4   10.92    1.11
  -5   5  -3    2.39    0.53
  -5   5  -3    2.48    0.64
  -5   5  -3    2.72    0.75
  -5   5  -2   18.63    1.72
  -5   5  -2   22.64    2.07
  -5   5  -2   21.19    1.57
  -5   5  -1   40.34    2.73
  -5   5  -1   43.26    2.64
  -5   5  -1   44.07    2.36
  -5   5   0   12.08    1.31
  -5   5   0   12.05    1.44
  -5   5   0   11.51    1.35
  -5   5   1   12.60    1.47
  -5   5   1   13.27    1.46
  -5   5   2   74.75    3.46
  -5   5   2   79.68    3.77
  -5   5   2   75.98    3.67
  -5   5   3    5.73    0.94
  -5   5   3    4.43    0.88
  -5   5   3    5.57    0.98
  -5   5   4    0.51    0.37
  -5   5   4    0.22    0.29
  -5   5   4    0.40    0.37
  -5   5   5   50.08    3.09
  -5   5   5   45.56    2.84
  -5   5   5   43.51    2.88
  -5   5   6   18.59    1.90
  -5   5   6   15.10    1.78
  -5   5   6   16.94    1.75
  -5   5   7   -0.49    0.39
  -5   5   7   -0.43    0.40
  -5   5   8   17.64    2.05
  -5   5   8   15.95    1.79
  -5   5   9    2.27    1.23
  -5   5   9   12.67    1.63
  -5   5  10    4.50    1.05
  -5   5  10    3.50    1.51
  -5   5  11   -0.28    0.71
  -5   5  12   11.87    2.12
  -5   5  12   13.16    2.49
  -5   6  -9    1.12    0.64
  -5   6  -8    4.85    1.21
  -5   6  -8    4.53    1.21
  -5   6  -8    5.62    1.27
  -5   6  -7   16.22    2.21
  -5   6  -7   16.99    2.11
  -5   6  -7   16.29    2.12
  -5   6  -6    0.58    0.42
  -5   6  -6    0.25    0.39
  -5   6  -6    0.10    0.26
  -5   6  -5   14.16    1.74
  -5   6  -5    9.62    1.55
  -5   6  -5   10.97    1.65
  -5   6  -4   16.99    1.85
  -5   6  -4   15.44    1.88
  -5   6  -3    0.67    0.41
  -5   6  -3    1.29    0.46
  -5   6  -2    1.76    0.60
  -5   6  -2    2.13    0.54
  -5   6  -2    0.48    0.41
  -5   6  -1   18.25    1.63
  -5   6  -1   16.80    1.82
  -5   6  -1   19.47    1.83
  -5   6   0    2.47    0.68
  -5   6   0    3.97    0.88
  -5   6   0    3.82    0.83
  -5   6   1    2.46    0.70
  -5   6   1    2.86    0.73
  -5   6   1    2.61    0.69
  -5   6   2    3.15    0.80
  -5   6   2    1.68    0.68
  -5   6   2    4.45    0.90
  -5   6   3    0.11    0.27
  -5   6   3    0.25    0.33
  -5   6   3   -0.05    0.23
  -5   6   4    5.19    0.98
  -5   6   4    4.11    0.91
  -5   6   4    3.99    0.89
  -5   6   5    1.95    0.60
  -5   6   5    1.09    0.52
  -5   6   5    2.68    0.72
  -5   6   6   20.14    2.06
  -5   6   6   20.82    1.96
  -5   6   6   22.10    2.18
  -5   6   7    9.36    1.56
  -5   6   7   10.37    1.41
  -5   6   8    0.72    0.44
  -5   6   8    1.23    0.62
  -5   6   9   16.00    1.83
  -5   6   9   15.53    2.04
  -5   6  10   15.14    1.87
  -5   6  10   13.52    2.64
  -5   6  11    5.59    1.62
  -5   6  12   -0.82    1.23
  -5   7  -8    0.15    0.39
  -5   7  -7    9.61    1.69
  -5   7  -7    9.60    1.74
  -5   7  -7    9.54    1.76
  -5   7  -6    8.76    1.65
  -5   7  -6    9.08    1.61
  -5   7  -6    8.12    1.47
  -5   7  -5    0.12    0.29
  -5   7  -5    1.25    0.53
  -5   7  -5    0.59    0.46
  -5   7  -4    8.40    1.50
  -5   7  -4    6.73    1.24
  -5   7  -4    6.22    1.26
  -5   7  -3   20.85    2.22
  -5   7  -3   25.63    2.02
  -5   7  -2   22.60    1.90
  -5   7  -2   19.47    2.10
  -5   7  -2   23.32    2.16
  -5   7  -1    2.54    0.75
  -5   7  -1    1.97    0.66
  -5   7  -1    2.27    0.62
  -5   7   0   35.41    2.63
  -5   7   0   30.80    2.29
  -5   7   0   33.72    2.65
  -5   7   1   12.99    1.59
  -5   7   1   12.84    1.52
  -5   7   1   13.67    1.64
  -5   7   2    2.81    0.73
  -5   7   2    3.56    0.83
  -5   7   2    1.89    0.74
  -5   7   3    6.17    1.08
  -5   7   3    7.19    1.21
  -5   7   4    8.60    1.28
  -5   7   4    7.14    1.25
  -5   7   4    8.71    1.43
  -5   7   5    1.44    0.57
  -5   7   5    0.49    0.45
  -5   7   5    1.91    0.67
  -5   7   6   13.85    1.75
  -5   7   6   12.13    1.53
  -5   7   6   13.65    1.74
  -5   7   7   19.59    1.96
  -5   7   7   20.95    2.19
  -5   7   7   20.15    2.23
  -5   7   8    5.60    1.25
  -5   7   8    6.96    1.18
  -5   7   9    0.37    0.46
  -5   7   9   -0.59    0.42
  -5   7   9   -0.82    0.85
  -5   7  10   12.97    2.11
  -5   7  10   13.93    2.64
  -5   7  11   10.23    2.21
  -5   7  12    0.54    0.66
  -5   8  -7   -0.35    0.43
  -5   8  -6   12.43    1.91
  -5   8  -6   11.14    1.86
  -5   8  -6   10.93    1.86
  -5   8  -5    3.48    1.03
  -5   8  -5    4.06    1.13
  -5   8  -5    3.86    1.04
  -5   8  -4   -0.06    0.36
  -5   8  -4    1.27    0.64
  -5   8  -3    4.27    1.08
  -5   8  -3    4.44    0.90
  -5   8  -2   11.32    1.59
  -5   8  -2   13.55    1.58
  -5   8  -2   11.07    1.65
  -5   8  -1    2.86    0.87
  -5   8  -1    2.63    0.71
  -5   8  -1    3.23    0.85
  -5   8   0    2.95    0.77
  -5   8   0    3.34    0.86
  -5   8   0    3.75    0.95
  -5   8   1   25.57    2.38
  -5   8   1   26.49    2.31
  -5   8   1   22.96    2.22
  -5   8   2   36.72    2.78
  -5   8   2   32.59    2.65
  -5   8   2   28.25    2.52
  -5   8   3    0.03    0.26
  -5   8   3    0.50    0.41
  -5   8   3   -0.04    0.37
  -5   8   4   58.91    3.55
  -5   8   4   56.91    3.65
  -5   8   5   67.70    4.03
  -5   8   5   63.80    3.63
  -5   8   5   63.64    4.00
  -5   8   6    6.09    1.11
  -5   8   6    6.70    1.33
  -5   8   6    7.56    1.34
  -5   8   7    3.33    1.04
  -5   8   7    5.62    1.06
  -5   8   7    5.13    1.15
  -5   8   8   19.35    2.20
  -5   8   8   18.43    2.31
  -5   8   8   16.97    1.88
  -5   8   9    4.57    1.64
  -5   8   9    7.67    1.58
  -5   8  10    0.27    0.44
  -5   8  10   -0.44    0.90
  -5   8  11   -0.45    1.27
  -5   8  11    2.06    0.89
  -5   8  12   15.20    2.59
  -5   9  -6    2.40    1.00
  -5   9  -4    7.50    1.48
  -5   9  -4    4.87    1.24
  -5   9  -3    2.30    0.87
  -5   9  -3    1.25    0.65
  -5   9  -2    2.51    0.76
  -5   9  -2    4.79    1.16
  -5   9  -1   12.97    1.78
  -5   9  -1   13.77    1.72
  -5   9  -1    9.09    1.56
  -5   9   0    3.16    0.89
  -5   9   0    2.36    0.80
  -5   9   0    2.28    0.79
  -5   9   1    8.94    1.48
  -5   9   1    8.92    1.50
  -5   9   1   10.92    1.54
  -5   9   2   30.95    2.73
  -5   9   2   33.49    2.78
  -5   9   2   30.50    2.74
  -5   9   3    9.21    1.55
  -5   9   3    9.68    1.46
  -5   9   3   11.51    1.64
  -5   9   4    0.68    0.71
  -5   9   4    2.16    0.77
  -5   9   4    2.61    0.82
  -5   9   5   26.01    2.61
  -5   9   5   22.81    2.38
  -5   9   5   22.45    2.19
  -5   9   6   28.13    2.76
  -5   9   6   27.63    2.64
  -5   9   6   26.73    2.38
  -5   9   7    0.50    0.41
  -5   9   7    1.25    0.56
  -5   9   7    1.03    0.61
  -5   9   8    2.07    0.78
  -5   9   8    1.12    0.67
  -5   9   9    5.83    1.30
  -5   9   9    5.01    1.33
  -5   9  10    3.80    1.24
  -5  10  -3   11.36    1.91
  -5  10  -3   15.85    2.23
  -5  10  -2    0.78    0.59
  -5  10  -2    0.49    0.46
  -5  10  -2   -0.04    0.28
  -5  10  -1    9.07    1.62
  -5  10  -1    8.40    1.58
  -5  10  -1    7.51    1.38
  -5  10   0    9.58    1.62
  -5  10   0   11.60    1.77
  -5  10   0   11.98    1.78
  -5  10   1    2.46    0.85
  -5  10   1    2.01    0.75
  -5  10   1    1.31    0.64
  -5  10   2    1.30    0.59
  -5  10   2    2.45    0.86
  -5  10   2    1.96    0.73
  -5  10   3   13.16    1.77
  -5  10   3   12.77    1.83
  -5  10   3   10.61    1.67
  -5  10   4    8.73    1.50
  -5  10   4    9.07    1.46
  -5  10   5    0.22    0.50
  -5  10   5    0.85    0.56
  -5  10   5    0.84    0.59
  -5  10   6    9.79    1.65
  -5  10   6   10.38    1.51
  -5  10   6    8.03    1.58
  -5  10   7    7.04    1.48
  -5  10   7    7.36    1.47
  -5  10   8    2.65    0.90
  -5  10   8    2.91    0.97
  -5  10   9    2.97    1.08
  -5  10   9    2.80    0.90
  -5  11  -1    0.56    0.49
  -5  11  -1    1.07    0.72
  -5  11  -1   -0.32    0.50
  -5  11   0    9.83    1.72
  -5  11   0   11.51    1.76
  -5  11   0    8.98    1.64
  -5  11   1   12.47    1.91
  -5  11   1   12.50    1.90
  -5  11   1   10.10    1.75
  -5  11   2   -0.47    0.47
  -5  11   2    0.62    0.48
  -5  11   2    0.25    0.37
  -5  11   3    4.67    1.20
  -5  11   3    4.09    1.05
  -5  11   3    5.10    1.23
  -5  11   4   11.04    1.78
  -5  11   4   10.61    1.63
  -5  11   5    1.58    0.91
  -5  11   5    5.00    1.10
  -5  11   5    4.44    1.17
  -5  11   6    0.13    0.44
  -5  11   6    0.39    0.49
  -5  11   7    6.64    1.46
  -5  11   7    8.36    1.65
  -5  11   8   11.08    1.86
  -5  11   8    9.53    1.85
  -5  12   0    3.09    1.07
  -5  12   1   11.64    1.91
  -5  12   1   11.71    1.94
  -5  12   2   15.29    2.16
  -5  12   2   15.63    2.26
  -5  12   3    2.39    0.87
  -5  12   3    1.79    0.82
  -5  12   4    3.83    1.16
  -5  12   5   12.73    2.12
  -4 -13  -7   -0.36    0.48
  -4 -13  -6    2.31    0.90
  -4 -13  -5   10.40    1.88
  -4 -13  -4    1.83    0.86
  -4 -13  -3    0.89    0.67
  -4 -12  -9    1.08    0.66
  -4 -12  -8    2.94    1.09
  -4 -12  -7   13.52    1.95
  -4 -12  -6    7.15    1.43
  -4 -12  -5    3.95    1.13
  -4 -12  -4   10.80    1.85
  -4 -12  -3    1.49    0.76
  -4 -12  -2    0.19    0.38
  -4 -12  -1    3.97    1.18
  -4 -12   0    5.11    1.33
  -4 -11 -10    9.41    1.75
  -4 -11  -9    7.43    1.56
  -4 -11  -8    1.47    0.81
  -4 -11  -7   18.52    2.15
  -4 -11  -7   17.76    2.35
  -4 -11  -6   17.66    2.15
  -4 -11  -5    1.72    0.71
  -4 -11  -4    3.19    0.97
  -4 -11  -3   12.65    1.90
  -4 -11  -2    7.52    1.49
  -4 -11  -1    1.33    0.68
  -4 -11   0    6.70    1.49
  -4 -11   1   11.84    1.93
  -4 -11   2    3.13    1.02
  -4 -11   3    4.19    1.19
  -4 -10 -11    0.87    0.59
  -4 -10 -10    3.62    1.02
  -4 -10  -9   20.49    2.45
  -4 -10  -8    1.70    0.70
  -4 -10  -7    1.84    0.75
  -4 -10  -7    2.31    0.72
  -4 -10  -6    8.23    1.49
  -4 -10  -6    9.23    1.47
  -4 -10  -5   24.50    2.44
  -4 -10  -4    0.36    0.39
  -4 -10  -3   12.93    1.79
  -4 -10  -2   29.90    2.84
  -4 -10  -1   23.16    2.53
  -4 -10   0   -0.12    0.30
  -4 -10   1   37.09    3.28
  -4 -10   2   33.16    3.13
  -4 -10   3    0.77    0.58
  -4 -10   4    4.06    1.20
  -4 -10   5   11.20    1.93
  -4  -9 -13   -0.26    0.36
  -4  -9 -12    7.52    1.53
  -4  -9 -11   13.47    1.97
  -4  -9 -10    0.88    0.55
  -4  -9  -9    5.20    1.17
  -4  -9  -8   13.38    1.56
  -4  -9  -8   12.76    1.78
  -4  -9  -7    5.26    1.02
  -4  -9  -7    5.00    1.09
  -4  -9  -6    5.18    1.04
  -4  -9  -6    4.29    1.06
  -4  -9  -5   24.04    2.26
  -4  -9  -5   22.49    2.34
  -4  -9  -4    9.46    1.44
  -4  -9  -3    3.65    0.92
  -4  -9  -2   -0.58    0.46
  -4  -9  -1   32.78    2.81
  -4  -9   0   25.17    2.50
  -4  -9   1    7.19    1.39
  -4  -9   2    4.90    1.17
  -4  -9   3    8.91    1.56
  -4  -9   4    2.19    0.82
  -4  -9   5    6.22    1.38
  -4  -9   6   12.15    1.93
  -4  -9   7    1.27    0.71
  -4  -8 -13   13.01    1.95
  -4  -8 -12    0.33    0.34
  -4  -8 -12   -0.39    0.40
  -4  -8 -12    0.77    0.49
  -4  -8 -11   18.65    2.29
  -4  -8 -10   20.13    2.27
  -4  -8  -9    0.31    0.35
  -4  -8  -8   14.35    1.51
  -4  -8  -8   13.03    1.73
  -4  -8  -7    8.19    1.36
  -4  -8  -7    9.33    1.25
  -4  -8  -7    9.68    1.08
  -4  -8  -6    6.40    1.07
  -4  -8  -6    6.25    1.16
  -4  -8  -6    5.87    0.81
  -4  -8  -5    1.07    0.54
  -4  -8  -5    0.99    0.48
  -4  -8  -5    0.99    0.36
  -4  -8  -4   23.40    2.24
  -4  -8  -4   19.98    1.57
  -4  -8  -3   48.63    3.20
  -4  -8  -2    6.59    1.15
  -4  -8  -1    5.22    1.08
  -4  -8   0   14.12    1.79
  -4  -8   1    8.94    1.44
  -4  -8   2    0.06    0.37
  -4  -8   3    0.08    0.35
  -4  -8   4    1.57    0.70
  -4  -8   5    0.75    0.50
  -4  -8   6    1.94    0.78
  -4  -8   7    7.83    1.52
  -4  -8   7   10.29    2.15
  -4  -8   8    0.05    0.33
  -4  -7 -13   29.61    3.08
  -4  -7 -13   32.37    3.04
  -4  -7 -12   17.78    2.28
  -4  -7 -12   19.23    2.28
  -4  -7 -12   14.72    1.95
  -4  -7 -11    4.78    1.09
  -4  -7 -11    5.05    1.18
  -4  -7 -11    7.81    1.44
  -4  -7 -10   14.19    1.86
  -4  -7 -10   13.42    1.54
  -4  -7  -9   11.40    1.61
  -4  -7  -9   13.40    1.40
  -4  -7  -8    2.28    0.72
  -4  -7  -8    2.07    0.55
  -4  -7  -8    2.48    0.56
  -4  -7  -7    0.42    0.31
  -4  -7  -7   -0.41    0.23
  -4  -7  -7    0.08    0.22
  -4  -7  -6   45.81    2.99
  -4  -7  -6   45.81    2.71
  -4  -7  -6   45.97    2.18
  -4  -7  -5   13.22    1.08
  -4  -7  -5   13.41    1.48
  -4  -7  -5   13.05    1.57
  -4  -7  -4    0.07    0.15
  -4  -7  -4    0.35    0.31
  -4  -7  -4    0.27    0.24
  -4  -7  -3   12.13    1.45
  -4  -7  -2   32.59    2.47
  -4  -7  -1    0.35    0.30
  -4  -7   0   17.93    1.86
  -4  -7   1   30.62    2.51
  -4  -7   2    5.97    1.13
  -4  -7   3    1.57    0.83
  -4  -7   3    8.40    1.38
  -4  -7   4   27.87    2.58
  -4  -7   4   30.06    2.62
  -4  -7   5   16.43    1.97
  -4  -7   6   -0.12    0.30
  -4  -7   7   11.49    1.73
  -4  -7   7   11.23    2.03
  -4  -7   8    5.22    1.21
  -4  -7   8    3.68    1.50
  -4  -6 -13    6.56    1.35
  -4  -6 -13    7.51    1.53
  -4  -6 -13    6.20    1.31
  -4  -6 -12    7.07    1.35
  -4  -6 -12    6.97    1.42
  -4  -6 -12    6.03    1.23
  -4  -6 -12    6.32    1.16
  -4  -6 -11    1.71    0.66
  -4  -6 -11    1.37    0.64
  -4  -6 -11    1.79    0.66
  -4  -6 -11    1.04    0.46
  -4  -6 -10   -0.20    0.29
  -4  -6 -10   -0.51    0.39
  -4  -6 -10    0.14    0.27
  -4  -6 -10   -0.15    0.24
  -4  -6  -9   12.75    1.66
  -4  -6  -9   11.22    1.29
  -4  -6  -8   23.91    1.66
  -4  -6  -8   21.74    1.67
  -4  -6  -7    2.67    0.57
  -4  -6  -7    2.71    0.75
  -4  -6  -7    3.05    0.57
  -4  -6  -6   13.17    1.50
  -4  -6  -6   11.00    1.21
  -4  -6  -6   11.90    1.02
  -4  -6  -5   40.11    2.43
  -4  -6  -5   37.82    1.73
  -4  -6  -5   43.51    2.69
  -4  -6  -4   40.38    1.70
  -4  -6  -4   41.35    2.64
  -4  -6  -4   42.19    2.53
  -4  -6  -3    0.41    0.37
  -4  -6  -3    0.69    0.18
  -4  -6  -3    0.51    0.20
  -4  -6  -3    0.71    0.34
  -4  -6  -2   33.49    2.34
  -4  -6  -1   34.77    2.44
  -4  -6   0    0.33    0.27
  -4  -6   1   32.95    2.45
  -4  -6   2   50.32    3.14
  -4  -6   3    1.52    0.60
  -4  -6   4    2.65    1.03
  -4  -6   4   12.81    1.63
  -4  -6   5   16.64    2.16
  -4  -6   5   22.39    2.18
  -4  -6   6   11.04    1.65
  -4  -6   6   10.64    1.55
  -4  -6   7    0.27    0.28
  -4  -6   7    1.17    0.61
  -4  -6   7    1.47    0.79
  -4  -6   8    3.38    0.96
  -4  -6   8    1.93    0.97
  -4  -6   8    2.43    0.79
  -4  -6   9    6.05    1.56
  -4  -5 -14    3.51    1.02
  -4  -5 -13    0.00    0.33
  -4  -5 -13    0.50    0.46
  -4  -5 -13    0.01    0.20
  -4  -5 -13   -0.04    0.32
  -4  -5 -12    1.13    0.58
  -4  -5 -12    2.22    0.81
  -4  -5 -12    1.69    0.69
  -4  -5 -12    0.78    0.46
  -4  -5 -11    2.19    0.73
  -4  -5 -11    2.24    0.72
  -4  -5 -11    2.52    0.74
  -4  -5 -11    1.93    0.70
  -4  -5 -10    2.01    0.61
  -4  -5 -10    2.33    0.78
  -4  -5 -10    3.34    0.89
  -4  -5 -10    3.64    0.79
  -4  -5  -9    3.23    0.72
  -4  -5  -9    2.75    0.80
  -4  -5  -9    4.42    0.82
  -4  -5  -9    4.86    1.00
  -4  -5  -8   11.36    1.02
  -4  -5  -8   10.57    1.15
  -4  -5  -8   10.71    1.43
  -4  -5  -7   21.56    1.92
  -4  -5  -7   21.25    1.51
  -4  -5  -7   19.96    1.45
  -4  -5  -6    0.67    0.28
  -4  -5  -6    1.78    0.58
  -4  -5  -6    0.94    0.22
  -4  -5  -6    1.09    0.36
  -4  -5  -5   26.61    1.99
  -4  -5  -5   28.57    1.28
  -4  -5  -5   31.05    1.96
  -4  -5  -5   29.29    1.41
  -4  -5  -4   54.67    2.71
  -4  -5  -4   51.29    1.92
  -4  -5  -4   53.40    2.79
  -4  -5  -4   46.00    1.30
  -4  -5  -4   52.96    1.74
  -4  -5  -3   20.66    0.97
  -4  -5  -3   23.59    1.81
  -4  -5  -3   22.92    1.03
  -4  -5  -3   22.89    1.75
  -4  -5  -3   21.71    1.30
  -4  -5  -2    0.83    0.38
  -4  -5  -2    1.37    0.36
  -4  -5  -1   46.76    2.69
  -4  -5   0   50.20    2.83
  -4  -5   1   -0.41    0.32
  -4  -5   2   38.94    2.58
  -4  -5   3   19.49    1.85
  -4  -5   4    7.45    1.16
  -4  -5   5   11.70    1.49
  -4  -5   5    1.26    0.77
  -4  -5   6   22.73    2.62
  -4  -5   6   24.45    2.20
  -4  -5   7    7.51    1.47
  -4  -5   7    4.20    0.96
  -4  -5   7    4.79    1.15
  -4  -5   8   -1.19    0.55
  -4  -5   8   -0.50    0.58
  -4  -5   8   -0.06    0.47
  -4  -5   9    3.33    1.15
  -4  -5   9    5.42    1.23
  -4  -5  10    6.95    1.49
  -4  -5  10    5.76    1.51
  -4  -5  11    1.26    0.73
  -4  -4 -14    6.76    1.41
  -4  -4 -14   10.71    1.82
  -4  -4 -13   10.73    1.69
  -4  -4 -13   14.76    1.98
  -4  -4 -12   -0.59    0.47
  -4  -4 -12   -0.84    0.52
  -4  -4 -12    0.00    0.19
  -4  -4 -11    1.71    0.63
  -4  -4 -11    2.52    0.74
  -4  -4 -11    3.55    0.95
  -4  -4 -10   12.11    1.47
  -4  -4 -10   11.46    1.59
  -4  -4 -10    9.75    1.36
  -4  -4  -9   19.01    1.71
  -4  -4  -9   16.38    1.82
  -4  -4  -9   18.90    1.97
  -4  -4  -9   13.31    1.46
  -4  -4  -8    0.17    0.17
  -4  -4  -8    0.30    0.23
  -4  -4  -8   -0.17    0.25
  -4  -4  -8    0.38    0.18
  -4  -4  -8    0.29    0.17
  -4  -4  -8    0.26    0.29
  -4  -4  -7   51.20    2.98
  -4  -4  -7   52.19    2.51
  -4  -4  -7   50.70    1.95
  -4  -4  -7   53.75    2.30
  -4  -4  -7   52.87    1.97
  -4  -4  -7   52.76    2.47
  -4  -4  -6   42.33    1.96
  -4  -4  -6   43.35    2.56
  -4  -4  -6   41.03    2.09
  -4  -4  -6   42.90    1.57
  -4  -4  -6   40.96    1.67
  -4  -4  -5    0.14    0.21
  -4  -4  -5    0.10    0.13
  -4  -4  -5    0.18    0.12
  -4  -4  -5   -0.10    0.08
  -4  -4  -5    0.08    0.09
  -4  -4  -5    0.15    0.14
  -4  -4  -4   29.48    1.84
  -4  -4  -4   30.79    1.46
  -4  -4  -4   30.31    1.19
  -4  -4  -4   28.70    1.90
  -4  -4  -4   30.72    1.17
  -4  -4  -3   11.07    0.90
  -4  -4  -3   14.79    1.30
  -4  -4  -3   12.45    0.76
  -4  -4  -3   13.37    1.26
  -4  -4  -3   10.35    0.52
  -4  -4  -2   36.83    2.18
  -4  -4  -2   37.22    1.82
  -4  -4  -2   38.05    1.54
  -4  -4  -2   38.01    2.16
  -4  -4  -1   15.81    1.42
  -4  -4  -1   12.90    1.11
  -4  -4   0    0.13    0.21
  -4  -4   0   -0.03    0.23
  -4  -4   1   11.21    1.26
  -4  -4   2    0.71    0.37
  -4  -4   3    5.84    0.96
  -4  -4   4   28.81    2.17
  -4  -4   5    2.47    0.68
  -4  -4   6   10.78    1.40
  -4  -4   6    5.27    1.43
  -4  -4   7   23.41    2.72
  -4  -4   7   23.22    2.42
  -4  -4   7   23.34    2.10
  -4  -4   8   15.38    2.03
  -4  -4   8   14.86    1.71
  -4  -4   8   17.09    2.29
  -4  -4   9   -0.13    0.38
  -4  -4   9    0.60    0.49
  -4  -4  10    7.57    1.55
  -4  -4  10    5.83    1.36
  -4  -4  11    9.49    1.77
  -4  -4  11    7.33    1.62
  -4  -3 -14   -0.51    0.45
  -4  -3 -14   -0.11    0.36
  -4  -3 -13    9.38    1.65
  -4  -3 -13    5.49    1.30
  -4  -3 -13    6.96    1.40
  -4  -3 -12   15.96    1.95
  -4  -3 -12   11.97    1.73
  -4  -3 -12   18.08    2.16
  -4  -3 -11    2.26    0.76
  -4  -3 -11    1.95    0.66
  -4  -3 -10   14.65    1.79
  -4  -3 -10   15.80    1.68
  -4  -3  -9   43.13    2.27
  -4  -3  -9   45.38    2.71
  -4  -3  -9   46.08    3.10
  -4  -3  -9   48.40    2.49
  -4  -3  -8    4.02    0.87
  -4  -3  -8    4.82    0.68
  -4  -3  -8    4.98    0.81
  -4  -3  -8    5.19    0.73
  -4  -3  -7   38.98    2.63
  -4  -3  -7   40.75    2.58
  -4  -3  -7   37.60    1.86
  -4  -3  -7   42.05    1.89
  -4  -3  -7   41.35    1.95
  -4  -3  -7   39.44    2.14
  -4  -3  -6   29.07    1.63
  -4  -3  -6   26.79    2.10
  -4  -3  -6   28.11    1.51
  -4  -3  -6   28.41    1.60
  -4  -3  -6   25.47    1.11
  -4  -3  -6   29.17    1.48
  -4  -3  -6   30.49    2.07
  -4  -3  -5   18.91    1.32
  -4  -3  -5   17.60    1.14
  -4  -3  -5   16.67    1.43
  -4  -3  -5   18.06    1.13
  -4  -3  -5   17.70    1.10
  -4  -3  -4    1.70    0.36
  -4  -3  -4    1.27    0.36
  -4  -3  -4    0.98    0.33
  -4  -3  -4    1.19    0.23
  -4  -3  -3    2.62    0.51
  -4  -3  -3    2.43    0.51
  -4  -3  -3    2.10    0.20
  -4  -3  -3    3.13    0.49
  -4  -3  -2  151.43    4.33
  -4  -3  -2  143.59    4.01
  -4  -3  -2  137.37    3.03
  -4  -3  -2  140.35    4.44
  -4  -3  -1   10.59    1.11
  -4  -3  -1   11.62    1.03
  -4  -3  -1   11.05    0.68
  -4  -3   0   28.00    1.72
  -4  -3   0   29.27    1.33
  -4  -3   0   30.09    1.92
  -4  -3   1   80.37    3.37
  -4  -3   1   76.40    3.17
  -4  -3   2   26.87    1.87
  -4  -3   2   26.20    1.88
  -4  -3   3    0.00    0.24
  -4  -3   4   30.93    2.15
  -4  -3   5   30.98    2.19
  -4  -3   6    4.35    1.06
  -4  -3   6    3.87    0.79
  -4  -3   7    7.71    1.77
  -4  -3   7    7.22    1.11
  -4  -3   7    7.83    1.03
  -4  -3   7    8.04    1.43
  -4  -3   8   20.96    2.59
  -4  -3   8   17.20    2.07
  -4  -3   8   18.08    1.79
  -4  -3   9    5.78    1.24
  -4  -3   9   11.37    1.89
  -4  -3  10    1.64    0.81
  -4  -3  10    1.61    0.74
  -4  -3  11    9.08    1.71
  -4  -3  11    9.15    1.81
  -4  -3  12    3.51    1.15
  -4  -2 -14    1.60    0.76
  -4  -2 -13    0.33    0.41
  -4  -2 -13    0.08    0.29
  -4  -2 -12    4.31    1.11
  -4  -2 -12    2.33    0.77
  -4  -2 -11    3.60    0.95
  -4  -2 -11    3.88    0.85
  -4  -2 -11    3.57    0.91
  -4  -2 -10    0.27    0.34
  -4  -2 -10   -0.10    0.19
  -4  -2 -10   -0.30    0.31
  -4  -2 -10    0.18    0.23
  -4  -2  -9   13.14    1.65
  -4  -2  -9   12.27    1.30
  -4  -2  -9   13.72    1.39
  -4  -2  -9   12.48    1.42
  -4  -2  -8   32.04    2.47
  -4  -2  -8   29.44    1.89
  -4  -2  -8   30.77    1.96
  -4  -2  -8   30.32    2.06
  -4  -2  -7   -0.18    0.18
  -4  -2  -7   -0.09    0.18
  -4  -2  -7   -0.01    0.14
  -4  -2  -7   -0.23    0.16
  -4  -2  -7    0.05    0.14
  -4  -2  -6    1.05    0.32
  -4  -2  -6    0.52    0.25
  -4  -2  -6    0.85    0.26
  -4  -2  -6    0.99    0.32
  -4  -2  -6    0.73    0.26
  -4  -2  -6    0.65    0.13
  -4  -2  -5   13.35    1.25
  -4  -2  -5   14.49    1.12
  -4  -2  -5   14.63    1.11
  -4  -2  -5   13.27    0.96
  -4  -2  -4   20.53    1.01
  -4  -2  -4   20.43    1.30
  -4  -2  -4   20.64    1.45
  -4  -2  -4   17.40    1.26
  -4  -2  -3    0.29    0.10
  -4  -2  -3    0.06    0.15
  -4  -2  -3    0.15    0.12
  -4  -2  -3    0.37    0.22
  -4  -2  -2  114.06    3.78
  -4  -2  -2  122.46    3.54
  -4  -2  -2  118.12    3.58
  -4  -2  -1   47.33    2.05
  -4  -2  -1   49.10    2.33
  -4  -2  -1   48.98    2.18
  -4  -2   0    4.47    0.39
  -4  -2   0    4.22    0.63
  -4  -2   0    3.97    0.66
  -4  -2   1   43.21    1.64
  -4  -2   1   39.52    2.20
  -4  -2   1   40.69    2.16
  -4  -2   2  165.16    5.05
  -4  -2   2  157.03    5.01
  -4  -2   3   92.25    2.55
  -4  -2   3   98.37    3.76
  -4  -2   3  101.14    3.91
  -4  -2   4    0.59    0.40
  -4  -2   4    0.53    0.35
  -4  -2   4    0.59    0.18
  -4  -2   5   33.19    2.32
  -4  -2   5   35.10    2.26
  -4  -2   6   44.04    2.58
  -4  -2   6   41.97    2.79
  -4  -2   7    0.97    0.40
  -4  -2   7    0.26    0.52
  -4  -2   7    1.47    0.63
  -4  -2   8    4.41    0.85
  -4  -2   8    3.84    0.96
  -4  -2   8    4.04    1.30
  -4  -2   8    4.70    0.88
  -4  -2   9   16.58    1.71
  -4  -2   9   16.55    1.99
  -4  -2   9   15.27    1.61
  -4  -2   9   21.25    2.69
  -4  -2  10    6.23    1.29
  -4  -2  10    5.70    1.44
  -4  -2  11    0.06    0.44
  -4  -2  11    0.45    0.63
  -4  -2  12   12.73    2.03
  -4  -1 -14    3.51    1.09
  -4  -1 -13   -1.03    0.59
  -4  -1 -13   -0.30    0.41
  -4  -1 -12   20.66    2.51
  -4  -1 -12   13.31    1.76
  -4  -1 -12   18.93    2.18
  -4  -1 -11   12.23    1.81
  -4  -1 -11   10.84    1.57
  -4  -1 -11   10.95    1.49
  -4  -1 -11   13.54    1.74
  -4  -1 -10    4.32    1.06
  -4  -1 -10    4.33    0.95
  -4  -1 -10    2.34    0.67
  -4  -1 -10    3.42    0.82
  -4  -1  -9    3.90    0.82
  -4  -1  -9    3.22    0.86
  -4  -1  -9    3.24    0.75
  -4  -1  -9    3.77    0.78
  -4  -1  -8   19.83    1.72
  -4  -1  -8   21.07    2.02
  -4  -1  -8   20.47    1.69
  -4  -1  -8   19.64    1.66
  -4  -1  -7   24.12    1.72
  -4  -1  -7   23.21    2.04
  -4  -1  -7   19.74    0.85
  -4  -1  -7   21.44    1.62
  -4  -1  -7   24.09    1.72
  -4  -1  -6   36.45    2.42
  -4  -1  -6   32.08    1.80
  -4  -1  -6   35.42    1.99
  -4  -1  -6   31.78    1.08
  -4  -1  -6   32.70    1.87
  -4  -1  -5   -0.09    0.07
  -4  -1  -5   -0.19    0.18
  -4  -1  -5    0.13    0.15
  -4  -1  -4   41.17    1.58
  -4  -1  -4   37.06    1.94
  -4  -1  -3   29.41    1.03
  -4  -1  -3   29.14    1.54
  -4  -1  -3   29.80    1.66
  -4  -1  -2    0.49    0.22
  -4  -1  -2    0.40    0.20
  -4  -1  -2    0.19    0.10
  -4  -1  -1   26.12    1.55
  -4  -1  -1   27.86    1.30
  -4  -1   0   77.64    2.94
  -4  -1   1    2.08    0.47
  -4  -1   2   40.01    1.47
  -4  -1   2   37.49    2.11
  -4  -1   2   38.72    2.15
  -4  -1   3   84.65    2.10
  -4  -1   3   80.64    3.42
  -4  -1   3   85.97    3.39
  -4  -1   4   17.24    1.46
  -4  -1   4   19.17    1.65
  -4  -1   5    4.99    0.93
  -4  -1   5    6.83    0.95
  -4  -1   5    7.44    1.00
  -4  -1   6   58.49    2.97
  -4  -1   6   54.46    2.81
  -4  -1   7   -0.13    0.21
  -4  -1   7    0.23    0.37
  -4  -1   8    0.06    0.17
  -4  -1   8   -0.33    1.12
  -4  -1   8    0.44    0.37
  -4  -1   9    2.22    0.72
  -4  -1   9    2.19    1.05
  -4  -1   9    1.81    0.54
  -4  -1   9    0.70    0.44
  -4  -1  10    6.28    1.20
  -4  -1  10    6.48    1.18
  -4  -1  11    8.10    1.65
  -4  -1  11    5.74    1.23
  -4  -1  11    4.96    1.03
  -4  -1  12    0.30    0.43
  -4  -1  12    0.00    0.59
  -4   0 -14    3.99    1.17
  -4   0 -13   10.82    1.72
  -4   0 -13   11.87    1.88
  -4   0 -12    0.85    0.53
  -4   0 -12    0.22    0.31
  -4   0 -12    0.27    0.34
  -4   0 -11    3.96    0.96
  -4   0 -11    2.56    0.83
  -4   0 -11    3.43    1.03
  -4   0 -11    4.11    1.06
  -4   0 -10   42.10    3.39
  -4   0 -10   37.62    2.77
  -4   0 -10   42.72    3.07
  -4   0 -10   39.04    2.89
  -4   0  -9   12.55    1.53
  -4   0  -9   13.93    1.81
  -4   0  -9   12.97    1.51
  -4   0  -9   13.03    1.54
  -4   0  -8    1.02    0.42
  -4   0  -8    1.67    0.60
  -4   0  -8    1.17    0.43
  -4   0  -8    1.85    0.56
  -4   0  -7   34.01    2.17
  -4   0  -7   33.61    2.20
  -4   0  -7   32.59    2.18
  -4   0  -7   36.29    2.64
  -4   0  -6   41.25    2.36
  -4   0  -6   39.31    1.31
  -4   0  -6   39.70    2.17
  -4   0  -6   47.20    1.40
  -4   0  -6   40.94    2.31
  -4   0  -6   40.94    1.65
  -4   0  -6   42.77    2.75
  -4   0  -5   17.85    1.27
  -4   0  -5   17.36    1.41
  -4   0  -5   17.19    1.00
  -4   0  -4    2.20    0.48
  -4   0  -4    2.64    0.39
  -4   0  -4    2.81    0.43
  -4   0  -3  146.48    4.40
  -4   0  -3  146.22    3.73
  -4   0  -3  150.12    3.44
  -4   0  -2  159.01    4.54
  -4   0  -2  156.60    3.75
  -4   0  -2  153.66    3.76
  -4   0  -2  153.92    3.97
  -4   0  -1    1.33    0.25
  -4   0  -1    1.04    0.33
  -4   0  -1    1.62    0.42
  -4   0  -1    1.44    0.25
  -4   0  -1    1.36    0.27
  -4   0  -1    1.15    0.30
  -4   0   0  125.33    3.96
  -4   0   0  119.73    2.94
  -4   0   0  116.32    3.00
  -4   0   1   55.04    2.50
  -4   0   1   55.04    2.18
  -4   0   2   16.69    1.04
  -4   0   2   15.57    1.33
  -4   0   3   42.11    1.58
  -4   0   3   43.21    2.35
  -4   0   4   33.92    1.24
  -4   0   4   32.75    2.14
  -4   0   5    6.56    0.38
  -4   0   5    8.40    1.01
  -4   0   5    8.85    1.14
  -4   0   5   10.07    0.99
  -4   0   6    0.75    0.37
  -4   0   6    1.31    0.54
  -4   0   6    1.03    0.39
  -4   0   7    7.19    1.00
  -4   0   7    7.34    0.98
  -4   0   8   33.79    2.36
  -4   0   8   31.00    2.09
  -4   0   9    2.41    0.58
  -4   0   9    3.11    1.34
  -4   0   9    4.32    1.02
  -4   0   9    2.89    0.75
  -4   0  10    9.92    1.48
  -4   0  10   14.07    2.28
  -4   0  10   12.50    1.64
  -4   0  11    2.16    0.97
  -4   0  11    1.40    0.64
  -4   0  11    1.50    0.62
  -4   0  12    0.43    0.57
  -4   0  12   -0.76    0.52
  -4   1 -13    9.56    1.66
  -4   1 -13    9.58    1.71
  -4   1 -12    9.01    1.81
  -4   1 -12   10.18    1.71
  -4   1 -12   11.83    1.80
  -4   1 -11    4.07    0.99
  -4   1 -11    3.58    1.13
  -4   1 -11    4.16    1.15
  -4   1 -11    4.32    1.04
  -4   1 -10    5.49    1.14
  -4   1 -10    4.17    1.00
  -4   1 -10    3.61    1.09
  -4   1 -10    4.90    1.11
  -4   1  -9   16.56    2.17
  -4   1  -9   15.75    1.77
  -4   1  -9   19.81    2.05
  -4   1  -9   17.49    1.86
  -4   1  -8    4.74    0.91
  -4   1  -8    3.84    0.85
  -4   1  -8    4.59    0.90
  -4   1  -8    6.62    1.26
  -4   1  -7   -0.01    0.18
  -4   1  -7    0.11    0.21
  -4   1  -7   -0.09    0.19
  -4   1  -7   -0.54    0.36
  -4   1  -6   23.21    1.81
  -4   1  -6   25.45    2.21
  -4   1  -6   21.59    1.10
  -4   1  -6   22.35    1.80
  -4   1  -6   23.45    1.74
  -4   1  -5   54.64    2.73
  -4   1  -5   53.79    2.48
  -4   1  -5   57.36    3.17
  -4   1  -5   50.02    1.53
  -4   1  -5   51.73    2.12
  -4   1  -4    9.05    0.87
  -4   1  -4    7.77    0.97
  -4   1  -4    8.01    0.78
  -4   1  -4    7.56    0.44
  -4   1  -3   27.49    1.35
  -4   1  -3   25.51    1.70
  -4   1  -3   27.35    1.44
  -4   1  -2   90.22    3.36
  -4   1  -2   90.92    2.19
  -4   1  -2   89.52    2.95
  -4   1  -2   90.84    2.48
  -4   1  -1   37.88    1.21
  -4   1  -1   38.24    2.05
  -4   1  -1   35.61    2.01
  -4   1  -1   39.11    1.43
  -4   1  -1   42.29    1.63
  -4   1  -1   39.15    1.86
  -4   1   0    9.35    0.91
  -4   1   0   10.24    1.05
  -4   1   0   10.50    0.61
  -4   1   0   10.07    0.80
  -4   1   0   10.37    0.96
  -4   1   1   23.19    1.51
  -4   1   1   24.93    1.65
  -4   1   1   22.79    1.36
  -4   1   1   22.89    1.39
  -4   1   2   71.12    2.36
  -4   1   2   69.19    2.97
  -4   1   3    0.29    0.23
  -4   1   3    0.43    0.16
  -4   1   3    0.23    0.09
  -4   1   4   22.05    1.11
  -4   1   4   21.84    1.70
  -4   1   4   19.16    0.87
  -4   1   5   55.92    2.17
  -4   1   5   47.57    2.69
  -4   1   6   17.64    1.67
  -4   1   6   18.67    1.36
  -4   1   7    3.60    0.69
  -4   1   7    2.76    0.73
  -4   1   7    2.68    0.58
  -4   1   8   24.30    1.78
  -4   1   8   23.66    1.89
  -4   1   9   23.92    2.03
  -4   1   9   18.02    2.80
  -4   1   9   21.83    1.72
  -4   1  10    2.24    0.73
  -4   1  10    1.33    0.58
  -4   1  10    1.99    0.96
  -4   1  11    0.78    0.76
  -4   1  11    1.35    0.59
  -4   1  11    1.53    0.66
  -4   1  12   12.46    2.19
  -4   1  12   10.50    1.63
  -4   1  13    2.80    0.94
  -4   1  14    1.20    0.74
  -4   2 -13   -1.55    0.95
  -4   2 -13    0.99    0.66
  -4   2 -12    6.76    1.66
  -4   2 -12    8.24    1.54
  -4   2 -12    8.32    1.62
  -4   2 -11    6.46    1.43
  -4   2 -11    8.07    1.49
  -4   2 -11    9.05    1.55
  -4   2 -10    1.51    0.62
  -4   2 -10    2.74    0.82
  -4   2 -10    1.84    0.74
  -4   2  -9    3.71    0.91
  -4   2  -9    5.14    1.12
  -4   2  -9    3.03    0.83
  -4   2  -8   36.64    2.68
  -4   2  -8   35.29    2.60
  -4   2  -8   37.50    2.80
  -4   2  -7   12.08    1.42
  -4   2  -7   11.03    1.40
  -4   2  -7   12.30    1.50
  -4   2  -7   11.75    1.77
  -4   2  -6    1.25    0.44
  -4   2  -6    0.89    0.49
  -4   2  -6    0.42    0.30
  -4   2  -6    0.54    0.21
  -4   2  -6    0.79    0.39
  -4   2  -5   56.00    1.99
  -4   2  -5   56.63    2.97
  -4   2  -5   54.60    2.70
  -4   2  -4   28.72    1.25
  -4   2  -4   28.53    1.75
  -4   2  -4   28.37    1.96
  -4   2  -3   10.47    0.95
  -4   2  -3   11.85    1.21
  -4   2  -3   11.76    1.04
  -4   2  -3   12.05    0.76
  -4   2  -2   30.11    1.51
  -4   2  -2   30.76    1.92
  -4   2  -2   30.45    1.31
  -4   2  -2   27.82    1.63
  -4   2  -1   28.03    1.66
  -4   2  -1   28.91    1.85
  -4   2  -1   31.32    2.02
  -4   2   0    6.83    0.83
  -4   2   0    8.78    0.98
  -4   2   0    6.98    0.88
  -4   2   0    7.39    0.72
  -4   2   1    0.39    0.24
  -4   2   1    0.19    0.22
  -4   2   1    0.30    0.22
  -4   2   1    0.07    0.20
  -4   2   2   17.22    1.43
  -4   2   2   19.38    1.31
  -4   2   2   19.41    1.39
  -4   2   2   20.11    1.50
  -4   2   3   22.06    1.57
  -4   2   3   21.57    1.61
  -4   2   4    4.03    0.76
  -4   2   4    2.28    0.29
  -4   2   4    4.26    0.74
  -4   2   5   26.55    1.94
  -4   2   5   27.62    1.33
  -4   2   6   25.15    1.47
  -4   2   6   23.06    1.89
  -4   2   7    1.52    0.51
  -4   2   7    1.43    0.43
  -4   2   8    5.49    1.05
  -4   2   8    5.31    0.84
  -4   2   8    6.13    0.90
  -4   2   9   23.15    3.20
  -4   2   9   28.91    2.14
  -4   2   9   27.11    1.91
  -4   2  10   12.64    1.52
  -4   2  10   15.33    2.46
  -4   2  11   -0.33    0.61
  -4   2  11    0.26    0.53
  -4   2  12    7.22    1.47
  -4   2  12    8.70    1.89
  -4   2  13   10.65    1.80
  -4   3 -12    1.08    0.65
  -4   3 -12    0.92    0.63
  -4   3 -11    7.95    1.52
  -4   3 -11    6.29    1.35
  -4   3 -11    8.07    1.69
  -4   3 -10    9.07    1.54
  -4   3 -10   10.14    1.78
  -4   3 -10   11.30    1.74
  -4   3  -9    2.79    0.93
  -4   3  -9    3.12    0.86
  -4   3  -9    3.14    0.90
  -4   3  -8    8.70    1.38
  -4   3  -8    6.84    1.27
  -4   3  -8    9.55    1.40
  -4   3  -7    2.25    0.67
  -4   3  -7    2.10    0.67
  -4   3  -7    2.67    0.75
  -4   3  -6   23.60    2.08
  -4   3  -6   25.58    2.05
  -4   3  -6   26.05    2.19
  -4   3  -6   23.28    1.51
  -4   3  -5    3.10    0.72
  -4   3  -5    3.18    0.51
  -4   3  -5    3.50    0.72
  -4   3  -5    2.26    0.79
  -4   3  -5    2.80    0.70
  -4   3  -4   29.30    2.12
  -4   3  -4   25.54    1.79
  -4   3  -4   24.35    1.37
  -4   3  -3   52.58    2.79
  -4   3  -3   54.78    2.05
  -4   3  -3   53.60    2.48
  -4   3  -2    0.43    0.23
  -4   3  -2    0.77    0.24
  -4   3  -2    0.82    0.43
  -4   3  -2    0.60    0.27
  -4   3  -2    0.55    0.35
  -4   3  -1   35.11    1.97
  -4   3  -1   37.46    1.73
  -4   3  -1   36.83    2.17
  -4   3   0   84.62    3.36
  -4   3   0   87.71    3.25
  -4   3   0   77.19    2.81
  -4   3   0   72.29    1.60
  -4   3   1   29.73    1.91
  -4   3   1   29.65    1.89
  -4   3   1   30.22    1.72
  -4   3   2   48.83    2.53
  -4   3   2   51.03    2.44
  -4   3   2   50.75    2.56
  -4   3   3  101.14    3.72
  -4   3   3   92.90    3.68
  -4   3   3   94.64    3.65
  -4   3   4   21.68    1.69
  -4   3   4   21.56    1.71
  -4   3   4   22.95    1.76
  -4   3   5    0.68    0.35
  -4   3   5   -0.14    0.25
  -4   3   6   11.35    1.30
  -4   3   6   12.43    1.47
  -4   3   7   19.29    1.37
  -4   3   7   18.99    1.76
  -4   3   8    0.65    0.41
  -4   3   8    0.90    0.35
  -4   3   8    1.32    1.24
  -4   3   9    1.17    0.39
  -4   3   9    2.01    0.60
  -4   3   9    1.34    1.04
  -4   3  10    5.25    1.53
  -4   3  11    6.92    1.44
  -4   3  11    6.76    1.72
  -4   3  12    1.19    0.89
  -4   3  12    0.34    0.48
  -4   3  13    4.63    1.22
  -4   4 -11    3.88    1.20
  -4   4 -11    2.73    0.95
  -4   4 -11    3.74    1.10
  -4   4 -10   12.30    1.86
  -4   4 -10   14.85    2.25
  -4   4 -10   11.38    1.80
  -4   4  -9   12.09    1.88
  -4   4  -9   13.59    1.87
  -4   4  -9   10.71    1.69
  -4   4  -8    3.15    0.92
  -4   4  -8    3.74    0.98
  -4   4  -8    3.40    0.90
  -4   4  -7    0.00    0.37
  -4   4  -7    0.32    0.36
  -4   4  -7    0.44    0.28
  -4   4  -6   50.83    3.27
  -4   4  -6   51.17    3.24
  -4   4  -6   50.58    3.11
  -4   4  -6   48.83    2.48
  -4   4  -5   31.77    2.43
  -4   4  -5   31.00    1.83
  -4   4  -5   34.08    2.39
  -4   4  -5   30.33    2.38
  -4   4  -4    2.60    0.62
  -4   4  -4    2.34    0.64
  -4   4  -4    2.28    0.48
  -4   4  -3   21.65    1.87
  -4   4  -3   22.63    1.44
  -4   4  -3   25.47    1.82
  -4   4  -2   28.19    2.05
  -4   4  -2   31.70    1.70
  -4   4  -2   26.98    1.80
  -4   4  -1    0.23    0.22
  -4   4  -1    0.39    0.22
  -4   4  -1   -0.02    0.19
  -4   4   0   37.32    1.99
  -4   4   0   39.65    2.35
  -4   4   0   40.02    1.38
  -4   4   0   39.67    2.26
  -4   4   1   73.94    3.11
  -4   4   1   71.78    3.19
  -4   4   2    1.19    0.43
  -4   4   2    1.68    0.47
  -4   4   2    1.86    0.52
  -4   4   3   15.57    1.41
  -4   4   3   16.36    1.45
  -4   4   3   15.76    1.47
  -4   4   4   80.71    3.56
  -4   4   4   78.18    3.59
  -4   4   4   78.61    3.40
  -4   4   5   38.65    2.35
  -4   4   5   40.84    2.62
  -4   4   5   38.01    2.45
  -4   4   6    1.53    0.51
  -4   4   6    0.78    0.39
  -4   4   7    9.19    1.35
  -4   4   7    9.03    1.22
  -4   4   8   15.78    1.64
  -4   4   8    3.40    1.44
  -4   4   9    3.34    0.82
  -4   4   9    3.23    1.32
  -4   4  10    0.86    0.94
  -4   4  11   10.49    2.07
  -4   4  11    8.66    1.69
  -4   4  12    3.51    1.07
  -4   4  12    6.78    1.62
  -4   4  13    1.18    0.84
  -4   4  13   -0.18    0.53
  -4   5 -10   -0.15    0.50
  -4   5 -10    0.48    0.47
  -4   5 -10   -0.36    0.44
  -4   5  -9    9.67    1.80
  -4   5  -9   12.26    1.86
  -4   5  -9   11.47    1.81
  -4   5  -8   13.70    1.92
  -4   5  -8   17.17    2.21
  -4   5  -8   16.92    2.08
  -4   5  -7    0.08    0.25
  -4   5  -7    0.10    0.32
  -4   5  -7   -0.17    0.31
  -4   5  -6   19.37    2.11
  -4   5  -6   16.98    1.54
  -4   5  -6   19.06    2.05
  -4   5  -6   19.14    2.00
  -4   5  -5   41.53    2.35
  -4   5  -5   38.20    2.84
  -4   5  -5   44.25    3.02
  -4   5  -5   43.09    2.90
  -4   5  -4   11.44    1.18
  -4   5  -4   10.53    1.36
  -4   5  -4   10.85    1.42
  -4   5  -3    0.91    0.40
  -4   5  -3    0.77    0.36
  -4   5  -3    0.21    0.26
  -4   5  -2   33.07    1.92
  -4   5  -2   31.52    2.29
  -4   5  -1   48.33    2.39
  -4   5  -1   48.56    2.79
  -4   5  -1   46.90    2.62
  -4   5   0    5.35    0.87
  -4   5   0    6.16    0.97
  -4   5   0    5.91    0.82
  -4   5   1   22.15    1.04
  -4   5   1   23.13    1.82
  -4   5   1   20.97    1.63
  -4   5   1   23.65    1.82
  -4   5   2   80.72    3.58
  -4   5   2   82.50    3.54
  -4   5   2   75.34    3.54
  -4   5   3    0.27    0.27
  -4   5   3    0.11    0.24
  -4   5   3    0.47    0.34
  -4   5   4   22.26    1.75
  -4   5   4   23.12    1.89
  -4   5   4   23.54    1.94
  -4   5   5   21.95    1.76
  -4   5   5   21.09    1.87
  -4   5   5   22.29    1.94
  -4   5   6   15.20    1.49
  -4   5   6   16.79    1.68
  -4   5   6   16.11    1.72
  -4   5   7    5.27    0.90
  -4   5   7    6.01    1.13
  -4   5   8    7.51    1.14
  -4   5   8    9.14    1.45
  -4   5   9   36.78    3.03
  -4   5   9   35.01    2.56
  -4   5  10    2.18    1.08
  -4   5  10    1.39    0.56
  -4   5  11    6.95    1.76
  -4   5  12   18.56    2.49
  -4   5  12   17.75    2.71
  -4   5  13    4.35    1.28
  -4   5  13    7.17    1.76
  -4   6 -10    2.07    0.88
  -4   6  -9    0.53    0.49
  -4   6  -9    0.47    0.57
  -4   6  -9   -0.51    0.52
  -4   6  -8   11.54    1.88
  -4   6  -8   12.20    1.86
  -4   6  -8   11.22    1.81
  -4   6  -7    5.75    1.29
  -4   6  -7    7.42    1.39
  -4   6  -7    6.94    1.35
  -4   6  -6    0.26    0.38
  -4   6  -6    0.03    0.24
  -4   6  -5   21.53    2.20
  -4   6  -5   22.84    2.29
  -4   6  -5   21.20    2.13
  -4   6  -5   19.76    1.74
  -4   6  -4   11.11    1.26
  -4   6  -4   11.43    1.49
  -4   6  -4    9.97    1.46
  -4   6  -4    8.33    1.34
  -4   6  -3    0.69    0.37
  -4   6  -3    0.85    0.47
  -4   6  -3    0.84    0.40
  -4   6  -2    2.82    0.63
  -4   6  -2    3.41    0.81
  -4   6  -1   11.34    1.40
  -4   6  -1   13.79    1.35
  -4   6   0    1.95    0.57
  -4   6   0    1.73    0.53
  -4   6   0    2.28    0.60
  -4   6   1    1.87    0.52
  -4   6   1    1.82    0.55
  -4   6   1    2.76    0.67
  -4   6   2   24.30    1.97
  -4   6   2   27.38    2.08
  -4   6   2   25.52    2.03
  -4   6   3   18.12    1.78
  -4   6   3   19.91    1.72
  -4   6   3   19.95    1.81
  -4   6   4    1.77    0.51
  -4   6   4    1.27    0.53
  -4   6   4    1.66    0.54
  -4   6   5    3.10    0.78
  -4   6   5    2.89    0.73
  -4   6   5    2.92    0.67
  -4   6   6   61.62    3.59
  -4   6   6   57.61    3.04
  -4   6   6   59.74    3.35
  -4   6   7   23.80    1.95
  -4   6   7   29.66    2.53
  -4   6   7   23.31    2.10
  -4   6   8    0.18    1.08
  -4   6   8   -0.08    0.31
  -4   6   8    0.15    0.31
  -4   6   9   22.10    2.00
  -4   6   9   21.63    2.34
  -4   6   9   16.82    2.67
  -4   6  10    7.80    1.24
  -4   6  10   10.64    2.00
  -4   6  10    9.91    1.68
  -4   6  11    1.84    0.99
  -4   6  12    3.18    1.22
  -4   6  12    4.14    1.32
  -4   6  13    9.86    2.04
  -4   7  -9    3.46    1.15
  -4   7  -8   -0.58    0.56
  -4   7  -8    0.56    0.53
  -4   7  -8    0.73    0.55
  -4   7  -7    8.53    1.66
  -4   7  -7    8.48    1.59
  -4   7  -7    8.74    1.61
  -4   7  -6   10.79    1.75
  -4   7  -6   11.88    1.78
  -4   7  -6   11.27    1.74
  -4   7  -5    2.07    0.70
  -4   7  -5    0.55    0.39
  -4   7  -5    1.90    0.69
  -4   7  -5    1.01    0.47
  -4   7  -4   11.39    1.61
  -4   7  -4   11.62    1.66
  -4   7  -4   13.56    1.53
  -4   7  -4   13.59    1.80
  -4   7  -3   25.07    2.35
  -4   7  -3   20.16    2.11
  -4   7  -3   23.01    2.21
  -4   7  -2    0.76    0.49
  -4   7  -2    0.83    0.41
  -4   7  -1   22.95    2.10
  -4   7  -1   23.76    1.93
  -4   7   0   57.45    3.30
  -4   7   0   54.37    3.02
  -4   7   0   54.03    3.15
  -4   7   1    8.09    1.17
  -4   7   1    9.18    1.23
  -4   7   1    7.45    1.15
  -4   7   2    6.17    1.02
  -4   7   2    8.06    1.17
  -4   7   2    6.46    1.07
  -4   7   3   34.24    2.58
  -4   7   3   37.98    2.52
  -4   7   3   35.88    2.55
  -4   7   4   13.02    1.54
  -4   7   4   13.27    1.45
  -4   7   4    8.91    1.51
  -4   7   5   13.52    1.66
  -4   7   5   12.55    1.39
  -4   7   5   12.92    1.56
  -4   7   6   13.97    1.65
  -4   7   6   12.67    1.64
  -4   7   6   13.29    1.45
  -4   7   7   22.40    1.90
  -4   7   7   25.79    2.27
  -4   7   7   23.80    2.33
  -4   7   8    1.71    0.82
  -4   7   8    3.97    0.93
  -4   7   8    4.80    1.14
  -4   7   8    5.13    0.95
  -4   7   9    6.53    1.09
  -4   7   9    5.32    1.32
  -4   7   9    4.44    1.44
  -4   7  10    9.03    1.83
  -4   7  10    8.13    1.60
  -4   7  11   12.27    2.15
  -4   7  11   10.18    1.94
  -4   7  12    1.55    0.86
  -4   7  12    3.92    1.33
  -4   7  13    3.90    1.35
  -4   8  -7    1.26    0.68
  -4   8  -7    0.38    0.48
  -4   8  -7    0.61    0.58
  -4   8  -6    7.95    1.52
  -4   8  -6    6.64    1.44
  -4   8  -6    7.95    1.52
  -4   8  -5    4.88    1.21
  -4   8  -5    4.26    0.96
  -4   8  -5    5.83    1.28
  -4   8  -5    4.09    1.11
  -4   8  -4    0.65    0.44
  -4   8  -4   -0.28    0.40
  -4   8  -4    0.38    0.41
  -4   8  -4   -0.65    0.48
  -4   8  -3    9.89    1.55
  -4   8  -3   11.12    1.48
  -4   8  -3   12.10    1.72
  -4   8  -2   39.18    3.02
  -4   8  -2   41.51    2.79
  -4   8  -1   16.22    1.85
  -4   8  -1   17.82    1.78
  -4   8   0   24.41    2.22
  -4   8   0   26.37    2.19
  -4   8   1   83.45    4.20
  -4   8   1   91.84    4.27
  -4   8   1   88.81    4.33
  -4   8   2   45.41    2.93
  -4   8   2   46.77    3.05
  -4   8   2   46.89    3.06
  -4   8   3    0.27    0.29
  -4   8   3    0.16    0.40
  -4   8   3    0.31    0.29
  -4   8   4    6.88    1.10
  -4   8   4    6.98    1.19
  -4   8   4    5.70    1.26
  -4   8   5   45.58    2.78
  -4   8   5   41.46    2.91
  -4   8   6    0.91    0.42
  -4   8   6    1.40    0.60
  -4   8   6    1.29    0.60
  -4   8   7    0.71    0.38
  -4   8   7    0.60    0.49
  -4   8   7    0.41    0.36
  -4   8   7    1.63    1.05
  -4   8   8    6.86    1.09
  -4   8   8    5.25    1.34
  -4   8   8    5.98    1.15
  -4   8   8    3.68    1.28
  -4   8   9    3.20    1.12
  -4   8   9    2.65    1.07
  -4   8   9    4.51    1.04
  -4   8  10   -0.11    0.58
  -4   8  10    0.81    0.56
  -4   8  11   10.00    1.87
  -4   8  11    8.28    1.62
  -4   8  12    6.95    1.62
  -4   8  12    4.88    1.40
  -4   8  12    8.08    1.79
  -4   8  13    2.87    1.24
  -4   9  -6    1.31    0.75
  -4   9  -5   12.36    1.97
  -4   9  -5   16.69    2.25
  -4   9  -5   15.36    2.18
  -4   9  -4    5.64    1.19
  -4   9  -4    5.57    1.29
  -4   9  -4    6.12    1.35
  -4   9  -3   -0.29    0.39
  -4   9  -3   -0.28    0.35
  -4   9  -3    0.10    0.36
  -4   9  -2   29.79    2.77
  -4   9  -2   23.48    2.44
  -4   9  -2   24.22    2.29
  -4   9  -1   22.55    2.30
  -4   9  -1   21.24    2.08
  -4   9   0    0.21    0.36
  -4   9   0   -0.74    0.45
  -4   9   1    9.06    1.39
  -4   9   1    9.48    1.46
  -4   9   1   12.42    1.61
  -4   9   2   27.51    2.47
  -4   9   2   29.50    2.54
  -4   9   2   29.10    2.44
  -4   9   3   15.10    1.73
  -4   9   3   14.84    1.91
  -4   9   3   13.96    1.75
  -4   9   4    0.78    0.41
  -4   9   4    0.14    0.34
  -4   9   4   -0.26    0.38
  -4   9   5   20.64    2.15
  -4   9   5   19.35    1.86
  -4   9   6   10.33    1.36
  -4   9   6   13.46    1.92
  -4   9   6   11.93    1.65
  -4   9   7    0.94    0.44
  -4   9   7    0.32    0.42
  -4   9   7    0.72    0.46
  -4   9   8    3.76    1.20
  -4   9   8    3.73    0.96
  -4   9   9    3.45    1.03
  -4   9   9    2.33    1.19
  -4   9   9    4.06    1.02
  -4   9  10    4.40    1.21
  -4   9  10    1.17    0.78
  -4   9  11    2.15    0.89
  -4   9  11    1.51    0.94
  -4   9  12    2.08    0.92
  -4  10  -4    9.93    1.78
  -4  10  -4    7.33    1.40
  -4  10  -4    6.60    1.44
  -4  10  -3    3.86    1.10
  -4  10  -3    6.80    1.40
  -4  10  -3    5.62    1.21
  -4  10  -2    0.27    0.36
  -4  10  -2    0.36    0.37
  -4  10  -2   -0.06    0.35
  -4  10  -1    8.07    1.46
  -4  10  -1    8.00    1.39
  -4  10  -1    5.20    1.17
  -4  10   0   10.50    1.60
  -4  10   0   10.91    1.61
  -4  10   1    0.64    0.41
  -4  10   1    1.77    0.66
  -4  10   1    1.13    0.56
  -4  10   2    3.84    1.00
  -4  10   2    5.84    1.17
  -4  10   2    6.13    1.28
  -4  10   3   10.94    1.53
  -4  10   3   13.06    1.83
  -4  10   3   12.91    1.77
  -4  10   4    5.06    1.02
  -4  10   4    4.97    1.11
  -4  10   4    5.65    1.27
  -4  10   5    3.85    0.86
  -4  10   5    2.03    0.78
  -4  10   5    4.27    1.05
  -4  10   6   15.96    1.72
  -4  10   6   15.62    1.96
  -4  10   7    9.78    1.62
  -4  10   7    7.46    1.60
  -4  10   8    0.26    0.45
  -4  10   8   -0.38    0.42
  -4  10   9    0.09    0.33
  -4  10   9    1.88    0.86
  -4  10  10   12.50    1.84
  -4  10  10   10.28    1.91
  -4  11  -3   14.24    2.16
  -4  11  -3   16.30    2.14
  -4  11  -3   19.08    2.52
  -4  11  -2    5.65    1.25
  -4  11  -2    4.15    1.17
  -4  11  -2    4.88    1.25
  -4  11  -1    2.30    0.90
  -4  11  -1    4.40    1.12
  -4  11  -1    4.98    1.27
  -4  11   0   12.96    1.93
  -4  11   0   13.13    1.88
  -4  11   0   12.39    1.87
  -4  11   1   10.41    1.66
  -4  11   1   12.00    1.81
  -4  11   1   11.53    1.83
  -4  11   2    0.38    0.39
  -4  11   2   -0.06    0.32
  -4  11   2    0.68    0.51
  -4  11   3    2.21    0.90
  -4  11   3    2.20    0.79
  -4  11   3    4.24    1.08
  -4  11   4    8.43    1.36
  -4  11   4    7.60    1.61
  -4  11   4    9.41    1.59
  -4  11   5    2.14    0.78
  -4  11   5    1.47    0.90
  -4  11   6   -0.52    0.53
  -4  11   6    0.14    0.41
  -4  11   7    5.57    1.39
  -4  11   7    4.59    1.13
  -4  11   8    9.48    1.81
  -4  11   8    8.04    1.53
  -4  11   9    4.15    1.10
  -4  11   9    2.02    0.92
  -4  11  10    5.97    1.36
  -4  12  -2   18.47    2.39
  -4  12  -1   11.04    1.92
  -4  12  -1   10.46    1.86
  -4  12  -1   13.10    1.99
  -4  12   0    1.40    0.68
  -4  12   0    0.27    0.43
  -4  12   0    0.27    0.38
  -4  12   1   20.36    2.48
  -4  12   1   14.36    2.05
  -4  12   1   17.55    2.31
  -4  12   1   13.94    2.08
  -4  12   2   10.76    1.75
  -4  12   2   11.85    1.87
  -4  12   2   13.52    2.06
  -4  12   3    0.73    0.58
  -4  12   3   -0.40    0.40
  -4  12   3   -0.07    0.40
  -4  12   4    1.64    0.78
  -4  12   4    1.44    0.75
  -4  12   5   12.88    1.95
  -4  12   5    9.72    1.87
  -4  12   6    0.58    0.63
  -4  12   6    1.04    0.72
  -4  12   7    3.39    1.14
  -4  12   7    3.57    1.08
  -4  12   8   10.70    1.84
  -4  12   9    8.03    1.62
  -4  13   1   -0.26    0.53
  -4  13   1   -0.59    0.57
  -4  13   2   10.63    1.89
  -3 -14  -7    3.89    1.18
  -3 -14  -6    7.54    1.68
  -3 -13  -7    1.23    0.65
  -3 -13  -6    4.09    1.22
  -3 -13  -5   13.92    2.12
  -3 -13  -4    5.45    1.38
  -3 -13  -3   -0.28    0.48
  -3 -13  -2    8.70    1.74
  -3 -12 -10    7.60    1.62
  -3 -12  -9    0.14    0.39
  -3 -12  -8   10.11    1.84
  -3 -12  -7    1.11    0.58
  -3 -12  -6    3.52    1.03
  -3 -12  -5    0.53    0.51
  -3 -12  -4    9.41    1.68
  -3 -12  -3    8.88    1.68
  -3 -12  -2    1.34    0.75
  -3 -12  -1   11.59    1.94
  -3 -12   0    9.43    1.77
  -3 -12   1    0.87    0.63
  -3 -11 -11   14.90    2.18
  -3 -11 -10   16.10    2.23
  -3 -11  -9    2.62    0.93
  -3 -11  -8   -0.28    0.38
  -3 -11  -8   -0.44    0.40
  -3 -11  -7    5.33    1.05
  -3 -11  -7    5.37    1.15
  -3 -11  -7    4.17    1.10
  -3 -11  -6   33.37    2.54
  -3 -11  -6   32.89    2.87
  -3 -11  -5    2.15    0.75
  -3 -11  -5    4.29    1.09
  -3 -11  -4    7.87    1.46
  -3 -11  -3   18.65    2.23
  -3 -11  -2    5.84    1.29
  -3 -11  -1    0.85    0.56
  -3 -11   0   11.50    1.84
  -3 -11   1    5.68    1.36
  -3 -11   2    0.13    0.41
  -3 -11   3    4.93    1.32
  -3 -11   4   11.93    2.00
  -3 -10 -12    5.58    1.35
  -3 -10 -11    0.45    0.39
  -3 -10 -10    5.39    1.24
  -3 -10 -10    5.61    1.08
  -3 -10  -9   20.09    2.33
  -3 -10  -9   14.53    1.66
  -3 -10  -8   10.68    1.38
  -3 -10  -8    9.26    1.56
  -3 -10  -8    9.72    1.38
  -3 -10  -7    2.82    0.78
  -3 -10  -7    2.80    0.84
  -3 -10  -7    2.99    0.74
  -3 -10  -6   40.62    2.62
  -3 -10  -6   37.02    3.07
  -3 -10  -6   32.44    2.67
  -3 -10  -5   57.85    3.66
  -3 -10  -5   56.29    3.16
  -3 -10  -4   13.80    1.61
  -3 -10  -4   19.74    2.16
  -3 -10  -3   17.54    2.07
  -3 -10  -2   53.86    3.68
  -3 -10  -1   16.99    2.09
  -3 -10   0    3.62    1.00
  -3 -10   1   10.30    1.67
  -3 -10   2   22.76    2.51
  -3 -10   3    1.57    0.76
  -3 -10   4    6.49    1.43
  -3 -10   5    5.74    1.32
  -3 -10   6    1.88    0.83
  -3  -9 -14    2.10    0.90
  -3  -9 -12    4.26    1.16
  -3  -9 -12    4.32    1.02
  -3  -9 -11    7.16    1.23
  -3  -9 -11    8.40    1.53
  -3  -9 -10    0.38    0.39
  -3  -9 -10    0.29    0.33
  -3  -9  -9   14.17    1.58
  -3  -9  -9   13.57    1.82
  -3  -9  -8   17.95    1.73
  -3  -9  -8   15.74    1.94
  -3  -9  -8   16.61    1.65
  -3  -9  -7    8.25    1.41
  -3  -9  -7   10.09    1.23
  -3  -9  -7    7.53    1.16
  -3  -9  -6   -0.02    0.24
  -3  -9  -6    0.00    0.27
  -3  -9  -6    0.33    0.29
  -3  -9  -5   14.15    1.68
  -3  -9  -5   12.33    1.69
  -3  -9  -5   17.16    1.56
  -3  -9  -4   28.62    2.41
  -3  -9  -4   25.96    2.03
  -3  -9  -3    3.83    0.90
  -3  -9  -3    2.79    0.70
  -3  -9  -2    1.58    0.68
  -3  -9  -1   13.51    1.76
  -3  -9   0   10.65    1.58
  -3  -9   1    1.34    0.64
  -3  -9   2   34.26    2.92
  -3  -9   3    5.84    1.25
  -3  -9   4    1.13    0.63
  -3  -9   5   10.94    1.73
  -3  -9   6   18.97    2.34
  -3  -9   7    1.98    0.82
  -3  -8 -14   10.67    1.88
  -3  -8 -14    9.86    1.76
  -3  -8 -13    5.41    1.31
  -3  -8 -13    2.97    0.91
  -3  -8 -13    2.78    1.01
  -3  -8 -12    1.51    0.62
  -3  -8 -12    2.59    0.87
  -3  -8 -11   13.17    1.65
  -3  -8 -11   12.40    1.83
  -3  -8 -10    8.79    1.47
  -3  -8 -10    9.29    1.33
  -3  -8  -9    4.42    0.87
  -3  -8  -9    3.58    0.91
  -3  -8  -8    6.99    1.25
  -3  -8  -8    7.50    1.02
  -3  -8  -8    7.76    1.08
  -3  -8  -7   32.23    2.59
  -3  -8  -7   29.44    2.01
  -3  -8  -7   30.10    2.15
  -3  -8  -6   21.53    1.65
  -3  -8  -6   21.83    1.89
  -3  -8  -6   18.84    1.94
  -3  -8  -5    2.31    0.67
  -3  -8  -5    1.65    0.57
  -3  -8  -5    2.62    0.58
  -3  -8  -4   19.57    1.54
  -3  -8  -4   19.34    1.87
  -3  -8  -4   18.72    2.03
  -3  -8  -3    3.21    0.69
  -3  -8  -3    3.75    0.85
  -3  -8  -2   -0.03    0.25
  -3  -8  -1   12.33    1.56
  -3  -8   0    6.04    1.13
  -3  -8   1    0.86    0.50
  -3  -8   2    3.78    0.93
  -3  -8   3   13.97    1.78
  -3  -8   4    5.28    1.12
  -3  -8   5    0.97    0.53
  -3  -8   6    9.70    1.59
  -3  -8   7    5.53    1.67
  -3  -8   7    6.70    1.35
  -3  -8   8   -0.32    0.45
  -3  -7 -15   -0.57    0.55
  -3  -7 -14    4.10    1.09
  -3  -7 -14    2.86    0.99
  -3  -7 -13    5.63    1.33
  -3  -7 -13    3.94    1.05
  -3  -7 -13    4.53    1.20
  -3  -7 -12   12.85    1.81
  -3  -7 -12   11.73    1.66
  -3  -7 -12   12.29    1.86
  -3  -7 -12   10.86    1.62
  -3  -7 -11    0.70    0.40
  -3  -7 -11    0.23    0.28
  -3  -7 -10   17.87    2.04
  -3  -7 -10   16.86    1.75
  -3  -7  -9   27.76    2.12
  -3  -7  -9   26.12    2.40
  -3  -7  -8    1.51    0.42
  -3  -7  -8    1.33    0.57
  -3  -7  -8    1.21    0.43
  -3  -7  -7    0.51    0.34
  -3  -7  -7    0.74    0.29
  -3  -7  -7    0.80    0.33
  -3  -7  -6   24.10    2.07
  -3  -7  -6   22.17    1.76
  -3  -7  -6   23.10    1.62
  -3  -7  -5   13.59    1.17
  -3  -7  -5   11.47    1.30
  -3  -7  -5   12.34    1.45
  -3  -7  -4    9.30    1.18
  -3  -7  -4   10.96    1.40
  -3  -7  -4    9.19    0.95
  -3  -7  -3   61.24    2.61
  -3  -7  -3   47.64    2.84
  -3  -7  -2   31.22    2.32
  -3  -7  -1   -0.12    0.25
  -3  -7   0   87.89    4.19
  -3  -7   1   88.07    4.20
  -3  -7   2    3.84    0.89
  -3  -7   2    2.92    0.70
  -3  -7   3    8.87    1.36
  -3  -7   3    9.16    1.19
  -3  -7   4   16.56    1.90
  -3  -7   4   20.68    1.76
  -3  -7   5    9.42    1.46
  -3  -7   6    0.22    0.33
  -3  -7   7    8.31    1.43
  -3  -7   7    7.35    1.72
  -3  -7   8    8.25    1.44
  -3  -7   8    7.27    1.70
  -3  -7   9    0.55    0.57
  -3  -6 -15    0.34    0.52
  -3  -6 -15   -0.33    0.47
  -3  -6 -14    0.53    0.63
  -3  -6 -14   -0.56    0.44
  -3  -6 -13    1.00    0.53
  -3  -6 -13    2.66    0.80
  -3  -6 -13    2.95    1.02
  -3  -6 -13    0.96    0.57
  -3  -6 -12   24.96    2.39
  -3  -6 -12   22.22    2.49
  -3  -6 -12   24.04    2.45
  -3  -6 -12   22.57    2.29
  -3  -6 -11    0.96    0.47
  -3  -6 -11    0.12    0.28
  -3  -6 -11    0.07    0.22
  -3  -6 -11    1.04    0.56
  -3  -6 -10    0.86    0.49
  -3  -6 -10    1.69    0.59
  -3  -6  -9   16.58    1.61
  -3  -6  -9   17.13    1.88
  -3  -6  -8   33.71    2.54
  -3  -6  -8   32.70    1.77
  -3  -6  -8   33.21    2.17
  -3  -6  -7   26.56    1.69
  -3  -6  -7   24.25    2.05
  -3  -6  -7   24.03    1.71
  -3  -6  -6   26.28    1.75
  -3  -6  -6   24.77    2.00
  -3  -6  -6   26.98    1.67
  -3  -6  -5   58.91    2.81
  -3  -6  -5   60.04    3.09
  -3  -6  -5   60.59    2.43
  -3  -6  -4   16.71    1.57
  -3  -6  -4   17.87    1.52
  -3  -6  -4   14.13    1.06
  -3  -6  -3    9.53    1.16
  -3  -6  -3    7.81    1.11
  -3  -6  -3    9.23    0.84
  -3  -6  -2   92.54    3.06
  -3  -6  -2   94.92    3.92
  -3  -6  -2   90.64    2.65
  -3  -6  -1   25.71    1.13
  -3  -6  -1   27.12    2.04
  -3  -6   0    8.78    0.47
  -3  -6   0    9.84    1.24
  -3  -6   1   52.29    3.01
  -3  -6   2   33.00    2.38
  -3  -6   3    1.35    0.66
  -3  -6   3    2.72    0.74
  -3  -6   4    9.34    1.32
  -3  -6   4    9.81    1.36
  -3  -6   5   21.27    1.96
  -3  -6   5   15.63    1.75
  -3  -6   6   13.69    1.67
  -3  -6   6   15.80    1.74
  -3  -6   7   -0.14    0.30
  -3  -6   7   -0.62    0.53
  -3  -6   7    0.08    0.25
  -3  -6   8    6.54    1.52
  -3  -6   8    5.07    1.07
  -3  -6   8    6.07    1.18
  -3  -6   9    8.50    1.81
  -3  -6  10    4.28    1.30
  -3  -5 -15    4.60    1.35
  -3  -5 -14    3.24    1.09
  -3  -5 -14    3.35    1.02
  -3  -5 -13    0.10    0.33
  -3  -5 -13    0.27    0.35
  -3  -5 -13    0.18    0.36
  -3  -5 -12   11.58    1.68
  -3  -5 -12   14.17    1.84
  -3  -5 -12   16.28    1.89
  -3  -5 -11    2.54    0.81
  -3  -5 -11    2.09    0.69
  -3  -5 -11    2.65    0.78
  -3  -5 -10    5.35    1.01
  -3  -5 -10    6.06    1.06
  -3  -5 -10    4.57    0.95
  -3  -5 -10    4.65    1.07
  -3  -5  -9    3.67    0.77
  -3  -5  -9    4.06    0.90
  -3  -5  -8   47.33    2.60
  -3  -5  -8   48.54    1.93
  -3  -5  -8   47.96    3.01
  -3  -5  -7   31.39    1.91
  -3  -5  -7   34.46    1.72
  -3  -5  -7   34.04    2.37
  -3  -5  -7   27.17    0.93
  -3  -5  -6    1.32    0.45
  -3  -5  -6    1.94    0.44
  -3  -5  -6    1.00    0.31
  -3  -5  -5   37.09    1.76
  -3  -5  -5   36.90    2.27
  -3  -5  -5   36.64    1.98
  -3  -5  -4   64.65    2.79
  -3  -5  -4   64.82    2.23
  -3  -5  -3    9.16    0.46
  -3  -5  -3   10.63    1.11
  -3  -5  -3   10.64    0.78
  -3  -5  -2    7.52    0.69
  -3  -5  -2    7.81    0.59
  -3  -5  -2    7.15    0.94
  -3  -5  -1   54.91    2.79
  -3  -5  -1   55.28    1.89
  -3  -5   0   26.20    1.07
  -3  -5   0   25.92    1.88
  -3  -5   1    0.70    0.34
  -3  -5   1    0.52    0.14
  -3  -5   2   83.74    3.69
  -3  -5   3   26.34    0.97
  -3  -5   3   31.20    2.21
  -3  -5   4    1.10    0.60
  -3  -5   4    0.19    0.12
  -3  -5   4    0.76    0.43
  -3  -5   5    7.27    1.14
  -3  -5   5    8.36    1.34
  -3  -5   6   34.25    2.67
  -3  -5   6   28.23    2.27
  -3  -5   7    8.07    1.52
  -3  -5   7    7.80    1.23
  -3  -5   7   10.52    1.48
  -3  -5   8    0.15    0.29
  -3  -5   8    0.24    0.30
  -3  -5   8    0.55    0.51
  -3  -5   9    2.95    0.88
  -3  -5   9    3.48    1.07
  -3  -5  10    6.92    1.39
  -3  -5  10    5.78    1.48
  -3  -5  11   -0.16    0.44
  -3  -4 -14    4.64    1.19
  -3  -4 -14    6.86    1.47
  -3  -4 -13    9.60    1.53
  -3  -4 -13    9.25    1.61
  -3  -4 -13    7.08    1.37
  -3  -4 -12    1.17    0.60
  -3  -4 -12    0.83    0.51
  -3  -4 -12    1.16    0.56
  -3  -4 -11    5.77    1.13
  -3  -4 -11    5.58    1.09
  -3  -4 -11    6.40    1.14
  -3  -4 -10   16.55    1.77
  -3  -4 -10   17.65    1.81
  -3  -4 -10   17.19    1.82
  -3  -4  -9   10.64    1.31
  -3  -4  -9    9.85    1.33
  -3  -4  -9    9.89    0.97
  -3  -4  -9    9.14    1.22
  -3  -4  -8    7.29    1.08
  -3  -4  -8    7.40    0.66
  -3  -4  -8    6.29    0.54
  -3  -4  -8    6.46    0.94
  -3  -4  -8    6.59    0.71
  -3  -4  -8    8.64    1.09
  -3  -4  -7   28.26    1.24
  -3  -4  -7   28.12    1.21
  -3  -4  -7   30.24    2.18
  -3  -4  -7   29.11    1.42
  -3  -4  -7   28.38    1.83
  -3  -4  -7   29.53    1.36
  -3  -4  -6    4.52    0.41
  -3  -4  -6    6.12    0.91
  -3  -4  -6    6.00    0.67
  -3  -4  -6    5.21    0.45
  -3  -4  -6    4.91    0.67
  -3  -4  -5    8.26    1.01
  -3  -4  -5    8.99    0.81
  -3  -4  -5    8.44    0.84
  -3  -4  -5    7.12    0.41
  -3  -4  -5    7.75    0.51
  -3  -4  -4   43.47    2.06
  -3  -4  -4   41.77    1.41
  -3  -4  -4   46.25    1.70
  -3  -4  -3    0.15    0.12
  -3  -4  -3    0.10    0.09
  -3  -4  -3    0.23    0.24
  -3  -4  -3    0.25    0.08
  -3  -4  -2    9.79    0.77
  -3  -4  -2   12.51    0.70
  -3  -4  -2   10.76    1.06
  -3  -4  -2    9.75    0.62
  -3  -4  -2    9.32    0.98
  -3  -4  -1   25.51    1.68
  -3  -4   0   72.95    3.06
  -3  -4   1   11.53    1.19
  -3  -4   2    3.66    0.72
  -3  -4   3   28.85    2.00
  -3  -4   4   43.54    1.74
  -3  -4   4   38.71    2.41
  -3  -4   5   13.88    1.02
  -3  -4   5   12.93    1.40
  -3  -4   5   10.51    1.66
  -3  -4   6    7.44    1.35
  -3  -4   6    5.83    0.71
  -3  -4   6    6.79    1.04
  -3  -4   7   33.96    2.40
  -3  -4   7   35.37    2.98
  -3  -4   7   40.56    3.13
  -3  -4   8   11.77    1.79
  -3  -4   8   11.25    1.41
  -3  -4   8   12.76    1.77
  -3  -4   9    0.78    0.55
  -3  -4   9    0.05    0.33
  -3  -4  10    8.05    1.53
  -3  -4  10    7.58    1.59
  -3  -4  11    2.27    0.87
  -3  -4  11    1.53    0.81
  -3  -3 -14    1.37    0.69
  -3  -3 -14    0.77    0.53
  -3  -3 -13   19.75    2.35
  -3  -3 -13   22.88    2.41
  -3  -3 -13   16.10    2.13
  -3  -3 -12   14.62    1.87
  -3  -3 -12   15.66    1.90
  -3  -3 -12   11.33    1.67
  -3  -3 -11   -0.28    0.33
  -3  -3 -11    0.04    0.26
  -3  -3 -11    0.26    0.34
  -3  -3 -11    0.56    0.37
  -3  -3 -10   19.19    1.91
  -3  -3 -10   17.26    1.57
  -3  -3 -10   18.44    1.85
  -3  -3  -9   19.45    1.43
  -3  -3  -9   20.36    1.89
  -3  -3  -9   18.93    1.52
  -3  -3  -9   19.19    1.76
  -3  -3  -8    9.88    0.91
  -3  -3  -8    9.21    1.14
  -3  -3  -8    8.90    1.19
  -3  -3  -8    8.66    0.94
  -3  -3  -7    8.95    0.79
  -3  -3  -7    8.84    0.67
  -3  -3  -7    9.00    1.02
  -3  -3  -7    8.08    1.08
  -3  -3  -7    8.99    0.67
  -3  -3  -7    9.32    0.86
  -3  -3  -6   31.36    1.77
  -3  -3  -6   31.74    1.45
  -3  -3  -6   32.06    1.42
  -3  -3  -6   31.29    1.77
  -3  -3  -6   31.48    1.46
  -3  -3  -5   45.60    1.88
  -3  -3  -5   42.94    1.59
  -3  -3  -5   46.80    2.38
  -3  -3  -5   44.07    1.61
  -3  -3  -5   44.82    1.91
  -3  -3  -5   44.09    1.57
  -3  -3  -4    7.29    0.85
  -3  -3  -4    6.03    0.68
  -3  -3  -4    5.88    0.52
  -3  -3  -4    5.55    0.54
  -3  -3  -4    6.90    0.60
  -3  -3  -3  113.86    3.44
  -3  -3  -3  105.49    2.49
  -3  -3  -3  105.61    2.82
  -3  -3  -3  113.46    3.60
  -3  -3  -3  120.85    2.62
  -3  -3  -2  192.32    3.79
  -3  -3  -2  201.88    4.93
  -3  -3  -2  193.06    4.85
  -3  -3  -2  189.12    3.85
  -3  -3  -2  195.42    4.24
  -3  -3  -1   12.69    0.80
  -3  -3  -1   13.53    0.96
  -3  -3  -1   11.45    1.04
  -3  -3  -1   10.90    0.98
  -3  -3  -1   12.59    0.77
  -3  -3   0   48.17    2.29
  -3  -3   0   49.47    2.11
  -3  -3   0   53.94    1.93
  -3  -3   1   64.00    2.65
  -3  -3   1   73.39    2.94
  -3  -3   2   20.39    1.52
  -3  -3   3    1.08    0.36
  -3  -3   4   15.86    1.41
  -3  -3   5   49.75    2.15
  -3  -3   5   43.73    2.43
  -3  -3   6    0.62    0.51
  -3  -3   6    0.29    0.27
  -3  -3   6    0.03    0.19
  -3  -3   6    0.02    0.48
  -3  -3   7   25.73    1.96
  -3  -3   7   26.94    1.78
  -3  -3   7   22.17    2.29
  -3  -3   8   20.15    1.77
  -3  -3   8   20.97    2.25
  -3  -3   8   24.12    1.78
  -3  -3   9    2.13    0.84
  -3  -3   9    2.04    0.80
  -3  -3  10    0.22    0.44
  -3  -3  10    1.36    0.73
  -3  -3  11    6.91    1.47
  -3  -3  11    7.96    1.59
  -3  -3  12    4.54    1.26
  -3  -3  12    4.48    1.27
  -3  -2 -14    0.56    0.51
  -3  -2 -14    0.03    0.35
  -3  -2 -13    3.83    1.04
  -3  -2 -12   13.75    1.84
  -3  -2 -12   12.46    1.76
  -3  -2 -12   11.58    1.57
  -3  -2 -11    8.87    1.29
  -3  -2 -11   11.61    1.61
  -3  -2 -11    8.93    1.40
  -3  -2 -10    0.20    0.25
  -3  -2 -10   -0.45    0.34
  -3  -2 -10    0.46    0.35
  -3  -2  -9   11.25    1.42
  -3  -2  -9   10.62    1.20
  -3  -2  -9   10.85    1.23
  -3  -2  -9   11.33    1.37
  -3  -2  -8   37.28    2.51
  -3  -2  -8   37.65    2.36
  -3  -2  -8   40.17    2.14
  -3  -2  -8   35.68    2.10
  -3  -2  -7    1.87    0.54
  -3  -2  -7    1.94    0.42
  -3  -2  -7    1.92    0.48
  -3  -2  -7    2.00    0.46
  -3  -2  -7    2.36    0.32
  -3  -2  -6   26.59    1.47
  -3  -2  -6   26.87    1.64
  -3  -2  -6   28.22    1.25
  -3  -2  -6   30.99    1.61
  -3  -2  -6   30.35    2.03
  -3  -2  -6   28.79    1.29
  -3  -2  -5   64.76    2.28
  -3  -2  -5   68.56    2.33
  -3  -2  -5   68.40    2.23
  -3  -2  -5   65.51    1.82
  -3  -2  -5   68.50    2.47
  -3  -2  -4   27.51    0.97
  -3  -2  -4   27.72    1.32
  -3  -2  -4   27.50    1.28
  -3  -2  -4   27.78    1.64
  -3  -2  -4   26.20    1.34
  -3  -2  -3    0.32    0.16
  -3  -2  -3    0.15    0.15
  -3  -2  -3    0.02    0.10
  -3  -2  -2  233.30    5.09
  -3  -2  -2  228.87    5.30
  -3  -2  -2  232.68    4.79
  -3  -2  -2  229.75    5.44
  -3  -2  -1  401.68    7.02
  -3  -2  -1  407.83    8.43
  -3  -2  -1  419.10    8.14
  -3  -2  -1  397.78    7.69
  -3  -2  -1  398.67    8.02
  -3  -2   0    4.48    0.62
  -3  -2   0    4.54    0.41
  -3  -2   0    4.53    0.59
  -3  -2   1   24.77    1.47
  -3  -2   1   25.94    1.25
  -3  -2   1   23.84    1.50
  -3  -2   2  114.97    3.78
  -3  -2   2  120.47    3.86
  -3  -2   3   38.12    2.03
  -3  -2   4    1.42    0.42
  -3  -2   5   33.82    2.38
  -3  -2   5   35.49    2.07
  -3  -2   6   16.84    1.72
  -3  -2   6   15.17    1.36
  -3  -2   7    5.05    0.79
  -3  -2   7    4.10    0.93
  -3  -2   7    3.28    0.65
  -3  -2   7    5.44    1.28
  -3  -2   8    2.27    0.91
  -3  -2   8    1.84    0.52
  -3  -2   8    1.37    0.63
  -3  -2   8    0.92    0.39
  -3  -2   9   20.94    2.21
  -3  -2   9   20.83    1.84
  -3  -2   9   23.25    1.84
  -3  -2  10    9.15    1.62
  -3  -2  10    7.60    1.40
  -3  -2  10    7.67    1.18
  -3  -2  11    0.00    0.41
  -3  -2  11    0.27    0.44
  -3  -2  12    6.80    1.56
  -3  -2  12    4.69    1.21
  -3  -2  13    4.73    1.28
  -3  -1 -14    4.85    1.27
  -3  -1 -13   -0.56    0.47
  -3  -1 -13   -0.61    0.42
  -3  -1 -12    9.13    1.54
  -3  -1 -12    9.51    1.46
  -3  -1 -12    8.27    1.55
  -3  -1 -11   13.06    1.79
  -3  -1 -11   11.28    1.52
  -3  -1 -11    8.77    1.42
  -3  -1 -10   11.15    1.43
  -3  -1 -10   11.23    1.55
  -3  -1 -10   11.08    1.50
  -3  -1  -9    0.69    0.39
  -3  -1  -9    0.88    0.51
  -3  -1  -9    0.66    0.35
  -3  -1  -8   19.39    1.71
  -3  -1  -8   21.51    1.72
  -3  -1  -8   22.08    1.96
  -3  -1  -7   26.25    1.22
  -3  -1  -7   28.64    2.10
  -3  -1  -7   29.74    1.83
  -3  -1  -7   29.26    1.95
  -3  -1  -7   27.53    1.81
  -3  -1  -6    9.69    1.15
  -3  -1  -6    8.55    0.95
  -3  -1  -6    9.04    0.69
  -3  -1  -6    7.77    0.85
  -3  -1  -6    9.48    0.96
  -3  -1  -5    1.84    0.40
  -3  -1  -5    1.39    0.22
  -3  -1  -5    1.72    0.39
  -3  -1  -5    2.16    0.41
  -3  -1  -5    1.47    0.19
  -3  -1  -4  108.27    2.38
  -3  -1  -4  116.94    3.13
  -3  -1  -4  115.79    3.32
  -3  -1  -3   39.19    1.36
  -3  -1  -3   39.03    1.70
  -3  -1  -2   49.20    1.90
  -3  -1  -2   50.71    1.83
  -3  -1  -1  184.60    4.48
  -3  -1  -1  185.92    4.09
  -3  -1   0    1.17    0.31
  -3  -1   0    1.98    0.34
  -3  -1   1    0.18    0.11
  -3  -1   1   -0.04    0.16
  -3  -1   1    0.14    0.18
  -3  -1   2  103.93    3.45
  -3  -1   2  104.86    2.45
  -3  -1   2  112.09    3.48
  -3  -1   3   99.20    3.46
  -3  -1   3  103.55    3.36
  -3  -1   4    1.93    0.45
  -3  -1   4    2.67    0.58
  -3  -1   4    3.51    0.69
  -3  -1   5    2.95    0.57
  -3  -1   5    2.25    0.58
  -3  -1   6   23.10    1.79
  -3  -1   6   22.49    1.57
  -3  -1   6   24.35    1.17
  -3  -1   6   18.35    0.69
  -3  -1   7   10.21    1.23
  -3  -1   7    9.18    1.23
  -3  -1   7    8.88    1.02
  -3  -1   7    6.93    1.53
  -3  -1   8   -0.01    0.27
  -3  -1   8    0.14    0.17
  -3  -1   8    0.11    0.31
  -3  -1   8    0.71    0.69
  -3  -1   9    0.34    0.50
  -3  -1   9    0.30    0.24
  -3  -1   9    0.15    0.28
  -3  -1  10    1.95    0.63
  -3  -1  10    2.86    0.94
  -3  -1  10    2.33    0.76
  -3  -1  11    2.23    0.68
  -3  -1  11    2.63    0.86
  -3  -1  12   -0.93    0.53
  -3  -1  12   -0.23    0.37
  -3  -1  13   10.94    1.89
  -3   0 -14    6.97    1.48
  -3   0 -13   14.48    2.10
  -3   0 -13   15.51    2.05
  -3   0 -12   -0.58    0.48
  -3   0 -12    0.46    0.42
  -3   0 -12    0.36    0.37
  -3   0 -11    4.44    0.99
  -3   0 -11    4.27    1.02
  -3   0 -11    3.22    0.97
  -3   0 -10   17.69    1.94
  -3   0 -10   16.16    2.07
  -3   0 -10   21.45    2.07
  -3   0  -9   15.79    1.84
  -3   0  -9   13.10    1.57
  -3   0  -9   15.63    1.65
  -3   0  -8   -0.11    0.27
  -3   0  -8    0.19    0.22
  -3   0  -8    0.07    0.21
  -3   0  -7   42.43    2.43
  -3   0  -7   45.28    2.80
  -3   0  -7   44.65    2.54
  -3   0  -6  137.05    4.46
  -3   0  -6  134.69    4.45
  -3   0  -6  143.24    5.01
  -3   0  -6  137.59    4.42
  -3   0  -5   34.12    1.85
  -3   0  -5   35.33    1.90
  -3   0  -5   36.78    1.97
  -3   0  -5   36.38    1.32
  -3   0  -4   58.94    1.80
  -3   0  -4   59.87    2.39
  -3   0  -4   55.87    1.41
  -3   0  -4   58.24    2.22
  -3   0  -3   98.47    2.69
  -3   0  -3   94.90    3.07
  -3   0  -3   96.95    2.51
  -3   0  -2   24.66    1.38
  -3   0  -2   24.16    1.11
  -3   0  -2   24.25    0.92
  -3   0  -2   27.45    1.25
  -3   0  -1    2.99    0.33
  -3   0  -1    2.79    0.39
  -3   0  -1    2.82    0.46
  -3   0  -1    3.25    0.33
  -3   0  -1    3.31    0.40
  -3   0   0   27.70    1.05
  -3   0   0   28.32    1.40
  -3   0   0   29.54    1.50
  -3   0   1    4.06    0.41
  -3   0   1    3.37    0.43
  -3   0   1    3.17    0.40
  -3   0   2    2.48    0.48
  -3   0   3   13.48    1.16
  -3   0   3   13.29    0.94
  -3   0   4  103.49    3.72
  -3   0   4  104.85    3.29
  -3   0   4  102.76    3.41
  -3   0   5   27.34    1.64
  -3   0   5   25.83    1.84
  -3   0   5   28.30    1.70
  -3   0   6   11.80    1.19
  -3   0   6   11.53    1.08
  -3   0   7   19.39    1.65
  -3   0   7   18.31    1.38
  -3   0   8   -0.33    0.30
  -3   0   8    0.07    0.15
  -3   0   8    0.03    0.44
  -3   0   8    0.27    0.34
  -3   0   9    0.84    0.32
  -3   0   9    0.36    0.41
  -3   0   9    0.60    0.41
  -3   0  10   24.87    2.76
  -3   0  10   20.08    1.98
  -3   0  10   18.12    1.99
  -3   0  11    6.40    1.32
  -3   0  11    8.27    1.65
  -3   0  11    7.72    1.32
  -3   0  12    0.84    0.55
  -3   0  12    0.01    0.54
  -3   0  12    0.03    0.32
  -3   0  13   12.59    1.81
  -3   0  13   10.81    1.86
  -3   0  14    4.54    1.36
  -3   1 -13    2.38    0.92
  -3   1 -13    2.62    0.91
  -3   1 -12    5.90    1.29
  -3   1 -12    4.89    1.17
  -3   1 -11    1.56    0.78
  -3   1 -11    2.08    0.72
  -3   1 -10    1.27    0.56
  -3   1 -10    0.24    0.34
  -3   1 -10    0.40    0.41
  -3   1  -9   33.03    2.93
  -3   1  -9   34.20    2.65
  -3   1  -9   38.88    2.75
  -3   1  -8   11.27    1.59
  -3   1  -8   10.10    1.32
  -3   1  -8   11.51    1.41
  -3   1  -7    7.86    1.24
  -3   1  -7    7.40    1.05
  -3   1  -7    8.98    1.17
  -3   1  -6   48.28    2.87
  -3   1  -6   43.65    2.47
  -3   1  -6   40.34    2.36
  -3   1  -5   26.57    1.77
  -3   1  -5   26.80    1.73
  -3   1  -5   25.27    1.73
  -3   1  -4    9.20    0.91
  -3   1  -4    9.89    0.65
  -3   1  -4    8.72    0.95
  -3   1  -3    1.94    0.37
  -3   1  -3    1.86    0.42
  -3   1  -3    1.62    0.22
  -3   1  -2   65.12    2.50
  -3   1  -2   65.39    1.65
  -3   1  -2   63.03    2.15
  -3   1  -2   65.12    2.03
  -3   1  -1   40.97    1.71
  -3   1  -1   43.29    1.94
  -3   1  -1   45.91    1.41
  -3   1  -1   44.86    1.60
  -3   1   0    1.30    0.27
  -3   1   0    1.85    0.40
  -3   1   0    1.18    0.30
  -3   1   0    1.55    0.20
  -3   1   0    1.27    0.32
  -3   1   0    1.38    0.27
  -3   1   1   70.27    2.54
  -3   1   1   68.30    2.19
  -3   1   1   69.98    2.47
  -3   1   1   64.82    2.23
  -3   1   2   94.87    3.17
  -3   1   2   93.92    3.05
  -3   1   2   96.30    2.49
  -3   1   3    0.46    0.23
  -3   1   3    0.43    0.13
  -3   1   3    0.53    0.15
  -3   1   4   70.42    2.25
  -3   1   4   65.02    2.78
  -3   1   5    8.25    0.80
  -3   1   5    7.15    0.94
  -3   1   6   15.85    1.46
  -3   1   6   18.46    1.37
  -3   1   6   17.97    1.32
  -3   1   7    1.04    0.33
  -3   1   7    1.91    0.94
  -3   1   7    1.28    0.42
  -3   1   8   11.83    1.33
  -3   1   8   10.66    1.05
  -3   1   8   13.05    2.12
  -3   1   9   73.56    4.83
  -3   1   9   72.71    3.86
  -3   1   9   60.77    3.36
  -3   1   9   57.56    2.59
  -3   1  10    1.15    0.56
  -3   1  10    0.35    0.44
  -3   1  10    2.12    0.90
  -3   1  11   17.74    2.00
  -3   1  11   19.72    2.52
  -3   1  11   13.91    1.83
  -3   1  12   17.49    2.10
  -3   1  12   15.43    2.02
  -3   1  12   17.44    2.45
  -3   1  13    0.36    0.45
  -3   1  13   -0.45    0.49
  -3   1  14    2.59    0.95
  -3   1  14    2.56    0.92
  -3   2 -13    1.17    0.67
  -3   2 -13    0.02    0.39
  -3   2 -12    9.13    1.67
  -3   2 -12    8.61    1.57
  -3   2 -11   18.50    2.24
  -3   2 -11   19.36    2.27
  -3   2 -10    4.29    1.01
  -3   2 -10    3.49    0.93
  -3   2  -9   14.35    1.77
  -3   2  -9   13.27    1.67
  -3   2  -8   25.91    2.24
  -3   2  -8   24.31    2.17
  -3   2  -7    8.41    1.20
  -3   2  -7    7.67    1.15
  -3   2  -6    2.65    0.77
  -3   2  -6    2.29    0.58
  -3   2  -6    2.14    0.57
  -3   2  -5   35.16    2.62
  -3   2  -5   38.04    2.28
  -3   2  -5   34.13    2.17
  -3   2  -5   37.66    2.22
  -3   2  -4   16.57    1.40
  -3   2  -4   16.34    1.04
  -3   2  -4   16.42    1.33
  -3   2  -3    5.80    0.55
  -3   2  -3    6.46    0.82
  -3   2  -3    5.85    0.58
  -3   2  -3    6.47    0.76
  -3   2  -2   51.47    2.05
  -3   2  -2   48.61    2.28
  -3   2  -1   75.48    2.61
  -3   2  -1   78.31    2.27
  -3   2  -1   74.13    2.81
  -3   2   0    2.07    0.41
  -3   2   0    3.12    0.54
  -3   2   0    2.73    0.51
  -3   2   0    2.71    0.47
  -3   2   1   60.04    2.39
  -3   2   1   62.45    2.22
  -3   2   1   59.32    2.35
  -3   2   2   52.19    2.26
  -3   2   2   51.72    2.18
  -3   2   2   47.81    2.21
  -3   2   3   23.14    1.51
  -3   2   3   22.12    1.46
  -3   2   3   22.42    1.53
  -3   2   4    5.21    0.77
  -3   2   4    4.49    0.46
  -3   2   4    5.77    0.79
  -3   2   5   14.33    1.28
  -3   2   5   16.16    1.46
  -3   2   5   16.58    1.07
  -3   2   6   65.10    2.59
  -3   2   6   63.81    2.99
  -3   2   7    3.45    0.71
  -3   2   7    3.73    0.65
  -3   2   8    7.66    1.03
  -3   2   8    7.01    0.83
  -3   2   8    7.92    1.73
  -3   2   9   54.92    3.09
  -3   2   9   72.02    4.91
  -3   2   9   60.48    2.58
  -3   2   9   69.84    3.95
  -3   2  10   18.56    1.88
  -3   2  10   22.10    2.70
  -3   2  10   20.98    2.18
  -3   2  11   -0.05    0.28
  -3   2  11    1.39    0.75
  -3   2  11    0.76    0.51
  -3   2  12    7.19    1.38
  -3   2  12    8.16    1.71
  -3   2  12    7.85    1.39
  -3   2  13   11.80    1.83
  -3   2  13    9.15    1.83
  -3   2  13    8.96    1.59
  -3   2  14    1.66    0.78
  -3   3 -12    0.64    0.50
  -3   3 -12   -0.05    0.23
  -3   3 -11    4.73    1.20
  -3   3 -11    5.36    1.24
  -3   3 -10    8.01    1.45
  -3   3 -10   12.95    1.83
  -3   3  -9    5.01    1.11
  -3   3  -9    4.75    1.06
  -3   3  -8    6.75    1.19
  -3   3  -8    6.18    1.20
  -3   3  -7   22.94    2.09
  -3   3  -7   26.03    2.21
  -3   3  -6    4.90    0.91
  -3   3  -6    7.37    0.94
  -3   3  -6    6.23    1.02
  -3   3  -5    5.42    0.91
  -3   3  -5    6.81    0.60
  -3   3  -5    6.06    0.78
  -3   3  -5    7.01    1.01
  -3   3  -5    6.49    1.00
  -3   3  -4   76.59    2.20
  -3   3  -4   71.13    3.28
  -3   3  -4   70.87    3.25
  -3   3  -4   72.73    2.70
  -3   3  -4   76.00    3.27
  -3   3  -3   73.63    2.55
  -3   3  -3   79.08    3.08
  -3   3  -3   69.98    3.09
  -3   3  -2    9.94    0.97
  -3   3  -2    9.42    0.79
  -3   3  -2    9.68    1.03
  -3   3  -1  241.53    6.24
  -3   3  -1  249.66    5.54
  -3   3   0   66.94    2.76
  -3   3   0   69.78    2.70
  -3   3   0   74.95    2.54
  -3   3   1   22.92    0.77
  -3   3   1   22.46    1.51
  -3   3   1   24.71    1.54
  -3   3   2   12.93    1.11
  -3   3   2   12.90    1.11
  -3   3   2   12.34    1.13
  -3   3   3   55.36    2.44
  -3   3   3   58.97    2.59
  -3   3   3   58.44    2.61
  -3   3   4    8.30    0.91
  -3   3   4    7.97    0.96
  -3   3   4    6.94    0.88
  -3   3   5   -0.13    0.23
  -3   3   5    0.41    0.23
  -3   3   6    2.75    0.59
  -3   3   6    3.97    0.83
  -3   3   6    3.56    0.57
  -3   3   7    8.79    1.10
  -3   3   7    9.75    1.03
  -3   3   7    8.65    1.22
  -3   3   8    3.98    0.76
  -3   3   8    4.75    1.36
  -3   3   8    4.11    0.75
  -3   3   9   10.72    1.87
  -3   3   9    8.80    1.18
  -3   3   9    8.49    0.93
  -3   3  10   28.08    2.62
  -3   3  10   33.61    3.28
  -3   3  11    7.47    1.25
  -3   3  11    9.91    1.58
  -3   3  11   11.33    1.90
  -3   3  12    0.95    0.76
  -3   3  12    0.99    0.55
  -3   3  12    0.88    0.56
  -3   3  13    5.46    1.32
  -3   3  13    5.83    1.51
  -3   3  14   10.33    1.82
  -3   4 -11    0.26    0.33
  -3   4 -11    0.11    0.29
  -3   4 -10   14.98    2.04
  -3   4 -10   13.20    1.93
  -3   4  -9   19.05    2.20
  -3   4  -9   16.86    2.09
  -3   4  -8    0.41    0.45
  -3   4  -8   -0.17    0.30
  -3   4  -7    5.66    0.95
  -3   4  -7    7.88    1.29
  -3   4  -7    6.46    1.19
  -3   4  -6   14.94    1.68
  -3   4  -6   14.52    1.66
  -3   4  -6   12.90    1.32
  -3   4  -5   32.29    2.36
  -3   4  -5   31.63    1.98
  -3   4  -5   31.41    2.34
  -3   4  -4   27.86    2.08
  -3   4  -4   24.35    1.65
  -3   4  -4   30.26    2.20
  -3   4  -4   26.61    1.99
  -3   4  -3   49.88    2.62
  -3   4  -3   48.48    2.24
  -3   4  -3   49.09    2.70
  -3   4  -2   23.35    1.67
  -3   4  -2   24.00    1.48
  -3   4  -2   21.22    1.65
  -3   4  -1   34.86    2.08
  -3   4  -1   36.27    1.82
  -3   4   0   31.97    1.92
  -3   4   0   33.55    1.76
  -3   4   0   31.68    1.86
  -3   4   1  109.76    3.61
  -3   4   1  109.52    3.73
  -3   4   1  103.64    3.66
  -3   4   1  106.50    2.62
  -3   4   2    1.65    0.45
  -3   4   2    1.64    0.44
  -3   4   2    0.53    0.44
  -3   4   3   18.13    1.36
  -3   4   3   15.86    1.35
  -3   4   4   21.38    1.51
  -3   4   4   22.07    1.74
  -3   4   4   21.43    1.62
  -3   4   5   46.35    2.66
  -3   4   5   46.32    2.32
  -3   4   5   43.87    2.43
  -3   4   6    1.67    0.47
  -3   4   6    2.32    0.59
  -3   4   7   20.80    1.64
  -3   4   7   22.24    1.97
  -3   4   8   19.21    1.67
  -3   4   8   19.85    1.98
  -3   4   8   15.95    2.35
  -3   4   9    1.11    0.81
  -3   4  10   10.23    1.68
  -3   4  10   10.20    1.33
  -3   4  10   14.72    2.22
  -3   4  11   14.44    1.72
  -3   4  11   13.93    1.98
  -3   4  11   19.07    2.46
  -3   4  12   -0.59    0.33
  -3   4  12    0.38    0.47
  -3   4  13   -1.25    0.68
  -3   4  13   -0.01    0.50
  -3   5 -11    1.41    0.77
  -3   5 -10    8.26    1.59
  -3   5 -10   10.47    1.82
  -3   5  -9   11.05    1.77
  -3   5  -9   10.49    1.72
  -3   5  -8    8.87    1.31
  -3   5  -8   15.69    1.98
  -3   5  -8   12.89    1.81
  -3   5  -7    0.12    0.26
  -3   5  -7    1.05    0.48
  -3   5  -7    0.77    0.54
  -3   5  -6    1.26    0.47
  -3   5  -6    1.76    0.68
  -3   5  -6    3.09    0.82
  -3   5  -5   74.43    3.85
  -3   5  -5   73.03    3.84
  -3   5  -5   64.89    3.21
  -3   5  -5   71.47    3.82
  -3   5  -4    5.96    1.02
  -3   5  -4    7.01    1.11
  -3   5  -4    5.26    0.84
  -3   5  -4    5.77    1.01
  -3   5  -3    2.56    0.66
  -3   5  -3    2.42    0.63
  -3   5  -3    2.37    0.55
  -3   5  -2   40.00    2.38
  -3   5  -2   34.97    2.03
  -3   5  -2   34.52    2.28
  -3   5  -1    8.66    0.96
  -3   5  -1    9.61    1.15
  -3   5   0    5.32    0.76
  -3   5   0    4.35    0.75
  -3   5   1   15.48    1.36
  -3   5   1   15.12    1.33
  -3   5   1   15.54    1.38
  -3   5   2   25.14    1.70
  -3   5   2   23.72    1.73
  -3   5   2   23.13    1.71
  -3   5   3   23.72    1.63
  -3   5   3   23.16    1.80
  -3   5   3   23.85    1.74
  -3   5   4    3.57    0.70
  -3   5   4    3.67    0.63
  -3   5   4    4.95    0.87
  -3   5   5   66.92    2.90
  -3   5   5   77.54    3.57
  -3   5   5   68.96    3.23
  -3   5   6   43.96    2.34
  -3   5   6   39.44    2.76
  -3   5   6   42.07    2.51
  -3   5   7    0.28    0.27
  -3   5   7    1.16    0.53
  -3   5   7    0.00    0.69
  -3   5   8   39.61    2.42
  -3   5   8   38.80    2.87
  -3   5   8   38.13    3.60
  -3   5   9   33.43    2.31
  -3   5   9   31.42    2.65
  -3   5  10    1.97    0.90
  -3   5  11   12.99    2.06
  -3   5  11    9.53    1.74
  -3   5  12   16.08    2.19
  -3   5  12   14.44    2.22
  -3   5  13   10.80    1.89
  -3   5  13   12.17    2.10
  -3   6 -10   -0.02    0.34
  -3   6  -9    2.60    0.92
  -3   6  -9    2.45    0.86
  -3   6  -8   16.34    2.16
  -3   6  -8   17.69    2.22
  -3   6  -7    0.90    0.58
  -3   6  -7    1.46    0.57
  -3   6  -7    1.39    0.66
  -3   6  -6    5.24    1.00
  -3   6  -6    8.63    1.43
  -3   6  -6    8.61    1.44
  -3   6  -5   45.93    3.17
  -3   6  -5   43.06    3.08
  -3   6  -5   43.27    3.08
  -3   6  -5   37.63    2.56
  -3   6  -4    5.96    1.10
  -3   6  -4    7.55    1.22
  -3   6  -4    6.75    1.02
  -3   6  -4    8.51    1.29
  -3   6  -3    2.48    0.63
  -3   6  -3    2.39    0.67
  -3   6  -3    2.73    0.74
  -3   6  -3    1.26    0.43
  -3   6  -2   12.96    1.46
  -3   6  -2   13.27    1.36
  -3   6  -2   12.47    1.42
  -3   6  -1   16.43    1.48
  -3   6  -1   18.73    1.69
  -3   6   0   50.38    2.61
  -3   6   0   47.59    2.67
  -3   6   1    4.88    0.82
  -3   6   1    5.26    0.84
  -3   6   2   38.67    2.31
  -3   6   2   43.89    2.54
  -3   6   2   40.49    2.44
  -3   6   3   88.38    3.50
  -3   6   3   91.27    3.91
  -3   6   3   88.69    3.74
  -3   6   4    0.30    0.25
  -3   6   4    0.42    0.28
  -3   6   4    0.00    0.24
  -3   6   5   15.95    1.37
  -3   6   5   15.32    1.66
  -3   6   5   17.16    1.60
  -3   6   6   35.67    2.13
  -3   6   6   42.62    2.79
  -3   6   6   39.30    2.51
  -3   6   7   11.56    1.21
  -3   6   7   10.51    1.50
  -3   6   7   11.25    1.34
  -3   6   8   -0.44    0.30
  -3   6   8   -0.11    0.32
  -3   6   8    0.62    0.65
  -3   6   9   17.11    1.62
  -3   6   9   17.63    2.01
  -3   6   9   19.72    2.50
  -3   6  10   20.48    1.84
  -3   6  10   23.02    2.63
  -3   6  11    4.25    1.17
  -3   6  11    3.03    0.95
  -3   6  11    5.61    1.35
  -3   6  12    2.19    0.88
  -3   6  12    3.43    1.07
  -3   6  13    7.47    1.59
  -3   6  13    6.32    1.59
  -3   7  -9    2.75    1.00
  -3   7  -8    1.07    0.65
  -3   7  -8    0.88    0.56
  -3   7  -7   16.81    2.14
  -3   7  -7   14.19    2.00
  -3   7  -6   10.65    1.68
  -3   7  -6    7.52    1.28
  -3   7  -6   11.49    1.70
  -3   7  -6    8.88    1.53
  -3   7  -5    9.60    1.51
  -3   7  -5    9.26    1.32
  -3   7  -5   11.05    1.61
  -3   7  -5    7.85    1.41
  -3   7  -4   48.02    2.97
  -3   7  -4   48.08    3.29
  -3   7  -4   54.89    3.52
  -3   7  -4   54.68    3.52
  -3   7  -3   42.35    2.99
  -3   7  -3   44.03    3.02
  -3   7  -3   39.79    2.63
  -3   7  -3   38.90    2.83
  -3   7  -2    1.21    0.55
  -3   7  -2    0.56    0.38
  -3   7  -2    1.07    0.47
  -3   7  -1   25.04    2.02
  -3   7  -1   21.47    1.92
  -3   7   0   65.33    3.35
  -3   7   0   63.69    3.21
  -3   7   1   15.29    1.52
  -3   7   1   21.32    1.80
  -3   7   2    0.43    0.30
  -3   7   2    0.85    0.37
  -3   7   2    0.22    0.32
  -3   7   3   45.99    2.61
  -3   7   3   49.41    2.95
  -3   7   3   48.47    2.82
  -3   7   4    3.50    0.67
  -3   7   4    4.47    0.98
  -3   7   4    4.37    0.84
  -3   7   5    0.32    0.27
  -3   7   5    0.60    0.32
  -3   7   5    0.52    0.41
  -3   7   6   23.17    1.70
  -3   7   6   21.40    2.18
  -3   7   6   22.52    1.96
  -3   7   7   29.20    1.98
  -3   7   7   30.46    2.56
  -3   7   7   29.52    2.30
  -3   7   7   22.13    2.66
  -3   7   8   13.18    1.54
  -3   7   8   13.48    1.37
  -3   7   8   15.46    1.92
  -3   7   9    3.58    1.03
  -3   7   9    3.21    0.71
  -3   7   9    4.53    1.18
  -3   7  10   14.63    2.04
  -3   7  10   11.89    1.78
  -3   7  11    8.06    1.55
  -3   7  11    8.72    1.72
  -3   7  11    8.85    1.68
  -3   7  12    3.86    1.20
  -3   7  12    3.16    1.05
  -3   7  12    4.59    1.24
  -3   7  13    1.46    0.81
  -3   7  13    1.59    0.77
  -3   8  -8    0.80    0.57
  -3   8  -7    2.22    0.86
  -3   8  -7    2.85    0.94
  -3   8  -7    1.98    0.88
  -3   8  -6   15.24    2.11
  -3   8  -6   17.62    2.24
  -3   8  -6   10.76    1.62
  -3   8  -6   13.23    1.98
  -3   8  -5   22.85    2.44
  -3   8  -5   21.62    2.42
  -3   8  -5   18.20    2.19
  -3   8  -4    1.58    0.71
  -3   8  -4    1.38    0.62
  -3   8  -4   -0.24    0.31
  -3   8  -4    0.52    0.41
  -3   8  -3   30.26    2.60
  -3   8  -3   25.45    2.26
  -3   8  -3   34.24    2.78
  -3   8  -3   28.67    2.61
  -3   8  -2   54.82    3.24
  -3   8  -2   54.97    3.48
  -3   8  -2   48.45    3.24
  -3   8  -1   24.37    2.18
  -3   8  -1   24.04    2.08
  -3   8   0    7.79    1.19
  -3   8   0    8.12    1.19
  -3   8   1   27.54    2.17
  -3   8   1   24.11    2.09
  -3   8   2   13.16    1.53
  -3   8   2   15.90    1.60
  -3   8   2   13.64    1.56
  -3   8   3    4.09    0.80
  -3   8   3    3.40    0.90
  -3   8   3    4.08    0.86
  -3   8   4    0.15    0.20
  -3   8   4   -0.05    0.31
  -3   8   4    0.26    0.32
  -3   8   5    9.52    1.48
  -3   8   5   10.29    1.19
  -3   8   5   10.82    1.40
  -3   8   6    0.85    0.57
  -3   8   6    1.27    0.44
  -3   8   6    1.13    0.50
  -3   8   6    0.47    0.53
  -3   8   7   12.02    1.29
  -3   8   7   11.74    1.51
  -3   8   7   13.21    1.73
  -3   8   7   12.51    1.90
  -3   8   8   11.72    1.52
  -3   8   8    7.89    1.41
  -3   8   8   13.88    1.91
  -3   8   8   10.96    1.24
  -3   8   9    3.44    0.85
  -3   8   9    3.95    1.01
  -3   8   9    3.83    1.01
  -3   8  10    0.12    0.35
  -3   8  10    0.19    0.39
  -3   8  11    6.67    1.54
  -3   8  11   13.35    2.12
  -3   8  11   10.04    1.72
  -3   8  12    9.32    1.92
  -3   8  12   13.28    1.98
  -3   8  13   -0.09    0.45
  -3   9  -6    8.91    1.73
  -3   9  -6    5.61    1.36
  -3   9  -6    7.34    1.53
  -3   9  -6    4.11    1.07
  -3   9  -5   18.08    2.32
  -3   9  -5   16.75    2.04
  -3   9  -5   21.23    2.54
  -3   9  -5   21.74    2.51
  -3   9  -4    3.22    0.98
  -3   9  -4    3.69    1.03
  -3   9  -4    3.94    1.13
  -3   9  -4    2.94    0.86
  -3   9  -3    0.99    0.56
  -3   9  -3    0.48    0.44
  -3   9  -3    1.04    0.57
  -3   9  -3    1.57    0.68
  -3   9  -2    9.20    1.44
  -3   9  -2   10.06    1.58
  -3   9  -2    9.24    1.45
  -3   9  -1   22.51    2.22
  -3   9  -1   22.32    2.23
  -3   9  -1   21.04    2.09
  -3   9   0   -0.01    0.30
  -3   9   0    0.08    0.29
  -3   9   1   20.12    1.95
  -3   9   1   21.00    2.08
  -3   9   2   18.07    1.80
  -3   9   2   18.73    1.98
  -3   9   3    6.39    1.26
  -3   9   3    5.65    1.02
  -3   9   3    5.32    1.06
  -3   9   4   -0.16    0.25
  -3   9   4    0.03    0.39
  -3   9   4    0.11    0.31
  -3   9   5   10.44    1.71
  -3   9   5   12.69    1.39
  -3   9   5   12.92    1.63
  -3   9   6   11.46    1.29
  -3   9   6   10.25    1.45
  -3   9   6    7.01    1.56
  -3   9   7    2.38    0.74
  -3   9   7    3.21    0.96
  -3   9   8    1.03    0.58
  -3   9   8    0.62    0.44
  -3   9   8   -0.27    0.35
  -3   9   9   13.13    1.91
  -3   9   9   15.77    1.91
  -3   9   9   12.69    1.64
  -3   9  10    6.35    1.19
  -3   9  10    5.86    1.50
  -3   9  10    7.29    1.37
  -3   9  11    4.98    1.21
  -3   9  11    4.80    1.28
  -3   9  11    7.00    1.56
  -3   9  12    9.49    1.88
  -3   9  12    6.38    1.52
  -3   9  13    6.66    1.50
  -3  10  -5    4.74    1.31
  -3  10  -5    5.14    1.32
  -3  10  -5    5.43    1.24
  -3  10  -4   10.02    1.76
  -3  10  -4   10.84    1.80
  -3  10  -4    6.40    1.43
  -3  10  -4    9.29    1.76
  -3  10  -3    4.56    1.17
  -3  10  -3    4.88    1.13
  -3  10  -3    5.34    1.27
  -3  10  -2    1.39    0.71
  -3  10  -2    1.50    0.68
  -3  10  -2   -0.53    0.42
  -3  10  -1    8.68    1.47
  -3  10  -1   12.08    1.73
  -3  10  -1   11.77    1.67
  -3  10   0    3.89    0.96
  -3  10   0    4.97    1.11
  -3  10   0    5.23    1.11
  -3  10   1    0.08    0.24
  -3  10   1   -0.28    0.38
  -3  10   2   12.04    1.55
  -3  10   2   11.99    1.68
  -3  10   3   20.52    1.98
  -3  10   3   19.19    2.15
  -3  10   3   17.60    1.99
  -3  10   4   11.15    1.40
  -3  10   4    8.94    1.42
  -3  10   4    8.45    1.49
  -3  10   5    1.58    0.63
  -3  10   5    0.95    0.49
  -3  10   5    1.43    0.73
  -3  10   6   25.38    2.67
  -3  10   6   26.74    2.47
  -3  10   7   24.23    2.33
  -3  10   7    1.86    1.50
  -3  10   8    1.05    0.63
  -3  10   8    1.26    0.59
  -3  10   9    9.89    2.24
  -3  10   9   18.57    2.09
  -3  10  10   10.44    1.60
  -3  10  10   15.29    2.26
  -3  10  10   10.51    1.90
  -3  10  11    1.03    0.78
  -3  10  11    1.27    0.75
  -3  11  -5   -0.25    0.49
  -3  11  -4    8.73    1.72
  -3  11  -4    9.43    1.69
  -3  11  -3    7.71    1.57
  -3  11  -3   11.40    1.83
  -3  11  -3   12.59    1.96
  -3  11  -2    3.20    1.02
  -3  11  -2    6.34    1.34
  -3  11  -2    3.57    1.00
  -3  11  -1    1.39    0.66
  -3  11  -1    0.78    0.52
  -3  11  -1    1.62    0.73
  -3  11   0    5.69    1.24
  -3  11   0    3.87    0.99
  -3  11   0    2.97    0.98
  -3  11   1    3.68    0.95
  -3  11   1    3.18    0.91
  -3  11   1    3.58    1.01
  -3  11   2    0.11    0.25
  -3  11   2    0.52    0.49
  -3  11   3    1.69    0.69
  -3  11   3    2.79    0.78
  -3  11   3    2.45    0.90
  -3  11   4   11.78    1.84
  -3  11   4   11.82    1.53
  -3  11   4   13.60    1.86
  -3  11   5    6.71    1.46
  -3  11   5    4.37    1.08
  -3  11   6    4.93    1.17
  -3  11   6    4.09    1.22
  -3  11   7   11.73    1.88
  -3  11   7   18.78    2.18
  -3  11   8    6.51    1.49
  -3  11   8    6.41    1.27
  -3  11   9    0.40    0.51
  -3  11   9    0.68    0.49
  -3  11  10   10.22    1.66
  -3  11  10    7.48    1.85
  -3  11  10   13.32    2.13
  -3  11  11   23.20    2.88
  -3  12  -2   12.35    2.05
  -3  12  -2   16.96    2.30
  -3  12  -2   19.24    2.49
  -3  12  -1    4.04    1.09
  -3  12  -1    2.88    1.01
  -3  12  -1    3.45    1.10
  -3  12   0    0.78    0.53
  -3  12   0    0.76    0.58
  -3  12   0    1.43    0.71
  -3  12   1    7.76    1.58
  -3  12   1    7.59    1.44
  -3  12   1    9.51    1.61
  -3  12   2   10.23    1.63
  -3  12   2    9.48    1.70
  -3  12   2    9.57    1.57
  -3  12   3    2.05    0.82
  -3  12   3    0.86    0.55
  -3  12   4    9.18    1.70
  -3  12   4    7.59    1.50
  -3  12   5   10.85    1.86
  -3  12   5   12.57    1.90
  -3  12   6    2.60    0.84
  -3  12   6    1.85    0.84
  -3  12   7    2.57    0.85
  -3  12   7    3.05    1.08
  -3  12   8   15.04    2.05
  -3  12   8    8.44    2.15
  -3  12   9   11.07    1.77
  -3  12   9   12.49    2.01
  -3  12  10    0.88    0.61
  -3  12  10    0.88    0.69
  -3  13   0    1.03    0.58
  -3  13   0    1.10    0.66
  -3  13   1    2.66    0.96
  -3  13   1    1.69    0.78
  -3  13   2    9.57    1.80
  -3  13   2   10.39    1.75
  -3  13   3    2.05    0.89
  -3  13   4    0.87    0.57
  -3  13   4    0.51    0.50
  -3  13   5    4.84    1.34
  -3  13   5    3.34    1.02
  -3  13   6   13.86    2.08
  -3  13   7    0.05    0.35
  -3  13   8    2.22    0.89
  -3  13   9   11.19    1.85
  -2 -14  -7    3.35    1.09
  -2 -14  -6   13.25    2.14
  -2 -14  -5   11.68    2.06
  -2 -13  -9   10.79    1.93
  -2 -13  -8   15.82    2.06
  -2 -13  -8   13.09    1.94
  -2 -13  -7    0.42    0.44
  -2 -13  -7   -0.23    0.45
  -2 -13  -6    0.31    0.41
  -2 -13  -6    2.26    0.87
  -2 -13  -5    7.49    1.44
  -2 -13  -5    9.01    1.69
  -2 -13  -4    5.62    1.40
  -2 -13  -3    0.08    0.41
  -2 -13  -2    9.66    1.78
  -2 -13  -1   11.30    1.99
  -2 -12 -11    6.48    1.34
  -2 -12 -11    9.10    1.76
  -2 -12 -10    5.58    1.34
  -2 -12 -10    4.37    1.09
  -2 -12  -9    1.08    0.67
  -2 -12  -9   -0.07    0.26
  -2 -12  -8   15.89    1.93
  -2 -12  -8   15.09    2.13
  -2 -12  -8   12.80    1.78
  -2 -12  -7    6.74    1.34
  -2 -12  -7    4.13    1.06
  -2 -12  -6   -0.01    0.27
  -2 -12  -6   -0.19    0.34
  -2 -12  -5    6.43    1.36
  -2 -12  -5    7.03    1.41
  -2 -12  -4   21.48    2.48
  -2 -12  -4   12.87    1.85
  -2 -12  -3    4.29    1.17
  -2 -12  -2    7.13    1.48
  -2 -12  -1   28.75    2.98
  -2 -12   0    5.96    1.39
  -2 -12   1   -0.07    0.32
  -2 -12   2    5.02    1.31
  -2 -11 -13    1.96    0.78
  -2 -11 -12    0.90    0.60
  -2 -11 -12    1.15    0.61
  -2 -11 -11    2.38    0.81
  -2 -11 -11    2.23    0.90
  -2 -11 -10   25.37    2.73
  -2 -11 -10   20.13    2.17
  -2 -11  -9   15.34    1.84
  -2 -11  -9   13.75    1.98
  -2 -11  -8    0.44    0.38
  -2 -11  -8    1.29    0.65
  -2 -11  -8    0.95    0.59
  -2 -11  -7   10.99    1.54
  -2 -11  -7   11.71    1.63
  -2 -11  -7    9.89    1.67
  -2 -11  -6   10.90    1.56
  -2 -11  -6   14.82    1.87
  -2 -11  -5    3.34    0.92
  -2 -11  -5    3.32    0.84
  -2 -11  -4    8.56    1.55
  -2 -11  -4   13.62    1.83
  -2 -11  -3   13.86    1.89
  -2 -11  -2    0.66    0.48
  -2 -11  -1    4.83    1.17
  -2 -11   0   13.69    1.94
  -2 -11   1   10.68    1.77
  -2 -11   2   -0.90    0.62
  -2 -11   3    5.63    1.34
  -2 -11   4    6.77    1.53
  -2 -11   5    0.61    0.57
  -2 -10 -14    1.36    0.68
  -2 -10 -13    6.58    1.33
  -2 -10 -12   12.05    1.76
  -2 -10 -12   16.22    2.21
  -2 -10 -11   -0.14    0.35
  -2 -10 -11   -0.09    0.28
  -2 -10 -10   14.31    1.97
  -2 -10 -10   14.55    1.78
  -2 -10  -9   29.95    2.48
  -2 -10  -9   31.28    2.84
  -2 -10  -8   33.58    2.89
  -2 -10  -8   34.66    2.56
  -2 -10  -8   37.11    2.68
  -2 -10  -7    1.63    0.60
  -2 -10  -7    1.35    0.56
  -2 -10  -7    2.29    0.84
  -2 -10  -6   35.78    2.94
  -2 -10  -6   40.89    2.72
  -2 -10  -5   54.27    3.24
  -2 -10  -5   59.46    3.62
  -2 -10  -4    1.97    0.76
  -2 -10  -4    1.13    0.51
  -2 -10  -3   15.09    1.73
  -2 -10  -3   18.42    2.03
  -2 -10  -2   24.08    2.37
  -2 -10  -1    2.27    0.76
  -2 -10   0   11.19    1.67
  -2 -10   1    5.46    1.19
  -2 -10   2    7.04    1.37
  -2 -10   3    1.25    0.67
  -2 -10   4    8.34    1.55
  -2 -10   5    9.05    1.61
  -2 -10   6    1.18    0.67
  -2 -10   7    1.12    0.74
  -2  -9 -14    1.06    0.62
  -2  -9 -14    1.83    0.86
  -2  -9 -13    1.07    0.58
  -2  -9 -13    1.49    0.73
  -2  -9 -12    8.06    1.43
  -2  -9 -12    7.66    1.49
  -2  -9 -11   10.95    1.71
  -2  -9 -11    9.84    1.50
  -2  -9 -10    2.12    0.69
  -2  -9 -10    2.25    0.77
  -2  -9  -9    4.12    0.99
  -2  -9  -9    3.40    0.80
  -2  -9  -8   16.17    1.68
  -2  -9  -8   16.40    1.61
  -2  -9  -8   15.69    1.88
  -2  -9  -7    0.82    0.38
  -2  -9  -7    1.11    0.47
  -2  -9  -7    0.99    0.51
  -2  -9  -6    1.08    0.42
  -2  -9  -6    1.39    0.61
  -2  -9  -6    1.00    0.41
  -2  -9  -5    3.52    0.76
  -2  -9  -5    4.15    0.90
  -2  -9  -5    4.44    0.99
  -2  -9  -4   13.43    1.52
  -2  -9  -4   16.81    1.78
  -2  -9  -3   -0.31    0.30
  -2  -9  -3    0.41    0.40
  -2  -9  -2   17.79    1.90
  -2  -9  -1   24.26    2.28
  -2  -9   0    7.51    1.29
  -2  -9   1    2.83    0.84
  -2  -9   2   45.72    3.31
  -2  -9   3   20.20    2.21
  -2  -9   4    3.55    0.98
  -2  -9   5    5.29    1.21
  -2  -9   6   13.74    1.94
  -2  -9   7    5.17    1.28
  -2  -9   7    7.61    1.93
  -2  -8 -14    6.53    1.43
  -2  -8 -14    7.11    1.60
  -2  -8 -13    4.84    1.15
  -2  -8 -13    6.28    1.38
  -2  -8 -13    6.06    1.39
  -2  -8 -12    0.23    0.32
  -2  -8 -12   -0.14    0.26
  -2  -8 -11   14.26    1.92
  -2  -8 -11   15.61    1.84
  -2  -8 -10   19.17    1.95
  -2  -8 -10   16.62    2.01
  -2  -8  -9   -0.17    0.24
  -2  -8  -9   -0.11    0.29
  -2  -8  -8   11.44    1.22
  -2  -8  -8   13.06    1.45
  -2  -8  -7   11.62    1.28
  -2  -8  -7   10.88    1.45
  -2  -8  -7   11.87    1.32
  -2  -8  -6    0.62    0.32
  -2  -8  -6    0.44    0.29
  -2  -8  -6    0.71    0.33
  -2  -8  -5   33.74    2.48
  -2  -8  -5   29.72    2.19
  -2  -8  -5   30.72    2.04
  -2  -8  -4   47.49    2.85
  -2  -8  -4   44.26    2.98
  -2  -8  -4   53.30    2.69
  -2  -8  -3    2.85    0.73
  -2  -8  -3    2.17    0.56
  -2  -8  -2    0.71    0.38
  -2  -8  -2    1.44    0.52
  -2  -8  -1   15.68    1.73
  -2  -8   0   37.48    2.73
  -2  -8   1    0.24    0.34
  -2  -8   2    9.96    1.47
  -2  -8   3   21.23    2.15
  -2  -8   4    0.45    0.44
  -2  -8   5   -0.34    0.38
  -2  -8   6   18.57    2.12
  -2  -8   7   13.42    1.86
  -2  -8   7   14.38    2.36
  -2  -8   8    4.01    1.04
  -2  -8   8    2.13    1.13
  -2  -7 -14    2.57    0.91
  -2  -7 -14    1.64    0.79
  -2  -7 -14    2.05    0.92
  -2  -7 -13   14.16    2.06
  -2  -7 -13   12.60    1.82
  -2  -7 -13   13.55    2.02
  -2  -7 -12    5.18    1.02
  -2  -7 -12    6.09    1.28
  -2  -7 -12    6.56    1.27
  -2  -7 -11    0.55    0.39
  -2  -7 -11    0.07    0.29
  -2  -7 -10   11.79    1.64
  -2  -7 -10   11.98    1.52
  -2  -7  -9   12.31    1.62
  -2  -7  -9   14.57    1.57
  -2  -7  -8    0.08    0.18
  -2  -7  -8   -0.06    0.11
  -2  -7  -8    0.05    0.22
  -2  -7  -7   22.10    1.60
  -2  -7  -7   23.81    2.05
  -2  -7  -7   21.43    1.72
  -2  -7  -6   51.74    2.62
  -2  -7  -6   50.95    2.58
  -2  -7  -6   50.96    2.96
  -2  -7  -5   10.80    1.19
  -2  -7  -5   11.08    1.33
  -2  -7  -5   10.32    1.08
  -2  -7  -4   39.68    2.40
  -2  -7  -4   41.97    2.59
  -2  -7  -4   41.94    2.21
  -2  -7  -3  170.76    5.55
  -2  -7  -3  163.18    4.99
  -2  -7  -3  172.47    3.84
  -2  -7  -2   34.61    2.13
  -2  -7  -2   39.85    2.49
  -2  -7  -2   36.25    1.22
  -2  -7  -1    3.67    0.79
  -2  -7  -1    2.35    0.27
  -2  -7   0   41.09    2.65
  -2  -7   0   39.88    1.58
  -2  -7   1   20.34    1.92
  -2  -7   1   21.66    1.17
  -2  -7   2    5.58    1.01
  -2  -7   2    6.71    0.71
  -2  -7   3    3.44    0.82
  -2  -7   3    4.16    0.63
  -2  -7   4   14.64    1.28
  -2  -7   4   12.16    1.54
  -2  -7   5   12.25    1.59
  -2  -7   6    0.26    0.34
  -2  -7   7   12.63    2.09
  -2  -7   7   13.96    1.78
  -2  -7   8    8.38    1.43
  -2  -7   8    8.99    1.90
  -2  -7   9   -0.40    0.74
  -2  -6 -14   -0.09    0.38
  -2  -6 -14   -0.97    0.63
  -2  -6 -14   -0.30    0.42
  -2  -6 -13    1.19    0.64
  -2  -6 -13    2.11    0.86
  -2  -6 -13    1.19    0.60
  -2  -6 -12   21.27    2.32
  -2  -6 -12   21.33    2.05
  -2  -6 -12   19.42    2.15
  -2  -6 -12   22.65    2.48
  -2  -6 -11   12.65    1.55
  -2  -6 -11   13.36    1.82
  -2  -6 -11   11.33    1.56
  -2  -6 -11   14.01    1.78
  -2  -6 -10    2.80    0.74
  -2  -6 -10    2.31    0.72
  -2  -6  -9   49.95    2.93
  -2  -6  -9   44.90    3.03
  -2  -6  -8   21.32    1.79
  -2  -6  -8   22.45    1.33
  -2  -6  -8   22.19    1.99
  -2  -6  -7    2.63    0.58
  -2  -6  -7    1.73    0.41
  -2  -6  -7    1.36    0.47
  -2  -6  -6   30.30    1.87
  -2  -6  -6   28.24    1.72
  -2  -6  -6   29.98    2.14
  -2  -6  -5  101.64    3.65
  -2  -6  -5  100.64    3.48
  -2  -6  -4    0.88    0.29
  -2  -6  -4    1.16    0.38
  -2  -6  -3   38.66    1.57
  -2  -6  -3   40.18    2.30
  -2  -6  -3   41.57    1.97
  -2  -6  -2   46.40    2.53
  -2  -6  -2   47.58    1.62
  -2  -6  -1   16.52    1.53
  -2  -6  -1   15.69    0.81
  -2  -6   0    9.76    1.18
  -2  -6   1   52.52    2.79
  -2  -6   1   21.97    1.58
  -2  -6   2   37.59    2.47
  -2  -6   2   39.79    2.05
  -2  -6   3    8.09    1.16
  -2  -6   3   11.76    1.11
  -2  -6   4    0.55    0.28
  -2  -6   4    0.62    0.38
  -2  -6   5   19.79    1.90
  -2  -6   5   23.55    1.81
  -2  -6   6   25.52    2.20
  -2  -6   6   27.06    2.10
  -2  -6   7    1.38    0.55
  -2  -6   7    2.91    1.00
  -2  -6   7    2.18    0.65
  -2  -6   8    7.38    1.23
  -2  -6   8    9.41    1.89
  -2  -6   8    8.84    1.38
  -2  -6   9    5.69    1.48
  -2  -6  10    0.59    0.72
  -2  -5 -14    1.97    0.88
  -2  -5 -14    2.90    0.97
  -2  -5 -13    0.47    0.43
  -2  -5 -13    0.64    0.50
  -2  -5 -12   20.15    1.97
  -2  -5 -12   21.14    2.28
  -2  -5 -12   25.30    2.49
  -2  -5 -11   29.77    2.56
  -2  -5 -11   24.76    2.12
  -2  -5 -11   25.95    2.40
  -2  -5 -10    0.76    0.40
  -2  -5 -10    0.84    0.39
  -2  -5 -10    1.27    0.52
  -2  -5  -9    2.66    0.68
  -2  -5  -9    2.26    0.69
  -2  -5  -9    2.97    0.49
  -2  -5  -8   52.70    3.06
  -2  -5  -8   47.53    1.79
  -2  -5  -8   46.58    1.66
  -2  -5  -8   48.60    2.71
  -2  -5  -7   26.76    1.06
  -2  -5  -7   24.91    0.99
  -2  -5  -7   27.20    1.37
  -2  -5  -7   29.19    2.14
  -2  -5  -7   26.80    1.83
  -2  -5  -6    0.47    0.16
  -2  -5  -6    0.35    0.19
  -2  -5  -6    0.44    0.28
  -2  -5  -5   67.58    2.61
  -2  -5  -5   69.00    2.65
  -2  -5  -4   48.00    2.23
  -2  -5  -4   47.44    2.00
  -2  -5  -3    6.18    0.65
  -2  -5  -3    6.47    0.81
  -2  -5  -2   35.78    1.41
  -2  -5  -2   34.59    1.97
  -2  -5  -2   35.12    1.62
  -2  -5  -2   36.08    1.51
  -2  -5  -1   63.89    2.87
  -2  -5   0    6.92    0.91
  -2  -5   1    2.72    0.61
  -2  -5   2   39.39    2.28
  -2  -5   2   13.66    1.42
  -2  -5   3   69.51    3.26
  -2  -5   3   69.20    3.20
  -2  -5   4    4.57    0.83
  -2  -5   4    4.09    0.40
  -2  -5   5    9.68    1.24
  -2  -5   5    8.34    0.71
  -2  -5   5    7.75    1.09
  -2  -5   6   25.59    2.04
  -2  -5   6   21.34    1.89
  -2  -5   6   22.37    2.43
  -2  -5   7    6.71    1.10
  -2  -5   7    8.96    1.27
  -2  -5   7    6.33    1.33
  -2  -5   8    6.99    1.14
  -2  -5   8    6.31    1.14
  -2  -5   8    4.84    1.23
  -2  -5   9    3.41    0.94
  -2  -5   9    2.09    0.91
  -2  -5  10    1.76    0.71
  -2  -5  10    1.84    0.87
  -2  -5  11   -0.28    0.47
  -2  -4 -14   10.93    1.82
  -2  -4 -14    6.62    1.44
  -2  -4 -13    6.76    1.38
  -2  -4 -13    5.68    1.28
  -2  -4 -12   -0.18    0.44
  -2  -4 -12   -0.51    0.38
  -2  -4 -12    0.35    0.34
  -2  -4 -11   13.38    1.69
  -2  -4 -11   12.82    1.51
  -2  -4 -11   10.22    1.51
  -2  -4 -10    1.40    0.58
  -2  -4 -10    1.90    0.59
  -2  -4 -10    1.70    0.55
  -2  -4 -10    1.58    0.47
  -2  -4  -9   -0.17    0.29
  -2  -4  -9    0.06    0.22
  -2  -4  -9   -0.09    0.17
  -2  -4  -9   -0.19    0.25
  -2  -4  -8   38.32    1.80
  -2  -4  -8   37.36    2.35
  -2  -4  -7   48.83    1.57
  -2  -4  -7   46.16    1.53
  -2  -4  -7   44.25    1.46
  -2  -4  -7   48.94    1.81
  -2  -4  -7   45.92    2.45
  -2  -4  -6    7.53    0.52
  -2  -4  -6    6.54    0.40
  -2  -4  -6    7.23    0.52
  -2  -4  -6    5.81    0.36
  -2  -4  -6    7.28    0.64
  -2  -4  -6    8.48    0.92
  -2  -4  -5   46.79    2.03
  -2  -4  -5   48.75    1.87
  -2  -4  -5   48.98    1.66
  -2  -4  -4  100.45    3.11
  -2  -4  -4  104.04    3.02
  -2  -4  -3   34.10    1.70
  -2  -4  -3   30.67    1.34
  -2  -4  -2    0.41    0.17
  -2  -4  -2    0.28    0.09
  -2  -4  -2    0.31    0.15
  -2  -4  -2    0.38    0.25
  -2  -4  -2    0.26    0.14
  -2  -4  -1    1.82    0.42
  -2  -4  -1    1.63    0.32
  -2  -4  -1    1.22    0.23
  -2  -4  -1    1.37    0.22
  -2  -4   0   55.30    1.40
  -2  -4   0   56.64    2.48
  -2  -4   1   98.32    3.51
  -2  -4   2    0.14    0.06
  -2  -4   2    0.20    0.24
  -2  -4   3   68.38    2.95
  -2  -4   3   62.18    1.65
  -2  -4   4   60.36    2.86
  -2  -4   4   62.14    3.26
  -2  -4   4   57.31    1.88
  -2  -4   5    1.73    0.35
  -2  -4   5    1.83    0.56
  -2  -4   5    1.60    0.48
  -2  -4   6   26.60    1.97
  -2  -4   6   32.02    2.34
  -2  -4   6   27.47    1.56
  -2  -4   6   27.50    2.50
  -2  -4   7   29.50    2.33
  -2  -4   7   25.14    1.64
  -2  -4   7   23.80    1.92
  -2  -4   7   23.96    2.42
  -2  -4   8    0.34    0.29
  -2  -4   8    0.29    0.34
  -2  -4   8    0.49    0.55
  -2  -4   9    0.38    0.43
  -2  -4   9    1.32    0.63
  -2  -4  10    7.46    1.40
  -2  -4  10    8.06    1.61
  -2  -4  11    3.41    1.03
  -2  -4  11    4.25    1.25
  -2  -4  12   -1.18    0.69
  -2  -3 -14    5.51    1.29
  -2  -3 -14    4.28    1.16
  -2  -3 -13   11.33    1.81
  -2  -3 -13    8.81    1.61
  -2  -3 -12    8.37    1.26
  -2  -3 -12    7.20    1.36
  -2  -3 -12    7.59    1.25
  -2  -3 -12    6.11    1.28
  -2  -3 -11   -0.35    0.36
  -2  -3 -11   -0.45    0.42
  -2  -3 -11   -0.86    0.44
  -2  -3 -11    0.09    0.28
  -2  -3 -10    2.33    0.75
  -2  -3 -10    4.07    0.89
  -2  -3 -10    5.27    0.92
  -2  -3 -10    4.87    0.84
  -2  -3  -9   37.38    2.39
  -2  -3  -9   34.62    2.43
  -2  -3  -9   35.66    2.11
  -2  -3  -9   34.87    2.47
  -2  -3  -8    3.84    0.75
  -2  -3  -8    3.63    0.72
  -2  -3  -8    3.92    0.65
  -2  -3  -8    4.02    0.77
  -2  -3  -7   32.84    2.06
  -2  -3  -7   36.98    2.18
  -2  -3  -7   35.61    1.74
  -2  -3  -7   37.07    2.17
  -2  -3  -6  141.60    3.03
  -2  -3  -6  150.19    3.27
  -2  -3  -6  155.78    3.78
  -2  -3  -6  153.55    3.49
  -2  -3  -6  156.24    4.56
  -2  -3  -5   22.99    0.92
  -2  -3  -5   23.54    0.98
  -2  -3  -5   23.56    1.10
  -2  -3  -5   23.09    1.02
  -2  -3  -5   25.65    1.46
  -2  -3  -4    9.47    0.48
  -2  -3  -4    9.89    0.75
  -2  -3  -4    9.03    0.47
  -2  -3  -4   11.03    0.71
  -2  -3  -4   11.02    0.82
  -2  -3  -3   50.45    1.79
  -2  -3  -3   42.70    1.21
  -2  -3  -3   48.03    1.59
  -2  -3  -3   49.32    1.74
  -2  -3  -3   42.62    1.74
  -2  -3  -2   73.97    1.90
  -2  -3  -2   74.89    2.28
  -2  -3  -2   70.06    1.56
  -2  -3  -2   73.00    1.87
  -2  -3  -2   74.76    2.50
  -2  -3  -1   55.74    1.63
  -2  -3  -1   54.84    1.82
  -2  -3  -1   57.78    2.25
  -2  -3  -1   54.42    1.79
  -2  -3  -1   55.33    1.61
  -2  -3  -1   59.13    1.79
  -2  -3   0   27.45    1.25
  -2  -3   0   29.48    1.60
  -2  -3   1   62.41    2.48
  -2  -3   2   17.96    1.32
  -2  -3   3   67.72    2.76
  -2  -3   4   28.45    1.76
  -2  -3   4   31.31    1.39
  -2  -3   5   23.11    2.05
  -2  -3   5   20.75    1.56
  -2  -3   5   20.21    1.24
  -2  -3   6    0.70    0.37
  -2  -3   6    0.85    0.29
  -2  -3   6    1.04    0.53
  -2  -3   6    0.88    0.36
  -2  -3   7   15.47    1.75
  -2  -3   7   11.17    1.22
  -2  -3   7   13.19    1.65
  -2  -3   7   12.94    1.19
  -2  -3   8   25.54    1.90
  -2  -3   8   28.03    2.40
  -2  -3   8   24.86    2.41
  -2  -3   8   24.37    1.79
  -2  -3   9    9.07    1.46
  -2  -3   9    6.89    1.36
  -2  -3   9    8.17    1.09
  -2  -3  10    0.79    0.67
  -2  -3  10    0.95    0.57
  -2  -3  11   10.68    1.76
  -2  -3  11    8.89    1.70
  -2  -3  12    5.71    1.43
  -2  -3  12    5.61    1.32
  -2  -2 -14    0.75    0.54
  -2  -2 -14    0.62    0.52
  -2  -2 -13    3.15    0.95
  -2  -2 -13    3.12    0.88
  -2  -2 -12   15.75    2.00
  -2  -2 -12   20.05    2.12
  -2  -2 -12   18.94    2.00
  -2  -2 -11    9.84    1.39
  -2  -2 -11   11.34    1.60
  -2  -2 -11   10.41    1.42
  -2  -2 -10    1.37    0.55
  -2  -2 -10    0.46    0.33
  -2  -2 -10    0.91    0.41
  -2  -2  -9   34.22    2.44
  -2  -2  -9   37.97    2.48
  -2  -2  -9   36.18    2.31
  -2  -2  -8   55.16    2.83
  -2  -2  -8   52.66    2.84
  -2  -2  -8   51.55    2.54
  -2  -2  -8   45.00    1.55
  -2  -2  -7    4.97    0.79
  -2  -2  -7    4.26    0.73
  -2  -2  -7    3.76    0.34
  -2  -2  -7    5.17    0.72
  -2  -2  -6   22.82    1.60
  -2  -2  -6   22.43    1.52
  -2  -2  -6   19.62    0.72
  -2  -2  -6   21.52    1.31
  -2  -2  -5  133.34    3.33
  -2  -2  -5  133.37    3.42
  -2  -2  -5  142.19    4.26
  -2  -2  -5  139.68    3.07
  -2  -2  -5  136.40    3.01
  -2  -2  -5  139.13    3.53
  -2  -2  -5  136.84    3.91
  -2  -2  -4  104.61    2.55
  -2  -2  -4   98.69    2.52
  -2  -2  -4  100.98    2.59
  -2  -2  -4  107.68    2.59
  -2  -2  -4  103.30    2.58
  -2  -2  -3    4.88    0.46
  -2  -2  -3    4.89    0.40
  -2  -2  -3    5.62    0.48
  -2  -2  -3    4.66    0.39
  -2  -2  -3    4.54    0.46
  -2  -2  -2   40.09    1.11
  -2  -2  -2   39.91    1.52
  -2  -2  -2   41.71    1.14
  -2  -2  -2   40.62    1.29
  -2  -2  -2   41.25    1.58
  -2  -2  -1  477.03    8.29
  -2  -2  -1  479.65    8.60
  -2  -2  -1  473.07    8.27
  -2  -2  -1  476.06    9.08
  -2  -2   0   20.59    0.93
  -2  -2   0   18.71    1.12
  -2  -2   0   19.50    1.04
  -2  -2   0   18.95    0.93
  -2  -2   1   12.03    0.90
  -2  -2   1   12.02    0.94
  -2  -2   1   14.00    0.90
  -2  -2   2   38.73    1.80
  -2  -2   3    4.53    0.61
  -2  -2   4    7.93    1.40
  -2  -2   4   35.90    1.79
  -2  -2   5    7.25    0.84
  -2  -2   5    6.10    0.96
  -2  -2   5    6.67    0.75
  -2  -2   5    8.33    1.33
  -2  -2   6   38.86    2.01
  -2  -2   6   42.08    2.15
  -2  -2   6   36.32    2.53
  -2  -2   7    0.17    0.17
  -2  -2   7    0.09    0.13
  -2  -2   7   -0.11    0.16
  -2  -2   7    0.52    0.50
  -2  -2   7    0.05    0.27
  -2  -2   8   13.71    1.77
  -2  -2   8   13.48    1.33
  -2  -2   8   11.44    1.17
  -2  -2   8   11.51    1.55
  -2  -2   9   21.76    2.24
  -2  -2   9   17.02    1.99
  -2  -2   9   20.38    1.77
  -2  -2  10    5.72    1.21
  -2  -2  10    5.48    0.99
  -2  -2  10    5.48    1.18
  -2  -2  11    3.12    0.80
  -2  -2  11    2.86    0.96
  -2  -2  11    3.54    1.07
  -2  -2  12   11.09    1.91
  -2  -2  12   14.74    2.16
  -2  -2  13    5.05    1.51
  -2  -1 -14    3.90    1.17
  -2  -1 -14    2.79    0.93
  -2  -1 -13   -0.13    0.34
  -2  -1 -13    0.32    0.34
  -2  -1 -12    4.70    1.06
  -2  -1 -12    3.11    0.93
  -2  -1 -12    4.93    1.15
  -2  -1 -11   18.51    2.09
  -2  -1 -11   17.41    1.91
  -2  -1 -11   19.40    2.13
  -2  -1 -10   10.31    1.46
  -2  -1 -10   11.11    1.42
  -2  -1 -10   11.66    1.50
  -2  -1  -9    0.81    0.40
  -2  -1  -9   -0.15    0.25
  -2  -1  -9    0.36    0.29
  -2  -1  -8   45.99    2.64
  -2  -1  -8   42.13    2.59
  -2  -1  -8   43.42    2.51
  -2  -1  -7   77.52    3.36
  -2  -1  -7   80.70    3.43
  -2  -1  -7   82.09    3.25
  -2  -1  -6   10.10    1.06
  -2  -1  -6   10.35    0.55
  -2  -1  -6   12.33    1.18
  -2  -1  -6   11.55    1.05
  -2  -1  -5   23.53    1.46
  -2  -1  -5   24.39    1.59
  -2  -1  -5   25.59    1.13
  -2  -1  -5   24.80    1.20
  -2  -1  -5   24.92    1.42
  -2  -1  -4   60.27    2.06
  -2  -1  -4   63.70    1.94
  -2  -1  -4   62.37    2.14
  -2  -1  -4   60.77    2.21
  -2  -1  -3    4.65    0.46
  -2  -1  -3    4.48    0.44
  -2  -1  -3    5.08    0.47
  -2  -1  -3    4.23    0.29
  -2  -1  -2   15.15    0.64
  -2  -1  -2   15.79    0.86
  -2  -1  -2   14.74    0.79
  -2  -1  -1  561.86   10.02
  -2  -1  -1  579.65    9.97
  -2  -1  -1  553.57   10.19
  -2  -1   0   20.93    0.96
  -2  -1   0   21.92    1.05
  -2  -1   0   21.99    0.96
  -2  -1   0   21.96    1.12
  -2  -1   0   22.37    0.72
  -2  -1   1   10.09    0.73
  -2  -1   1    9.50    0.74
  -2  -1   1    8.94    0.74
  -2  -1   1    9.20    0.60
  -2  -1   2   14.24    1.02
  -2  -1   2   18.27    1.10
  -2  -1   3   48.90    1.97
  -2  -1   4   10.05    1.08
  -2  -1   4   11.41    0.93
  -2  -1   5    0.63    0.18
  -2  -1   5    0.54    0.23
  -2  -1   5    0.48    0.20
  -2  -1   5    0.02    0.65
  -2  -1   5    0.76    0.41
  -2  -1   6    0.66    0.31
  -2  -1   6    0.37    0.21
  -2  -1   6    0.52    0.19
  -2  -1   6    0.33    0.30
  -2  -1   6    0.48    0.38
  -2  -1   7    3.73    0.59
  -2  -1   7    3.38    0.46
  -2  -1   7    3.47    0.76
  -2  -1   7    3.89    0.71
  -2  -1   7    3.39    0.93
  -2  -1   8    0.63    0.28
  -2  -1   8    0.74    0.26
  -2  -1   8    0.56    0.32
  -2  -1   8    0.18    0.24
  -2  -1   9   12.17    1.72
  -2  -1   9   10.80    1.30
  -2  -1   9    9.47    1.44
  -2  -1  10   30.07    2.33
  -2  -1  10   34.24    2.95
  -2  -1  10   26.77    2.57
  -2  -1  11    2.26    0.81
  -2  -1  11    3.72    0.86
  -2  -1  11    3.39    1.05
  -2  -1  12    3.52    1.11
  -2  -1  12    3.19    0.90
  -2  -1  12    2.06    0.83
  -2  -1  13   14.18    2.24
  -2  -1  13   11.86    2.03
  -2   0 -14    5.80    1.32
  -2   0 -13   10.98    1.76
  -2   0 -13    6.98    1.47
  -2   0 -12    0.95    0.63
  -2   0 -12    0.05    0.28
  -2   0 -11   10.54    1.63
  -2   0 -11    9.63    1.49
  -2   0 -10   38.01    2.87
  -2   0 -10   32.53    2.77
  -2   0 -10   39.31    2.82
  -2   0  -9   26.59    2.33
  -2   0  -9   29.75    2.28
  -2   0  -9   27.20    2.28
  -2   0  -8    2.95    0.71
  -2   0  -8    1.68    0.53
  -2   0  -8    2.72    0.66
  -2   0  -7   54.91    2.85
  -2   0  -7   49.35    1.63
  -2   0  -7   51.84    2.68
  -2   0  -6   18.92    1.51
  -2   0  -6   16.95    0.89
  -2   0  -6   18.05    1.51
  -2   0  -6   18.35    1.45
  -2   0  -5   16.28    1.26
  -2   0  -5   16.34    1.23
  -2   0  -5   14.94    1.28
  -2   0  -5   15.53    0.87
  -2   0  -4   13.59    1.02
  -2   0  -4   13.61    1.03
  -2   0  -4   14.79    0.86
  -2   0  -3   54.89    1.87
  -2   0  -3   50.84    1.90
  -2   0  -3   51.39    1.84
  -2   0  -2    1.06    0.18
  -2   0  -2    0.85    0.18
  -2   0  -2    0.73    0.21
  -2   0  -2    0.95    0.23
  -2   0  -1   22.83    0.89
  -2   0  -1   23.67    1.11
  -2   0  -1   26.39    1.04
  -2   0  -1   23.99    1.13
  -2   0  -1   24.06    0.96
  -2   0   0   11.98    0.74
  -2   0   0   12.40    0.79
  -2   0   0   12.97    0.74
  -2   0   0   13.21    0.71
  -2   0   0   13.49    0.59
  -2   0   1   49.46    1.77
  -2   0   1   48.95    1.29
  -2   0   1   49.64    1.50
  -2   0   1   50.33    1.73
  -2   0   2    0.36    0.19
  -2   0   3   30.74    1.60
  -2   0   3   34.64    1.52
  -2   0   4   58.53    2.43
  -2   0   4   58.81    2.09
  -2   0   4   56.06    2.24
  -2   0   5    4.17    0.33
  -2   0   5    3.37    0.29
  -2   0   5    3.68    0.51
  -2   0   5    4.08    0.64
  -2   0   6   44.26    1.44
  -2   0   6   47.04    1.47
  -2   0   6   49.51    2.02
  -2   0   6   50.02    3.51
  -2   0   6   48.42    2.48
  -2   0   7  139.35    3.44
  -2   0   7  144.93    3.50
  -2   0   7  151.37    4.14
  -2   0   7  149.70    5.08
  -2   0   8    6.56    0.73
  -2   0   8    5.58    0.58
  -2   0   8    7.59    1.06
  -2   0   8    5.89    0.99
  -2   0   8    8.04    1.36
  -2   0   9   14.01    1.54
  -2   0   9   16.14    1.99
  -2   0   9   11.53    1.51
  -2   0  10   42.28    3.35
  -2   0  10   37.47    2.89
  -2   0  10   40.42    2.79
  -2   0  11   18.01    2.27
  -2   0  11   13.52    1.81
  -2   0  11   16.89    1.88
  -2   0  12    1.82    0.87
  -2   0  12    1.68    0.64
  -2   0  12    2.49    0.87
  -2   0  13    7.58    1.44
  -2   0  13    4.62    1.22
  -2   0  13    8.29    1.73
  -2   0  14    4.59    1.34
  -2   0  14    4.52    1.17
  -2   1 -13    7.24    1.55
  -2   1 -13    5.43    1.29
  -2   1 -12   10.14    1.64
  -2   1 -12    9.92    1.72
  -2   1 -11    0.47    0.42
  -2   1 -11    0.30    0.40
  -2   1 -10    6.61    1.24
  -2   1 -10    4.85    1.09
  -2   1  -9   13.28    1.65
  -2   1  -9   14.91    1.72
  -2   1  -8    1.83    0.63
  -2   1  -8    2.44    0.69
  -2   1  -8    2.31    0.65
  -2   1  -7    2.16    0.62
  -2   1  -7    3.12    0.76
  -2   1  -7    2.26    0.64
  -2   1  -6   30.60    2.03
  -2   1  -6   30.50    2.16
  -2   1  -6   29.66    1.96
  -2   1  -5   54.97    2.56
  -2   1  -5   54.95    2.77
  -2   1  -5   52.94    2.50
  -2   1  -4    1.72    0.42
  -2   1  -4    1.94    0.44
  -2   1  -3   42.37    1.52
  -2   1  -3   43.95    1.86
  -2   1  -2  122.19    3.10
  -2   1  -2  118.85    3.30
  -2   1  -2  116.48    2.60
  -2   1  -2  123.43    2.88
  -2   1  -2  123.84    3.35
  -2   1  -1   12.37    0.67
  -2   1  -1   12.15    0.79
  -2   1  -1   12.59    0.87
  -2   1  -1   13.04    0.74
  -2   1  -1   12.55    0.75
  -2   1  -1   13.55    0.77
  -2   1  -1   11.95    0.58
  -2   1   0    4.06    0.47
  -2   1   0    3.78    0.39
  -2   1   0    3.99    0.44
  -2   1   0    3.79    0.44
  -2   1   0    3.69    0.28
  -2   1   1    0.32    0.17
  -2   1   1    0.18    0.16
  -2   1   1    0.35    0.13
  -2   1   1    0.46    0.20
  -2   1   1    0.37    0.18
  -2   1   2    0.48    0.11
  -2   1   2    0.67    0.22
  -2   1   2    0.32    0.11
  -2   1   2    0.64    0.22
  -2   1   3   63.07    1.88
  -2   1   3   64.83    2.31
  -2   1   3   62.03    2.42
  -2   1   4   46.61    2.04
  -2   1   4   42.93    1.74
  -2   1   5  165.90    4.43
  -2   1   5  157.86    4.62
  -2   1   6   29.47    1.78
  -2   1   6   25.53    1.35
  -2   1   6   23.21    2.50
  -2   1   7   51.85    2.67
  -2   1   7   53.60    2.10
  -2   1   7   60.34    3.86
  -2   1   7   63.30    3.16
  -2   1   8   40.81    1.81
  -2   1   8   44.06    2.69
  -2   1   8   40.41    2.52
  -2   1   9   49.81    3.02
  -2   1   9   44.01    2.85
  -2   1   9   53.68    3.71
  -2   1  10    0.41    0.56
  -2   1  10   -0.73    0.46
  -2   1  10   -0.03    0.47
  -2   1  11   14.08    1.81
  -2   1  11   15.96    2.14
  -2   1  11   16.21    1.88
  -2   1  12    5.68    1.20
  -2   1  12    6.97    1.37
  -2   1  12    7.93    1.60
  -2   1  13    0.22    0.37
  -2   1  13    0.06    0.58
  -2   1  13   -0.88    0.58
  -2   1  14    1.68    0.81
  -2   1  14    1.62    0.74
  -2   2 -13   -0.89    0.60
  -2   2 -13   -0.37    0.46
  -2   2 -12   11.06    1.80
  -2   2 -12    8.21    1.63
  -2   2 -11    4.95    1.15
  -2   2 -11    5.37    1.23
  -2   2 -10    3.07    0.91
  -2   2 -10    2.58    0.82
  -2   2  -9   17.65    1.97
  -2   2  -9   18.25    1.96
  -2   2  -8   25.09    2.16
  -2   2  -8   23.68    2.16
  -2   2  -7   -0.06    0.27
  -2   2  -7    0.31    0.35
  -2   2  -6   49.82    2.79
  -2   2  -6   51.42    2.78
  -2   2  -5   80.93    3.33
  -2   2  -5   84.71    3.42
  -2   2  -4   22.40    1.03
  -2   2  -4   24.63    1.67
  -2   2  -3   15.92    0.78
  -2   2  -3   17.01    1.24
  -2   2  -3   19.29    1.14
  -2   2  -2   92.65    3.04
  -2   2  -2   93.08    2.61
  -2   2  -2  100.48    2.30
  -2   2  -2   94.90    2.98
  -2   2  -1   33.71    1.45
  -2   2  -1   34.85    1.62
  -2   2  -1   32.54    1.30
  -2   2   0   38.83    1.63
  -2   2   0   40.96    1.71
  -2   2   0   40.05    1.50
  -2   2   1    1.26    0.29
  -2   2   1    0.86    0.27
  -2   2   1    0.85    0.26
  -2   2   2  103.81    2.99
  -2   2   2  105.01    3.10
  -2   2   2  107.70    3.12
  -2   2   3  138.13    3.95
  -2   2   3  136.26    3.69
  -2   2   3  140.39    3.83
  -2   2   4   40.73    1.86
  -2   2   4   41.17    2.07
  -2   2   4   41.33    1.63
  -2   2   5   84.62    3.03
  -2   2   5   83.49    3.36
  -2   2   5   92.23    2.94
  -2   2   6   71.59    2.91
  -2   2   6   75.95    2.89
  -2   2   7   15.49    1.37
  -2   2   7   18.30    2.15
  -2   2   7   15.13    1.03
  -2   2   8    1.05    0.40
  -2   2   8    1.47    0.68
  -2   2   8    1.26    0.30
  -2   2   8    1.45    0.56
  -2   2   9   35.29    2.47
  -2   2   9   36.98    2.68
  -2   2  10   24.91    2.21
  -2   2  10   31.34    2.86
  -2   2  10   27.43    2.42
  -2   2  11   -0.13    0.29
  -2   2  11    0.06    0.32
  -2   2  11    0.17    0.37
  -2   2  12    1.04    0.57
  -2   2  12    0.02    0.28
  -2   2  12    1.89    0.81
  -2   2  13    2.41    0.87
  -2   2  13    3.94    1.21
  -2   2  13    3.21    0.99
  -2   2  14    0.41    0.48
  -2   2  14   -0.92    0.60
  -2   3 -12    0.59    0.55
  -2   3 -12    0.26    0.38
  -2   3 -11   11.20    1.80
  -2   3 -11   10.31    1.73
  -2   3 -10   14.18    1.95
  -2   3 -10   16.96    2.08
  -2   3  -9    0.19    0.36
  -2   3  -9   -0.08    0.32
  -2   3  -8   26.38    2.39
  -2   3  -8   27.03    2.36
  -2   3  -7   44.83    2.96
  -2   3  -7   42.49    2.85
  -2   3  -6    5.30    0.95
  -2   3  -6    7.77    1.12
  -2   3  -5   43.92    2.56
  -2   3  -5   46.72    2.67
  -2   3  -5   40.85    1.45
  -2   3  -4  110.75    3.93
  -2   3  -4   87.50    2.15
  -2   3  -3   35.89    1.04
  -2   3  -3   41.28    2.00
  -2   3  -3   40.21    2.14
  -2   3  -2    2.01    0.46
  -2   3  -2    1.55    0.36
  -2   3  -2    1.95    0.44
  -2   3  -1  112.79    3.45
  -2   3  -1  103.16    3.04
  -2   3  -1  106.18    3.28
  -2   3   0   65.39    2.42
  -2   3   0   61.79    2.19
  -2   3   1    3.83    0.53
  -2   3   1    4.70    0.39
  -2   3   1    3.44    0.53
  -2   3   1    2.88    0.48
  -2   3   2    7.14    0.79
  -2   3   2    7.13    0.70
  -2   3   2    6.89    0.74
  -2   3   3   16.89    1.10
  -2   3   3   17.47    1.31
  -2   3   3   16.28    1.18
  -2   3   4   13.84    1.04
  -2   3   4   14.38    1.25
  -2   3   4   13.63    1.11
  -2   3   5    4.65    0.65
  -2   3   5    3.71    0.70
  -2   3   6   42.75    2.07
  -2   3   6   41.87    2.08
  -2   3   6   43.18    2.48
  -2   3   7   37.75    2.13
  -2   3   7   42.00    2.26
  -2   3   7   37.92    2.47
  -2   3   7   44.61    3.34
  -2   3   8    3.28    0.90
  -2   3   8    2.14    0.54
  -2   3   9   23.46    2.18
  -2   3   9   20.24    1.82
  -2   3   9   18.45    1.14
  -2   3  10   38.23    2.73
  -2   3  10   45.37    3.16
  -2   3  10   46.98    3.54
  -2   3  11    5.78    1.12
  -2   3  11    7.41    1.32
  -2   3  11    5.33    1.29
  -2   3  12    0.49    0.43
  -2   3  12    0.12    0.50
  -2   3  12   -0.06    0.28
  -2   3  13    6.81    1.37
  -2   3  13    8.94    1.79
  -2   3  13    7.74    1.52
  -2   3  14    9.13    1.68
  -2   3  14   10.33    1.80
  -2   3  15   -1.15    0.74
  -2   4 -11    2.03    0.79
  -2   4 -11    2.08    0.82
  -2   4 -10   10.75    1.78
  -2   4 -10    9.70    1.71
  -2   4  -9   10.66    1.68
  -2   4  -9   11.32    1.70
  -2   4  -8    0.29    0.31
  -2   4  -8    0.14    0.30
  -2   4  -7   30.89    2.56
  -2   4  -7   35.75    2.72
  -2   4  -6    7.29    1.18
  -2   4  -6    8.11    1.22
  -2   4  -5    3.44    0.79
  -2   4  -5    3.93    0.80
  -2   4  -4   24.44    1.90
  -2   4  -4   21.65    1.65
  -2   4  -3   47.07    2.55
  -2   4  -3   49.84    2.41
  -2   4  -2   31.58    1.93
  -2   4  -2   34.66    1.85
  -2   4  -1   27.26    1.68
  -2   4  -1   26.47    1.66
  -2   4  -1   29.34    1.63
  -2   4   0   18.52    1.03
  -2   4   0   19.25    1.33
  -2   4   0   16.51    1.19
  -2   4   1   83.65    2.92
  -2   4   1   85.61    2.98
  -2   4   1   84.96    2.45
  -2   4   2   80.65    2.77
  -2   4   2   79.65    2.36
  -2   4   2   83.08    3.05
  -2   4   2   77.45    2.91
  -2   4   3   40.90    1.84
  -2   4   3   39.77    2.00
  -2   4   4  122.54    4.20
  -2   4   4  113.82    3.44
  -2   4   4  114.81    3.80
  -2   4   5   11.38    0.98
  -2   4   5   11.26    1.20
  -2   4   5   12.12    1.12
  -2   4   6   10.62    1.00
  -2   4   6   10.16    1.23
  -2   4   6    9.38    1.02
  -2   4   7   40.65    2.14
  -2   4   7   36.36    2.44
  -2   4   8   12.46    1.48
  -2   4   8   18.01    2.09
  -2   4   9    0.00    0.32
  -2   4   9    0.14    0.27
  -2   4   9    1.10    0.70
  -2   4   9    0.51    0.50
  -2   4  10   10.67    1.61
  -2   4  10    8.41    1.23
  -2   4  10    9.50    1.60
  -2   4  11   14.89    1.92
  -2   4  11   11.67    1.60
  -2   4  11   13.28    1.93
  -2   4  12    5.43    1.25
  -2   4  12    5.69    1.16
  -2   4  12    4.17    1.18
  -2   4  13    0.45    0.44
  -2   4  13    1.13    0.72
  -2   4  13    0.09    0.33
  -2   4  14    7.24    1.51
  -2   4  14    7.15    1.57
  -2   4  14    6.00    1.60
  -2   5 -11    2.87    1.01
  -2   5 -10    3.15    1.02
  -2   5 -10    4.39    1.17
  -2   5  -9   12.30    1.87
  -2   5  -9    8.86    1.57
  -2   5  -8    8.79    1.48
  -2   5  -8    9.41    1.57
  -2   5  -7    0.71    0.52
  -2   5  -7    1.07    0.57
  -2   5  -6    1.72    0.59
  -2   5  -6    1.44    0.53
  -2   5  -6    0.71    0.41
  -2   5  -5   38.80    2.68
  -2   5  -5   43.29    2.86
  -2   5  -4    2.51    0.67
  -2   5  -4    2.47    0.69
  -2   5  -4    3.22    0.72
  -2   5  -3    7.92    1.09
  -2   5  -3    7.25    1.05
  -2   5  -3    7.53    1.00
  -2   5  -2   13.48    1.36
  -2   5  -2   12.38    1.20
  -2   5  -1   15.87    1.40
  -2   5  -1   13.59    1.27
  -2   5  -1   13.66    1.25
  -2   5   0    1.46    0.42
  -2   5   0    0.52    0.34
  -2   5   1   53.45    2.40
  -2   5   1   53.09    2.45
  -2   5   2  121.20    4.02
  -2   5   2  126.00    3.86
  -2   5   2  132.00    4.23
  -2   5   3    4.32    0.72
  -2   5   3    4.22    0.60
  -2   5   3    3.54    0.60
  -2   5   4   41.73    1.92
  -2   5   4   41.78    2.18
  -2   5   5  121.21    3.69
  -2   5   5  122.25    4.16
  -2   5   5  132.20    4.70
  -2   5   6   50.59    2.88
  -2   5   6   50.15    2.25
  -2   5   6   52.77    2.59
  -2   5   7    1.02    0.35
  -2   5   7    0.80    0.36
  -2   5   7    1.12    0.48
  -2   5   7    1.75    0.70
  -2   5   8   27.61    1.82
  -2   5   8   28.49    2.33
  -2   5   9   41.02    3.15
  -2   5   9   39.34    3.06
  -2   5  10    1.43    0.63
  -2   5  10    1.30    0.71
  -2   5  10    1.85    0.74
  -2   5  11   10.11    1.66
  -2   5  11    8.43    1.53
  -2   5  12   10.02    1.76
  -2   5  12   10.96    1.75
  -2   5  13   -0.06    0.40
  -2   5  13    2.63    1.00
  -2   5  14   -0.69    0.59
  -2   5  14   -0.65    0.65
  -2   6 -10    2.69    0.95
  -2   6 -10    4.08    1.20
  -2   6  -9   19.67    2.46
  -2   6  -9   19.45    2.40
  -2   6  -8   16.22    2.12
  -2   6  -8   12.62    1.76
  -2   6  -7    0.09    0.34
  -2   6  -7   -0.22    0.36
  -2   6  -6    0.19    0.30
  -2   6  -6    1.23    0.57
  -2   6  -6    1.54    0.67
  -2   6  -5   29.67    2.52
  -2   6  -5   33.39    2.61
  -2   6  -5   25.54    2.25
  -2   6  -4   49.17    3.08
  -2   6  -4   49.49    2.93
  -2   6  -4   50.35    3.16
  -2   6  -3   17.07    1.74
  -2   6  -3   17.70    1.73
  -2   6  -3   16.28    1.58
  -2   6  -2    1.49    0.51
  -2   6  -2    0.67    0.36
  -2   6  -2    0.76    0.41
  -2   6  -1   70.00    3.35
  -2   6  -1   67.42    3.09
  -2   6  -1   60.12    2.99
  -2   6   0   22.17    1.67
  -2   6   0   22.17    1.15
  -2   6   0   19.00    1.62
  -2   6   1    0.74    0.22
  -2   6   1    1.03    0.39
  -2   6   1    0.92    0.40
  -2   6   2   62.61    2.70
  -2   6   2   62.27    2.93
  -2   6   3   34.68    1.89
  -2   6   3   32.83    2.05
  -2   6   3   32.86    2.16
  -2   6   4    0.33    0.20
  -2   6   4    0.13    0.24
  -2   6   4    0.14    0.18
  -2   6   5   10.52    0.97
  -2   6   5    8.70    1.35
  -2   6   5   11.89    1.23
  -2   6   6   41.10    2.75
  -2   6   6   43.41    2.09
  -2   6   6   42.01    2.43
  -2   6   6   42.05    3.05
  -2   6   7   24.81    1.60
  -2   6   7   22.90    1.80
  -2   6   7   26.46    2.25
  -2   6   7   30.54    2.53
  -2   6   8    0.03    0.14
  -2   6   8    0.18    0.23
  -2   6   8    0.19    0.38
  -2   6   8    0.95    0.63
  -2   6   9   15.28    1.38
  -2   6   9   13.53    1.74
  -2   6   9   18.93    2.08
  -2   6   9   18.63    2.13
  -2   6  10    9.08    1.52
  -2   6  10    8.23    1.39
  -2   6  10    7.69    1.40
  -2   6  11    0.13    0.40
  -2   6  11   -0.38    0.43
  -2   6  11    0.06    0.32
  -2   6  12    5.18    1.30
  -2   6  12    5.24    1.33
  -2   6  13    9.81    1.84
  -2   6  13    8.30    1.65
  -2   6  14    1.84    0.87
  -2   7  -9    1.13    0.75
  -2   7  -9    1.94    0.83
  -2   7  -8    5.98    1.41
  -2   7  -8    3.81    1.02
  -2   7  -7   39.77    3.34
  -2   7  -7   42.90    3.42
  -2   7  -6   22.30    2.35
  -2   7  -6   14.65    1.83
  -2   7  -6   20.79    2.34
  -2   7  -5    5.18    1.12
  -2   7  -5    3.08    0.76
  -2   7  -5    5.31    1.13
  -2   7  -4   73.21    4.09
  -2   7  -4   70.69    3.96
  -2   7  -4   65.74    3.67
  -2   7  -3   21.86    2.04
  -2   7  -3   22.35    2.00
  -2   7  -3   23.13    2.17
  -2   7  -2    0.96    0.43
  -2   7  -2    0.90    0.42
  -2   7  -2    0.99    0.45
  -2   7  -1   11.62    1.36
  -2   7  -1   15.32    1.54
  -2   7   0   37.49    2.37
  -2   7   0   43.36    1.65
  -2   7   0   38.22    2.49
  -2   7   1    9.60    1.12
  -2   7   1    9.44    0.70
  -2   7   2    4.78    0.76
  -2   7   2    4.96    0.92
  -2   7   3   77.15    3.15
  -2   7   3   81.62    3.74
  -2   7   3   80.27    3.53
  -2   7   4   24.78    1.63
  -2   7   4   22.82    1.82
  -2   7   4   23.09    2.08
  -2   7   5    0.16    0.19
  -2   7   5   -0.58    0.34
  -2   7   5   -0.13    0.27
  -2   7   5    0.31    0.34
  -2   7   6   18.71    1.35
  -2   7   6   19.16    1.84
  -2   7   6   18.78    1.66
  -2   7   7   23.45    1.57
  -2   7   7   24.26    1.93
  -2   7   7   26.29    2.32
  -2   7   7   29.51    2.37
  -2   7   8    9.50    1.22
  -2   7   8   10.16    1.06
  -2   7   8   10.10    1.47
  -2   7   8   13.37    1.64
  -2   7   9    0.26    0.39
  -2   7   9    1.47    0.63
  -2   7   9    0.64    0.60
  -2   7  10   32.60    3.00
  -2   7  10   23.25    2.49
  -2   7  10   28.70    2.59
  -2   7  11   10.51    1.66
  -2   7  11   14.35    2.01
  -2   7  11    9.63    1.57
  -2   7  12    1.23    0.76
  -2   7  12    0.27    0.58
  -2   7  12    1.42    0.71
  -2   7  13   15.27    2.24
  -2   7  13    9.47    1.74
  -2   7  14    4.40    1.32
  -2   8  -8    2.41    0.92
  -2   8  -8    5.71    1.40
  -2   8  -7    0.35    0.64
  -2   8  -7    1.26    0.65
  -2   8  -7    1.23    0.67
  -2   8  -6   12.01    1.73
  -2   8  -6   15.30    2.04
  -2   8  -6   15.09    2.10
  -2   8  -5   14.33    1.94
  -2   8  -5   16.26    2.04
  -2   8  -5   10.92    1.63
  -2   8  -4   -0.10    0.27
  -2   8  -4   -0.04    0.37
  -2   8  -4   -0.21    0.43
  -2   8  -3   14.23    1.80
  -2   8  -3   11.50    1.55
  -2   8  -3   16.14    1.84
  -2   8  -2   11.58    1.58
  -2   8  -2   11.74    1.50
  -2   8  -2   12.13    1.52
  -2   8  -2   11.60    1.49
  -2   8  -1   -0.06    0.27
  -2   8  -1    0.50    0.37
  -2   8  -1   -0.17    0.31
  -2   8   0   13.71    1.50
  -2   8   0   14.67    1.61
  -2   8   1   24.26    2.05
  -2   8   1   15.25    1.52
  -2   8   2    4.42    0.79
  -2   8   2    3.76    0.84
  -2   8   3    4.25    0.74
  -2   8   3    3.96    0.91
  -2   8   4   13.55    1.27
  -2   8   4   13.22    1.56
  -2   8   4   10.65    1.24
  -2   8   5    1.93    0.47
  -2   8   5    1.77    0.62
  -2   8   5    2.70    0.60
  -2   8   5    2.36    0.64
  -2   8   6    6.34    1.02
  -2   8   6    7.48    0.88
  -2   8   6    9.02    1.15
  -2   8   7   21.21    1.52
  -2   8   7   27.44    2.46
  -2   8   7   22.74    1.96
  -2   8   7   27.09    2.10
  -2   8   8   46.47    3.33
  -2   8   8   44.68    2.83
  -2   8   9    4.09    0.86
  -2   8   9    3.64    1.04
  -2   8   9    3.98    0.93
  -2   8  10   16.61    2.14
  -2   8  10   20.72    2.15
  -2   8  10   23.89    2.62
  -2   8  11   11.81    1.73
  -2   8  11   12.37    1.85
  -2   8  11   16.43    2.20
  -2   8  12   10.56    1.72
  -2   8  12   11.02    1.89
  -2   8  12    9.89    1.77
  -2   8  13    0.42    0.51
  -2   8  13   -0.57    0.56
  -2   8  13    0.52    0.59
  -2   8  14    2.19    0.96
  -2   9  -7   -0.34    0.47
  -2   9  -7   -0.65    0.54
  -2   9  -7   -1.02    0.65
  -2   9  -6    3.93    1.11
  -2   9  -6    4.30    1.20
  -2   9  -6    1.69    0.74
  -2   9  -5    9.30    1.67
  -2   9  -5    7.20    1.42
  -2   9  -5    5.50    1.25
  -2   9  -4    1.02    0.63
  -2   9  -4    2.79    0.88
  -2   9  -4    1.52    0.67
  -2   9  -3    5.79    1.27
  -2   9  -3    4.44    1.07
  -2   9  -3    3.96    0.94
  -2   9  -3    4.47    1.06
  -2   9  -2   14.90    1.81
  -2   9  -2   13.37    1.73
  -2   9  -2   15.68    1.86
  -2   9  -1   11.94    1.66
  -2   9  -1   12.23    1.60
  -2   9  -1   12.20    1.58
  -2   9   0    1.03    0.47
  -2   9   0    0.51    0.34
  -2   9   0    1.42    0.60
  -2   9   1   16.77    1.71
  -2   9   1   23.83    2.20
  -2   9   2   16.70    1.64
  -2   9   2   15.27    1.76
  -2   9   3    8.67    1.14
  -2   9   3    7.45    1.27
  -2   9   4    1.33    0.46
  -2   9   4    1.24    0.52
  -2   9   4    0.37    0.51
  -2   9   5    6.18    0.86
  -2   9   5    6.78    1.13
  -2   9   5    5.71    1.15
  -2   9   6   45.09    2.35
  -2   9   6   38.55    3.05
  -2   9   6   48.03    3.00
  -2   9   7    3.53    0.83
  -2   9   7    3.17    0.90
  -2   9   8   25.79    2.53
  -2   9   8   28.50    2.17
  -2   9   8   25.02    2.18
  -2   9   9   13.21    1.94
  -2   9   9   10.84    1.44
  -2   9   9   10.84    1.69
  -2   9   9   10.18    1.39
  -2   9  10    0.41    0.34
  -2   9  10    0.15    0.42
  -2   9  10   -0.33    0.36
  -2   9  10   -0.10    0.35
  -2   9  11    4.74    1.36
  -2   9  11    4.61    1.08
  -2   9  11    5.87    1.38
  -2   9  12    8.82    1.55
  -2   9  12    9.47    1.73
  -2   9  12   11.99    1.99
  -2   9  13    1.89    0.83
  -2   9  13    0.50    0.54
  -2   9  14   -0.87    0.68
  -2  10  -7    2.11    0.89
  -2  10  -6   -0.57    0.56
  -2  10  -5    7.57    1.58
  -2  10  -5    7.93    1.62
  -2  10  -5    6.06    1.38
  -2  10  -5    4.87    1.22
  -2  10  -4    5.91    1.41
  -2  10  -4    5.18    1.28
  -2  10  -4    4.57    1.16
  -2  10  -4    6.54    1.35
  -2  10  -3    0.72    0.52
  -2  10  -3    1.03    0.58
  -2  10  -3    0.32    0.48
  -2  10  -3    1.30    0.65
  -2  10  -2    0.30    0.37
  -2  10  -2    1.37    0.56
  -2  10  -2    0.93    0.49
  -2  10  -1   16.31    1.92
  -2  10  -1   15.67    1.89
  -2  10  -1   11.98    1.80
  -2  10   0   15.73    1.83
  -2  10   0   18.02    1.96
  -2  10   0   19.15    2.13
  -2  10   1   -0.70    0.43
  -2  10   1   -0.82    0.47
  -2  10   1    0.23    0.43
  -2  10   2   17.61    1.79
  -2  10   2   17.05    2.00
  -2  10   3   62.22    3.31
  -2  10   3   65.07    3.96
  -2  10   4   10.43    1.26
  -2  10   4   11.54    1.71
  -2  10   4   10.50    1.48
  -2  10   5   11.61    1.28
  -2  10   5   14.76    1.88
  -2  10   5   12.41    1.60
  -2  10   6   63.41    3.70
  -2  10   6   65.47    4.13
  -2  10   7    5.82    1.29
  -2  10   7    7.94    1.29
  -2  10   8    0.89    0.59
  -2  10   8    0.40    0.35
  -2  10   9   12.74    1.94
  -2  10   9   14.39    1.75
  -2  10   9   15.83    2.13
  -2  10  10   13.39    2.07
  -2  10  10   14.79    2.10
  -2  10  10   11.47    1.56
  -2  10  11    1.10    0.69
  -2  10  11   -0.30    0.45
  -2  10  12    1.45    0.78
  -2  10  12    1.35    0.76
  -2  11  -5    0.45    0.52
  -2  11  -4    6.05    1.50
  -2  11  -4    4.79    1.30
  -2  11  -4    6.28    1.46
  -2  11  -4    6.40    1.46
  -2  11  -3    2.35    0.86
  -2  11  -3    3.68    1.09
  -2  11  -3    4.62    1.19
  -2  11  -2    2.33    0.88
  -2  11  -2    0.46    0.61
  -2  11  -2    1.51    0.64
  -2  11  -1    0.09    0.30
  -2  11  -1    0.57    0.46
  -2  11  -1    0.78    0.53
  -2  11   0    8.94    1.58
  -2  11   0   10.84    1.60
  -2  11   0   11.09    1.63
  -2  11   1    6.44    1.20
  -2  11   1    7.86    1.34
  -2  11   1    7.31    1.36
  -2  11   2    0.47    0.41
  -2  11   2    0.62    0.40
  -2  11   2    1.17    0.52
  -2  11   3   20.71    1.97
  -2  11   3   26.15    2.62
  -2  11   4   24.88    2.42
  -2  11   4   23.65    2.54
  -2  11   5    5.01    1.07
  -2  11   5    3.87    1.00
  -2  11   6   10.10    1.77
  -2  11   6    8.09    1.41
  -2  11   7   39.55    3.41
  -2  11   7   39.82    3.04
  -2  11   8    6.77    1.25
  -2  11   8    9.54    1.63
  -2  11   9    2.46    0.78
  -2  11   9    2.65    0.99
  -2  11   9    1.98    0.81
  -2  11  10    4.86    1.08
  -2  11  10    2.53    1.19
  -2  11  10    5.25    1.33
  -2  11  11    8.23    1.65
  -2  11  11    7.08    1.57
  -2  12  -3    3.32    1.09
  -2  12  -3    5.87    1.41
  -2  12  -3    3.28    1.24
  -2  12  -2   14.14    2.08
  -2  12  -2   14.42    2.08
  -2  12  -2   12.05    2.13
  -2  12  -1    1.05    0.60
  -2  12  -1    1.47    0.74
  -2  12  -1    1.65    0.80
  -2  12   0    5.53    1.22
  -2  12   0    5.10    1.17
  -2  12   0    7.30    1.50
  -2  12   1   12.60    1.76
  -2  12   1   13.93    2.02
  -2  12   1   14.64    1.90
  -2  12   2    8.30    1.41
  -2  12   2    7.48    1.30
  -2  12   2    9.17    1.65
  -2  12   3    0.45    0.36
  -2  12   3   -0.01    0.32
  -2  12   4   18.71    2.36
  -2  12   4   16.06    2.06
  -2  12   5   20.24    2.49
  -2  12   5   18.63    2.19
  -2  12   6   -0.08    0.53
  -2  12   6   -0.24    0.45
  -2  12   7    2.25    0.89
  -2  12   7    2.64    0.84
  -2  12   8    6.74    1.32
  -2  12   8    6.44    1.35
  -2  12   9    1.74    0.71
  -2  12   9    2.10    0.92
  -2  12   9    2.60    0.93
  -2  12  10    1.17    0.69
  -2  12  11    3.32    1.16
  -2  13  -1    6.57    1.50
  -2  13  -1   10.66    1.81
  -2  13   0    1.17    0.63
  -2  13   0    1.55    0.75
  -2  13   1    0.45    0.39
  -2  13   1    1.92    0.89
  -2  13   2   19.75    2.60
  -2  13   3    4.51    1.26
  -2  13   4    2.03    0.88
  -2  13   4    2.20    0.85
  -2  13   5    5.09    1.23
  -2  13   5    5.59    1.48
  -2  13   6    7.21    1.63
  -2  13   6    7.61    1.47
  -2  13   7    0.50    0.39
  -2  13   7   -0.14    0.47
  -2  13   8    3.86    1.08
  -2  13   9   11.40    1.79
  -2  13  10    7.57    1.59
  -1 -14  -9    6.69    1.51
  -1 -14  -8    1.47    0.71
  -1 -14  -7    0.50    0.51
  -1 -14  -7    2.57    0.95
  -1 -14  -6   15.87    2.30
  -1 -14  -6    6.85    1.58
  -1 -14  -5    6.27    1.47
  -1 -14  -5    4.70    1.25
  -1 -14  -5    7.11    1.47
  -1 -13 -11    1.13    0.68
  -1 -13 -10   -0.06    0.28
  -1 -13 -10    0.64    0.52
  -1 -13  -9    3.77    1.10
  -1 -13  -9    4.87    1.37
  -1 -13  -8    6.66    1.39
  -1 -13  -8    7.61    1.47
  -1 -13  -7    0.47    0.48
  -1 -13  -7   -0.78    0.56
  -1 -13  -6    7.56    1.53
  -1 -13  -6    9.61    1.66
  -1 -13  -6    9.55    1.52
  -1 -13  -5    7.57    1.54
  -1 -13  -5    3.46    1.01
  -1 -13  -4    4.26    1.21
  -1 -13  -3    0.17    0.45
  -1 -13  -2    7.72    1.62
  -1 -13  -1   11.22    1.94
  -1 -12 -12    3.10    0.98
  -1 -12 -11   11.92    1.84
  -1 -12 -11   12.28    1.97
  -1 -12 -10    3.29    0.99
  -1 -12 -10    4.32    1.19
  -1 -12  -9    2.57    0.83
  -1 -12  -9    2.63    0.91
  -1 -12  -8   24.01    2.48
  -1 -12  -8   24.24    2.43
  -1 -12  -8   23.00    2.64
  -1 -12  -7   12.19    1.76
  -1 -12  -7    9.09    1.54
  -1 -12  -6    2.04    0.81
  -1 -12  -6    2.43    0.82
  -1 -12  -5   12.11    1.76
  -1 -12  -5   18.30    2.23
  -1 -12  -4   13.76    2.06
  -1 -12  -4   27.26    2.75
  -1 -12  -3    4.00    1.11
  -1 -12  -2    0.79    0.61
  -1 -12  -1   24.96    2.76
  -1 -12   0    9.72    1.76
  -1 -12   1   -0.36    0.44
  -1 -12   2    1.94    0.87
  -1 -11 -13    4.88    1.26
  -1 -11 -12    0.83    0.56
  -1 -11 -12    0.97    0.64
  -1 -11 -11    4.22    1.12
  -1 -11 -11    5.67    1.21
  -1 -11 -10   15.68    1.98
  -1 -11 -10   17.35    2.19
  -1 -11  -9    7.24    1.41
  -1 -11  -9    7.17    1.29
  -1 -11  -8    2.44    0.74
  -1 -11  -8    3.52    0.99
  -1 -11  -8    2.54    0.81
  -1 -11  -7   23.42    2.29
  -1 -11  -7   22.72    2.43
  -1 -11  -7   24.17    2.36
  -1 -11  -6    1.15    0.51
  -1 -11  -6   -0.44    0.41
  -1 -11  -5    0.16    0.35
  -1 -11  -5    0.10    0.37
  -1 -11  -4   16.28    1.99
  -1 -11  -4    8.70    1.49
  -1 -11  -3   22.74    2.42
  -1 -11  -3   15.97    1.97
  -1 -11  -2    1.16    0.55
  -1 -11  -1   17.62    2.17
  -1 -11   0    9.90    1.66
  -1 -11   1    1.25    0.64
  -1 -11   2   -0.40    0.45
  -1 -11   3    4.00    1.13
  -1 -11   4    5.56    1.34
  -1 -11   5    0.12    0.41
  -1 -10 -13    6.42    1.45
  -1 -10 -13    8.56    1.57
  -1 -10 -12   11.52    1.79
  -1 -10 -12   14.19    2.00
  -1 -10 -11   10.76    1.72
  -1 -10 -11    9.51    1.55
  -1 -10 -10    9.87    1.50
  -1 -10 -10   10.08    1.60
  -1 -10  -9   33.07    2.83
  -1 -10  -9   29.06    2.51
  -1 -10  -8   10.68    1.42
  -1 -10  -8   10.39    1.47
  -1 -10  -8   11.37    1.63
  -1 -10  -7    5.55    1.03
  -1 -10  -7    5.47    1.03
  -1 -10  -7    4.01    0.98
  -1 -10  -6   14.06    1.64
  -1 -10  -6   10.42    1.45
  -1 -10  -6   15.66    1.85
  -1 -10  -5   34.25    2.57
  -1 -10  -5   25.76    2.33
  -1 -10  -4    1.49    0.56
  -1 -10  -4    1.59    0.64
  -1 -10  -3   18.68    2.02
  -1 -10  -3   12.27    1.69
  -1 -10  -2    4.67    1.06
  -1 -10  -1    0.00    0.40
  -1 -10   0    2.62    0.77
  -1 -10   1   16.24    2.02
  -1 -10   2    7.19    1.37
  -1 -10   3    0.18    0.36
  -1 -10   4   15.19    2.05
  -1 -10   5   14.95    2.08
  -1 -10   6    3.54    1.43
  -1 -10   6    0.93    0.61
  -1 -10   7    6.66    1.48
  -1  -9 -14    3.73    1.08
  -1  -9 -13    0.35    0.39
  -1  -9 -13   -0.45    0.49
  -1  -9 -12    6.02    1.27
  -1  -9 -12    7.19    1.43
  -1  -9 -11    1.97    0.71
  -1  -9 -11    1.76    0.71
  -1  -9 -10    7.07    1.26
  -1  -9 -10    7.53    1.34
  -1  -9  -9    7.69    1.33
  -1  -9  -9    7.39    1.24
  -1  -9  -8    5.23    0.93
  -1  -9  -8    5.54    1.02
  -1  -9  -8    5.13    1.07
  -1  -9  -7    1.39    0.57
  -1  -9  -7    1.29    0.48
  -1  -9  -7    0.78    0.43
  -1  -9  -6    5.83    1.08
  -1  -9  -6    4.64    0.93
  -1  -9  -6    4.10    0.85
  -1  -9  -5   41.15    2.74
  -1  -9  -5   38.11    2.76
  -1  -9  -5   37.01    2.52
  -1  -9  -4   31.82    2.33
  -1  -9  -4   33.67    2.52
  -1  -9  -3    1.26    0.49
  -1  -9  -3    1.05    0.49
  -1  -9  -2   26.66    2.30
  -1  -9  -2   30.92    2.52
  -1  -9  -1   41.94    2.96
  -1  -9   0    0.53    0.45
  -1  -9   1    4.26    0.98
  -1  -9   2   14.69    1.83
  -1  -9   3   41.94    3.16
  -1  -9   4    0.26    0.35
  -1  -9   5   14.29    1.94
  -1  -9   6   20.43    2.35
  -1  -9   6   19.40    2.76
  -1  -9   7    2.44    1.30
  -1  -9   7    0.29    0.42
  -1  -8 -14    7.05    1.46
  -1  -8 -14    9.15    1.76
  -1  -8 -14    8.16    1.63
  -1  -8 -13    0.16    0.32
  -1  -8 -13    2.05    0.79
  -1  -8 -12    3.25    0.95
  -1  -8 -12    3.68    1.02
  -1  -8 -11    9.49    1.48
  -1  -8 -11   11.30    1.66
  -1  -8 -10    2.85    0.86
  -1  -8 -10    4.87    1.03
  -1  -8  -9   11.00    1.53
  -1  -8  -9   13.28    1.60
  -1  -8  -8   60.08    2.87
  -1  -8  -8   59.94    3.48
  -1  -8  -8   60.96    3.34
  -1  -8  -7   32.51    2.30
  -1  -8  -7   29.20    2.32
  -1  -8  -7   30.73    2.08
  -1  -8  -6    0.68    0.35
  -1  -8  -6    0.00    0.27
  -1  -8  -6    0.90    0.45
  -1  -8  -5   24.84    1.97
  -1  -8  -5   28.29    2.20
  -1  -8  -5   24.55    1.90
  -1  -8  -4   52.15    2.99
  -1  -8  -4   51.29    3.01
  -1  -8  -4   58.43    2.93
  -1  -8  -3    9.81    1.27
  -1  -8  -3    8.53    1.17
  -1  -8  -2   11.06    1.36
  -1  -8  -2   12.94    1.49
  -1  -8  -1    5.47    0.97
  -1  -8   0   25.31    2.18
  -1  -8   1    3.25    0.82
  -1  -8   2    7.67    1.25
  -1  -8   3   79.70    4.17
  -1  -8   4    3.03    0.82
  -1  -8   5    1.88    0.70
  -1  -8   6   14.59    1.86
  -1  -8   6   12.48    2.13
  -1  -8   7   11.48    1.70
  -1  -8   7    9.31    1.95
  -1  -8   8    1.66    0.99
  -1  -7 -14    4.02    1.11
  -1  -7 -14    3.71    1.10
  -1  -7 -14    3.42    1.08
  -1  -7 -13    8.27    1.53
  -1  -7 -13    8.55    1.60
  -1  -7 -13    8.58    1.58
  -1  -7 -12    2.31    0.79
  -1  -7 -12    1.65    0.68
  -1  -7 -11    4.15    0.94
  -1  -7 -11    5.41    1.15
  -1  -7 -10   34.19    2.75
  -1  -7 -10   35.28    2.69
  -1  -7  -9   25.66    2.27
  -1  -7  -9   28.35    2.27
  -1  -7  -8    0.52    0.37
  -1  -7  -8    0.24    0.18
  -1  -7  -8    0.86    0.41
  -1  -7  -7   66.83    2.35
  -1  -7  -7   65.61    3.44
  -1  -7  -7   64.80    2.83
  -1  -7  -7   63.87    3.18
  -1  -7  -6   71.12    3.10
  -1  -7  -6   75.75    3.55
  -1  -7  -6   78.77    3.39
  -1  -7  -5   -0.35    0.25
  -1  -7  -5   -0.20    0.21
  -1  -7  -5   -0.61    0.35
  -1  -7  -4   31.20    2.01
  -1  -7  -4   36.67    2.25
  -1  -7  -4   36.42    2.36
  -1  -7  -3   41.51    2.46
  -1  -7  -3   39.71    2.47
  -1  -7  -3   45.97    2.44
  -1  -7  -2    7.55    0.99
  -1  -7  -2    9.09    1.14
  -1  -7  -1    5.71    0.90
  -1  -7  -1    5.90    0.94
  -1  -7   0   33.27    2.31
  -1  -7   1   42.18    2.66
  -1  -7   1   38.97    1.25
  -1  -7   2   10.65    0.78
  -1  -7   2   10.43    1.34
  -1  -7   3   20.52    1.94
  -1  -7   3   19.97    1.28
  -1  -7   4   15.91    1.73
  -1  -7   4   15.57    1.27
  -1  -7   5    1.76    0.62
  -1  -7   6    1.77    0.93
  -1  -7   6    1.88    0.65
  -1  -7   7   18.87    2.04
  -1  -7   7   17.90    2.42
  -1  -7   8    8.23    1.72
  -1  -7   8    8.46    1.42
  -1  -7   9   -0.17    0.55
  -1  -6 -14   -0.40    0.45
  -1  -6 -14   -0.62    0.54
  -1  -6 -13    8.65    1.59
  -1  -6 -13    8.05    1.55
  -1  -6 -12   16.80    2.07
  -1  -6 -12   13.78    1.85
  -1  -6 -11    6.49    1.03
  -1  -6 -11    6.69    1.28
  -1  -6 -11    6.05    1.17
  -1  -6 -10    8.64    1.30
  -1  -6 -10    9.10    1.40
  -1  -6  -9   35.22    1.73
  -1  -6  -9   40.80    2.81
  -1  -6  -9   37.82    2.60
  -1  -6  -8   13.91    1.01
  -1  -6  -8   14.17    1.49
  -1  -6  -8   15.76    1.64
  -1  -6  -7   14.06    1.09
  -1  -6  -7   14.45    1.40
  -1  -6  -7   13.81    0.79
  -1  -6  -7   14.19    1.48
  -1  -6  -6    6.92    0.93
  -1  -6  -6    8.54    0.90
  -1  -6  -6   10.19    1.21
  -1  -6  -5   21.90    1.52
  -1  -6  -5   24.83    1.79
  -1  -6  -5   22.83    1.59
  -1  -6  -4    0.45    0.24
  -1  -6  -4    0.25    0.20
  -1  -6  -3   55.48    2.40
  -1  -6  -3   51.21    2.50
  -1  -6  -2   57.40    2.52
  -1  -6  -2   58.20    2.77
  -1  -6  -1   43.92    2.33
  -1  -6  -1   44.82    2.44
  -1  -6   0    1.04    0.41
  -1  -6   1   21.38    0.93
  -1  -6   1   23.27    1.84
  -1  -6   2   51.70    2.82
  -1  -6   2   51.63    1.88
  -1  -6   3   15.84    1.55
  -1  -6   3   15.99    1.15
  -1  -6   4    0.11    0.24
  -1  -6   4    0.07    0.19
  -1  -6   5   12.25    1.22
  -1  -6   5   11.85    1.43
  -1  -6   6    8.70    1.25
  -1  -6   6    8.33    1.63
  -1  -6   6    7.91    1.06
  -1  -6   7    3.24    0.79
  -1  -6   7    2.82    0.99
  -1  -6   7    1.63    0.56
  -1  -6   8   14.17    1.69
  -1  -6   8   13.58    1.62
  -1  -6   8   12.69    2.01
  -1  -6   9    3.89    0.92
  -1  -6   9    2.94    1.07
  -1  -6  10    0.24    0.58
  -1  -5 -14    1.09    0.64
  -1  -5 -14    1.07    0.79
  -1  -5 -13    0.92    0.57
  -1  -5 -13    1.13    0.65
  -1  -5 -12    7.71    1.42
  -1  -5 -12    7.55    1.41
  -1  -5 -11   34.83    2.80
  -1  -5 -11   35.55    2.35
  -1  -5 -11   34.78    2.87
  -1  -5 -10    0.31    0.38
  -1  -5 -10    0.13    0.23
  -1  -5 -10    0.18    0.18
  -1  -5  -9   16.71    1.25
  -1  -5  -9   19.94    1.84
  -1  -5  -8   32.50    2.34
  -1  -5  -8   32.37    1.60
  -1  -5  -8   34.48    2.32
  -1  -5  -7   17.34    0.99
  -1  -5  -7   18.80    1.65
  -1  -5  -7   16.08    0.98
  -1  -5  -7   18.83    1.56
  -1  -5  -6    1.97    0.31
  -1  -5  -6    2.18    0.53
  -1  -5  -6    2.85    0.45
  -1  -5  -5   51.19    2.12
  -1  -5  -5   52.22    2.37
  -1  -5  -4   26.23    1.54
  -1  -5  -4   27.63    1.57
  -1  -5  -3    4.15    0.44
  -1  -5  -3    3.50    0.58
  -1  -5  -3    3.71    0.56
  -1  -5  -2    3.86    0.63
  -1  -5  -2    3.41    0.30
  -1  -5  -1   79.84    3.03
  -1  -5  -1   85.66    3.20
  -1  -5   0   68.21    2.96
  -1  -5   0   75.61    1.78
  -1  -5   1   17.03    0.87
  -1  -5   1   14.70    1.32
  -1  -5   2   76.35    3.25
  -1  -5   2   77.01    2.44
  -1  -5   3   30.78    2.04
  -1  -5   3   33.80    1.69
  -1  -5   4    2.64    0.62
  -1  -5   4    3.34    0.59
  -1  -5   5   29.62    1.92
  -1  -5   5   29.69    2.10
  -1  -5   6   11.99    1.36
  -1  -5   6   10.84    1.25
  -1  -5   6   13.44    1.87
  -1  -5   7    3.97    0.81
  -1  -5   7    3.58    1.14
  -1  -5   7    4.07    0.82
  -1  -5   8    2.95    0.75
  -1  -5   8    3.48    0.83
  -1  -5   8    2.79    0.94
  -1  -5   9    9.57    1.78
  -1  -5   9   10.93    1.55
  -1  -5  10    9.96    1.86
  -1  -5  10    9.57    1.53
  -1  -5  11   -0.43    0.44
  -1  -5  11   -0.48    0.68
  -1  -5  12    0.78    0.66
  -1  -4 -14    3.77    1.11
  -1  -4 -14    4.76    1.34
  -1  -4 -13    0.55    0.46
  -1  -4 -13    1.29    0.70
  -1  -4 -12    4.13    1.05
  -1  -4 -12    3.79    0.96
  -1  -4 -12    3.69    0.82
  -1  -4 -11   62.10    3.16
  -1  -4 -11   60.38    3.13
  -1  -4 -11   61.40    3.75
  -1  -4 -10    2.45    0.72
  -1  -4 -10    3.58    0.70
  -1  -4 -10    3.26    0.85
  -1  -4 -10    2.90    0.63
  -1  -4  -9    2.34    0.68
  -1  -4  -9    2.97    0.74
  -1  -4  -9    2.57    0.57
  -1  -4  -9    1.94    0.45
  -1  -4  -8   58.21    2.40
  -1  -4  -8   53.56    2.96
  -1  -4  -7   41.08    1.48
  -1  -4  -7   43.22    1.82
  -1  -4  -7   43.49    2.44
  -1  -4  -6   29.85    1.28
  -1  -4  -6   27.99    0.96
  -1  -4  -6   30.78    1.25
  -1  -4  -5    0.18    0.14
  -1  -4  -5    0.18    0.09
  -1  -4  -5    0.20    0.10
  -1  -4  -5    0.34    0.22
  -1  -4  -4   14.55    0.97
  -1  -4  -4   13.95    1.04
  -1  -4  -3  118.55    3.42
  -1  -4  -3  123.10    3.09
  -1  -4  -3  125.29    3.36
  -1  -4  -2   64.26    1.71
  -1  -4  -2   61.06    2.34
  -1  -4  -2   64.03    2.16
  -1  -4  -1   23.31    1.24
  -1  -4  -1   22.41    1.38
  -1  -4  -1   20.12    0.70
  -1  -4   0   94.04    3.16
  -1  -4   0   89.56    2.60
  -1  -4   1   30.97    1.74
  -1  -4   1   31.33    1.37
  -1  -4   2   39.88    2.09
  -1  -4   2   44.67    1.87
  -1  -4   3   96.65    3.57
  -1  -4   3  107.11    3.37
  -1  -4   4   22.09    1.53
  -1  -4   4   22.70    1.64
  -1  -4   4   23.58    1.17
  -1  -4   5    0.31    0.18
  -1  -4   5   -0.14    0.34
  -1  -4   5    0.49    0.36
  -1  -4   5    0.34    0.28
  -1  -4   6   22.66    1.75
  -1  -4   6   20.75    2.12
  -1  -4   6   25.14    1.90
  -1  -4   6   24.19    1.51
  -1  -4   7   52.07    2.77
  -1  -4   7   52.55    2.50
  -1  -4   7   49.65    2.92
  -1  -4   7   50.65    3.49
  -1  -4   8    1.70    0.50
  -1  -4   8    2.08    0.52
  -1  -4   8    2.02    0.84
  -1  -4   8    1.91    0.61
  -1  -4   9    7.78    1.52
  -1  -4   9    6.90    1.23
  -1  -4  10    6.58    1.27
  -1  -4  10    6.58    1.51
  -1  -4  11    4.06    1.05
  -1  -4  11    3.25    1.13
  -1  -4  12    0.12    0.33
  -1  -3 -14    2.73    1.04
  -1  -3 -14    4.43    1.19
  -1  -3 -13    7.78    1.50
  -1  -3 -13    7.73    1.51
  -1  -3 -13   10.86    1.56
  -1  -3 -12   11.25    1.68
  -1  -3 -12   12.08    1.53
  -1  -3 -12    9.11    1.53
  -1  -3 -11    4.61    1.00
  -1  -3 -11    3.93    0.98
  -1  -3 -11    5.95    0.97
  -1  -3 -11    4.77    0.91
  -1  -3 -10   12.11    1.53
  -1  -3 -10   12.41    1.36
  -1  -3 -10   11.69    1.28
  -1  -3 -10   11.24    1.54
  -1  -3  -9   27.50    2.19
  -1  -3  -9   26.74    1.85
  -1  -3  -9   26.75    1.86
  -1  -3  -9   27.20    2.23
  -1  -3  -8    6.41    0.98
  -1  -3  -8    5.81    0.81
  -1  -3  -8    5.01    0.72
  -1  -3  -8    5.20    0.89
  -1  -3  -7   21.82    1.50
  -1  -3  -7   21.84    1.36
  -1  -3  -7   20.86    1.03
  -1  -3  -7   21.58    1.68
  -1  -3  -6   75.68    2.20
  -1  -3  -6   71.04    2.39
  -1  -3  -6   71.70    1.98
  -1  -3  -6   73.55    3.00
  -1  -3  -5   52.23    1.68
  -1  -3  -5   50.78    1.45
  -1  -3  -5   49.68    1.47
  -1  -3  -5   52.71    2.26
  -1  -3  -4   51.13    1.38
  -1  -3  -4   45.29    1.29
  -1  -3  -4   45.57    1.90
  -1  -3  -4   46.70    1.55
  -1  -3  -3   97.76    2.67
  -1  -3  -3   93.41    2.62
  -1  -3  -2   21.15    1.11
  -1  -3  -2   20.52    1.01
  -1  -3  -2   21.77    0.93
  -1  -3  -2   23.78    1.05
  -1  -3  -1    0.61    0.21
  -1  -3  -1    0.44    0.17
  -1  -3  -1    0.30    0.11
  -1  -3  -1    0.39    0.11
  -1  -3  -1    0.44    0.13
  -1  -3   0  103.56    3.05
  -1  -3   0  105.72    2.71
  -1  -3   0  100.73    2.66
  -1  -3   1   25.96    1.42
  -1  -3   2    4.07    0.59
  -1  -3   2    3.78    0.59
  -1  -3   2    3.72    0.28
  -1  -3   3   23.12    1.00
  -1  -3   3   23.85    1.48
  -1  -3   4   61.27    2.54
  -1  -3   4   57.42    2.01
  -1  -3   5   47.71    2.30
  -1  -3   5   54.37    3.09
  -1  -3   5   54.17    2.65
  -1  -3   5   49.92    2.05
  -1  -3   6    0.20    0.14
  -1  -3   6    0.07    0.18
  -1  -3   6    0.27    0.28
  -1  -3   7   26.92    1.80
  -1  -3   7   28.49    1.81
  -1  -3   7   28.66    2.18
  -1  -3   7   27.68    2.41
  -1  -3   8   28.95    2.34
  -1  -3   8   32.62    2.05
  -1  -3   8   30.59    2.01
  -1  -3   8   33.49    2.76
  -1  -3   8   29.90    2.01
  -1  -3   9    6.35    1.16
  -1  -3   9    5.67    1.23
  -1  -3   9    5.67    0.93
  -1  -3  10    0.50    0.35
  -1  -3  10   -0.27    0.37
  -1  -3  10    0.72    0.56
  -1  -3  11   14.11    1.97
  -1  -3  11   13.87    2.13
  -1  -3  12    1.51    0.74
  -1  -3  12    2.31    0.95
  -1  -2 -14    0.29    0.44
  -1  -2 -14   -0.78    0.60
  -1  -2 -14    0.71    0.47
  -1  -2 -13    6.91    1.47
  -1  -2 -13    8.48    1.43
  -1  -2 -13    6.78    1.46
  -1  -2 -12   19.74    2.26
  -1  -2 -12   22.98    2.22
  -1  -2 -12   16.53    2.19
  -1  -2 -11   10.59    1.57
  -1  -2 -11   13.62    1.55
  -1  -2 -11   13.07    1.58
  -1  -2 -10   -0.21    0.36
  -1  -2 -10    0.40    0.30
  -1  -2 -10   -0.01    0.27
  -1  -2  -9   15.09    1.48
  -1  -2  -9   11.11    1.41
  -1  -2  -9   15.01    1.40
  -1  -2  -8   62.96    3.18
  -1  -2  -8   58.26    2.73
  -1  -2  -8   65.44    2.94
  -1  -2  -7    8.63    1.06
  -1  -2  -7    7.20    0.86
  -1  -2  -7    8.37    0.92
  -1  -2  -6   47.12    2.04
  -1  -2  -6   50.39    2.41
  -1  -2  -6   49.09    2.19
  -1  -2  -6   48.78    1.57
  -1  -2  -5   65.88    1.71
  -1  -2  -5   67.82    2.23
  -1  -2  -4   36.71    1.04
  -1  -2  -4   42.13    1.63
  -1  -2  -4   39.96    1.39
  -1  -2  -4   37.99    1.03
  -1  -2  -4   43.20    1.78
  -1  -2  -3   82.67    1.85
  -1  -2  -3   82.72    1.87
  -1  -2  -3   86.27    2.03
  -1  -2  -3   90.73    2.33
  -1  -2  -3   91.22    2.46
  -1  -2  -2    0.36    0.15
  -1  -2  -2    0.67    0.16
  -1  -2  -2    0.54    0.16
  -1  -2  -2    0.63    0.16
  -1  -2  -1   65.47    1.96
  -1  -2  -1   66.58    1.70
  -1  -2  -1   69.13    1.63
  -1  -2   0   50.47    1.74
  -1  -2   0   49.60    1.45
  -1  -2   1   14.95    0.89
  -1  -2   1   15.25    0.93
  -1  -2   2   17.35    1.03
  -1  -2   2   17.70    0.71
  -1  -2   3    6.55    0.86
  -1  -2   3    7.65    0.73
  -1  -2   3    7.22    0.56
  -1  -2   4    7.05    0.73
  -1  -2   4    5.25    0.99
  -1  -2   4    5.54    0.58
  -1  -2   5   29.63    1.59
  -1  -2   5   29.53    1.55
  -1  -2   5   28.59    2.09
  -1  -2   5   32.42    2.10
  -1  -2   6   44.12    2.06
  -1  -2   6   44.51    2.72
  -1  -2   6   51.09    2.75
  -1  -2   6   43.91    2.13
  -1  -2   7    0.42    0.22
  -1  -2   7    0.24    0.18
  -1  -2   7    0.63    0.31
  -1  -2   7    1.14    0.49
  -1  -2   7    1.02    0.51
  -1  -2   8   50.02    2.36
  -1  -2   8   51.50    2.69
  -1  -2   8   48.98    2.43
  -1  -2   8   48.96    3.19
  -1  -2   8   52.11    3.18
  -1  -2   9   33.52    2.09
  -1  -2   9   37.96    2.95
  -1  -2   9   34.15    2.70
  -1  -2   9   37.90    2.45
  -1  -2  10    2.36    0.65
  -1  -2  10    2.77    0.83
  -1  -2  10    2.76    0.87
  -1  -2  11    3.02    0.92
  -1  -2  11    4.54    0.98
  -1  -2  11    3.86    1.13
  -1  -2  12    8.29    1.60
  -1  -2  12    7.79    1.60
  -1  -2  13    1.43    0.80
  -1  -2  13    2.66    0.99
  -1  -1 -15    5.54    1.41
  -1  -1 -14    5.21    1.41
  -1  -1 -14    5.53    1.32
  -1  -1 -13    0.38    0.47
  -1  -1 -13    0.54    0.41
  -1  -1 -12    6.72    1.28
  -1  -1 -12    7.10    1.40
  -1  -1 -11   29.46    2.65
  -1  -1 -11   33.31    2.66
  -1  -1 -10    9.60    1.33
  -1  -1 -10    9.46    1.44
  -1  -1 -10   10.46    1.39
  -1  -1  -9   15.31    1.50
  -1  -1  -9   11.96    1.48
  -1  -1  -9   11.48    1.35
  -1  -1  -8   31.12    2.00
  -1  -1  -8   34.76    2.22
  -1  -1  -7   26.14    1.90
  -1  -1  -7   25.14    1.66
  -1  -1  -7   26.84    1.79
  -1  -1  -6   14.86    1.29
  -1  -1  -6   17.46    1.27
  -1  -1  -6   14.29    1.20
  -1  -1  -5   89.46    3.16
  -1  -1  -5   92.76    3.00
  -1  -1  -5   90.57    2.93
  -1  -1  -4   68.01    2.33
  -1  -1  -4   66.77    2.14
  -1  -1  -4   66.22    2.36
  -1  -1  -4   65.31    2.14
  -1  -1  -3    5.69    0.34
  -1  -1  -3    6.37    0.49
  -1  -1  -3    5.67    0.47
  -1  -1  -3    5.85    0.54
  -1  -1  -2    0.94    0.14
  -1  -1  -2    0.68    0.12
  -1  -1  -2    0.67    0.12
  -1  -1  -2    0.86    0.14
  -1  -1  -2    0.59    0.16
  -1  -1  -2    0.58    0.11
  -1  -1  -2    0.51    0.17
  -1  -1   1   73.84    2.00
  -1  -1   1   77.06    2.04
  -1  -1   2    4.00    0.43
  -1  -1   3    7.28    0.61
  -1  -1   3    7.08    0.62
  -1  -1   3    4.57    0.67
  -1  -1   3    3.15    0.66
  -1  -1   4   20.83    1.17
  -1  -1   4   20.23    1.10
  -1  -1   4   20.69    1.19
  -1  -1   4   20.95    1.51
  -1  -1   4   24.26    1.77
  -1  -1   5    0.54    0.20
  -1  -1   5    0.62    0.22
  -1  -1   5    0.42    0.28
  -1  -1   5    0.93    0.38
  -1  -1   5    0.75    0.27
  -1  -1   6  136.40    3.68
  -1  -1   6  128.37    3.69
  -1  -1   6  141.91    4.79
  -1  -1   6  130.91    4.11
  -1  -1   7   25.17    2.05
  -1  -1   7   22.87    1.34
  -1  -1   7   24.20    1.45
  -1  -1   7   22.28    1.89
  -1  -1   7   22.32    1.63
  -1  -1   8    2.40    0.57
  -1  -1   8    2.15    0.48
  -1  -1   8    3.61    0.55
  -1  -1   8    4.76    0.95
  -1  -1   8    3.59    0.85
  -1  -1   9   29.69    1.85
  -1  -1   9   30.53    2.53
  -1  -1   9   33.80    2.66
  -1  -1   9   27.68    2.10
  -1  -1  10   17.00    2.00
  -1  -1  10   17.71    1.77
  -1  -1  10   16.67    1.97
  -1  -1  11   -0.04    0.29
  -1  -1  11    1.24    0.62
  -1  -1  11    0.63    0.38
  -1  -1  12    2.81    0.95
  -1  -1  12    2.28    0.85
  -1  -1  12    2.73    0.84
  -1  -1  13    6.40    1.48
  -1  -1  13    3.82    0.97
  -1  -1  13    5.05    1.31
  -1   0 -14    7.10    1.49
  -1   0 -13    9.54    1.77
  -1   0 -13   12.52    1.90
  -1   0 -12    0.44    0.38
  -1   0 -12   -0.40    0.42
  -1   0 -11   10.17    1.54
  -1   0 -11   11.52    1.71
  -1   0 -10   17.10    1.93
  -1   0 -10   14.47    1.71
  -1   0  -9    5.75    1.01
  -1   0  -9    5.71    1.07
  -1   0  -9    5.07    0.98
  -1   0  -8    2.20    0.59
  -1   0  -8    2.67    0.67
  -1   0  -8    3.00    0.66
  -1   0  -7   56.66    2.93
  -1   0  -7   62.22    2.91
  -1   0  -7   58.12    2.86
  -1   0  -7   50.56    1.47
  -1   0  -6    5.27    0.40
  -1   0  -6    3.86    0.69
  -1   0  -6    4.04    0.66
  -1   0  -6    4.43    0.71
  -1   0  -5    5.36    0.73
  -1   0  -5    4.79    0.65
  -1   0  -5    5.47    0.40
  -1   0  -5    5.78    0.72
  -1   0  -4    0.42    0.22
  -1   0  -4    0.30    0.22
  -1   0  -4    0.44    0.20
  -1   0  -4    0.22    0.09
  -1   0  -3    3.87    0.48
  -1   0  -3    3.67    0.31
  -1   0  -3    3.90    0.43
  -1   0  -2   26.86    1.07
  -1   0  -2   26.97    1.18
  -1   0   2    0.48    0.15
  -1   0   2    0.63    0.16
  -1   0   2    0.74    0.20
  -1   0   2    0.59    0.16
  -1   0   3 1000.00   14.81
  -1   0   3  933.06   14.10
  -1   0   3  945.86   14.07
  -1   0   3  992.26   15.30
  -1   0   3  994.45   14.65
  -1   0   4  557.16    9.88
  -1   0   4  550.57    9.39
  -1   0   4  551.20    9.66
  -1   0   4  554.15   10.62
  -1   0   4  537.14   12.07
  -1   0   5    2.02    0.32
  -1   0   5    2.08    0.32
  -1   0   5    2.68    0.35
  -1   0   5    2.89    0.72
  -1   0   5    2.29    0.54
  -1   0   5    2.96    0.58
  -1   0   6  151.73    3.79
  -1   0   6  145.75    4.80
  -1   0   6  139.99    3.63
  -1   0   6  148.09    3.62
  -1   0   6  158.56    4.64
  -1   0   7   82.12    3.35
  -1   0   7   83.10    2.74
  -1   0   7   76.46    2.41
  -1   0   7   80.67    3.56
  -1   0   8    7.09    1.00
  -1   0   8    7.22    0.67
  -1   0   8    6.71    0.77
  -1   0   8    9.41    1.32
  -1   0   8    6.25    1.03
  -1   0   9    2.27    0.72
  -1   0   9    1.55    0.43
  -1   0   9    1.61    0.71
  -1   0   9    1.31    0.47
  -1   0  10    8.89    1.29
  -1   0  10    9.34    1.51
  -1   0  10    8.29    1.41
  -1   0  11    4.46    1.06
  -1   0  11    4.20    1.07
  -1   0  12    0.72    0.61
  -1   0  12    2.08    0.65
  -1   0  12    0.54    0.58
  -1   0  13    2.42    0.96
  -1   0  13    2.39    0.81
  -1   0  13    1.34    0.73
  -1   0  14   11.98    1.86
  -1   0  14    8.08    1.67
  -1   1 -13    3.35    1.08
  -1   1 -13    4.66    1.16
  -1   1 -12    1.76    0.79
  -1   1 -12    2.97    0.90
  -1   1 -11    2.98    0.87
  -1   1 -11    1.78    0.70
  -1   1 -10    8.64    1.43
  -1   1 -10   11.63    1.63
  -1   1  -9   21.89    2.13
  -1   1  -9   22.82    2.11
  -1   1  -8    1.09    0.48
  -1   1  -8    2.13    0.63
  -1   1  -7   14.33    1.44
  -1   1  -7   17.32    1.63
  -1   1  -6   37.32    2.26
  -1   1  -6   35.87    1.48
  -1   1  -6   37.41    2.19
  -1   1  -5   39.40    2.17
  -1   1  -5   36.38    2.15
  -1   1  -5   38.06    1.50
  -1   1  -4   13.96    1.14
  -1   1  -4   14.84    1.19
  -1   1  -4   13.67    0.82
  -1   1  -4   15.22    0.93
  -1   1  -3   11.68    0.93
  -1   1  -3   12.13    0.74
  -1   1  -3   11.66    0.68
  -1   1  -2    1.30    0.24
  -1   1  -2    1.43    0.28
  -1   1  -2    1.21    0.27
  -1   1  -2    1.50    0.19
  -1   1  -1   42.17    1.37
  -1   1  -1   44.14    1.24
  -1   1  -1   42.27    1.03
  -1   1   2  237.32    4.71
  -1   1   2  223.92    4.94
  -1   1   2  234.26    4.77
  -1   1   2  237.82    4.48
  -1   1   2  238.03    4.78
  -1   1   2  238.29    4.89
  -1   1   3    3.71    0.53
  -1   1   3    3.77    0.37
  -1   1   3    3.99    0.45
  -1   1   3    3.84    0.45
  -1   1   4  204.65    4.07
  -1   1   4  195.20    4.69
  -1   1   5  163.12    3.61
  -1   1   5  158.92    3.47
  -1   1   5  165.05    4.50
  -1   1   6   34.75    1.42
  -1   1   6   33.69    1.28
  -1   1   6   34.50    1.47
  -1   1   6   35.56    2.02
  -1   1   6   35.44    2.06
  -1   1   7   24.86    1.25
  -1   1   7   25.49    1.86
  -1   1   7   25.44    1.11
  -1   1   7   24.24    1.32
  -1   1   7   25.44    1.83
  -1   1   8   18.96    1.74
  -1   1   8   16.65    0.90
  -1   1   8   17.60    1.63
  -1   1   8   18.80    1.87
  -1   1   8   19.11    1.26
  -1   1   9    0.28    0.34
  -1   1   9    0.47    0.42
  -1   1   9    0.35    0.21
  -1   1   9    0.03    0.29
  -1   1  10   -0.07    0.28
  -1   1  10    0.28    0.36
  -1   1  11   13.22    1.79
  -1   1  11   13.39    1.86
  -1   1  11   15.53    1.83
  -1   1  12    8.53    1.42
  -1   1  12    7.75    1.55
  -1   1  12    7.36    1.43
  -1   1  13    0.36    0.42
  -1   1  13    0.51    0.49
  -1   1  13    0.31    0.38
  -1   1  14    7.10    1.60
  -1   1  14    5.78    1.37
  -1   2 -13    2.48    0.89
  -1   2 -12   18.22    2.39
  -1   2 -12   16.80    2.23
  -1   2 -11    2.11    0.80
  -1   2 -11    2.07    0.82
  -1   2 -10    3.23    0.93
  -1   2 -10    4.51    1.12
  -1   2  -9   27.82    2.49
  -1   2  -9   27.25    2.41
  -1   2  -8   31.82    2.52
  -1   2  -8   32.60    2.49
  -1   2  -7    0.42    0.31
  -1   2  -7   -0.16    0.24
  -1   2  -6   28.03    2.09
  -1   2  -6   30.47    2.10
  -1   2  -5   49.92    2.61
  -1   2  -4   53.24    2.52
  -1   2  -4   53.28    1.73
  -1   2  -3   14.61    1.14
  -1   2  -3   13.75    0.64
  -1   2  -2  108.58    3.24
  -1   2  -2  112.77    2.96
  -1   2  -1  231.71    5.11
  -1   2  -1  235.00    4.99
  -1   2  -1  244.30    4.76
  -1   2   0    9.08    0.65
  -1   2   0    8.88    0.62
  -1   2   0    8.78    0.64
  -1   2   0    9.51    0.71
  -1   2   1  138.76    3.11
  -1   2   1  132.13    2.76
  -1   2   1  135.88    3.24
  -1   2   1  128.11    3.18
  -1   2   1  137.97    3.20
  -1   2   2   83.72    2.16
  -1   2   2   79.44    2.21
  -1   2   2   79.29    2.12
  -1   2   2   74.86    2.49
  -1   2   2   85.13    2.36
  -1   2   2   85.55    2.47
  -1   2   3   92.41    2.51
  -1   2   3   94.67    2.34
  -1   2   3   98.57    2.63
  -1   2   3   95.53    2.69
  -1   2   4    0.52    0.21
  -1   2   4    0.55    0.27
  -1   2   4    0.32    0.13
  -1   2   4    0.35    0.19
  -1   2   4    0.50    0.39
  -1   2   5   70.40    2.47
  -1   2   5   70.86    1.93
  -1   2   5   74.37    2.76
  -1   2   5   77.55    2.93
  -1   2   6   18.44    1.46
  -1   2   6   18.23    0.87
  -1   2   6   23.04    1.90
  -1   2   6   21.50    1.52
  -1   2   7    4.39    0.90
  -1   2   7    3.39    0.37
  -1   2   7    3.63    0.38
  -1   2   7    5.29    0.86
  -1   2   7    3.38    0.66
  -1   2   8    2.21    0.28
  -1   2   8    2.13    0.31
  -1   2   8    2.05    0.56
  -1   2   8    2.81    0.79
  -1   2   8    2.39    0.62
  -1   2   9    2.32    0.68
  -1   2   9    1.50    0.66
  -1   2   9    2.56    0.68
  -1   2  10   18.79    2.07
  -1   2  10   16.33    1.80
  -1   2  10   19.02    1.91
  -1   2  11    2.61    0.80
  -1   2  11    2.58    0.81
  -1   2  11    3.65    1.05
  -1   2  12    4.94    1.14
  -1   2  12    4.85    1.18
  -1   2  12    4.53    1.14
  -1   2  13    3.44    1.03
  -1   2  13    5.07    1.24
  -1   2  13    2.46    0.92
  -1   2  14   -0.94    0.73
  -1   2  14    0.47    0.40
  -1   3 -12    2.53    1.00
  -1   3 -12    2.21    0.83
  -1   3 -11   12.08    1.91
  -1   3 -11   14.53    2.07
  -1   3 -10   13.43    1.93
  -1   3 -10   13.00    1.84
  -1   3  -9    0.04    0.32
  -1   3  -9    0.37    0.36
  -1   3  -8   35.43    2.78
  -1   3  -8   40.12    2.90
  -1   3  -7   29.94    2.40
  -1   3  -7   30.83    2.38
  -1   3  -6    6.98    1.09
  -1   3  -6    6.75    1.05
  -1   3  -5   16.67    1.56
  -1   3  -5   15.60    0.92
  -1   3  -4   87.20    2.17
  -1   3  -4   94.33    3.67
  -1   3  -3   26.42    1.70
  -1   3  -2   10.75    0.98
  -1   3  -2    9.64    0.74
  -1   3  -2    8.82    0.97
  -1   3  -1   51.28    2.14
  -1   3  -1   52.85    1.66
  -1   3  -1   50.59    2.04
  -1   3   0   51.48    2.01
  -1   3   0   54.86    2.01
  -1   3   0   57.88    2.02
  -1   3   0   57.74    1.55
  -1   3   1   18.19    0.98
  -1   3   1   16.02    0.86
  -1   3   1   16.38    1.02
  -1   3   2   74.41    2.16
  -1   3   2   74.59    2.18
  -1   3   2   76.07    2.55
  -1   3   2   78.89    2.44
  -1   3   3  103.41    2.71
  -1   3   3  109.85    2.80
  -1   3   3  110.74    3.10
  -1   3   3  110.86    3.43
  -1   3   4   16.43    0.99
  -1   3   4   18.51    0.91
  -1   3   4   19.25    1.34
  -1   3   4   18.59    1.15
  -1   3   4   18.74    1.01
  -1   3   5   43.62    1.66
  -1   3   5   42.82    1.76
  -1   3   5   42.68    1.42
  -1   3   5   43.08    2.22
  -1   3   5   45.22    1.92
  -1   3   6   38.52    1.50
  -1   3   6   37.31    1.27
  -1   3   6   39.97    2.12
  -1   3   6   39.01    2.22
  -1   3   7   40.96    1.33
  -1   3   7   47.42    2.50
  -1   3   7   47.99    2.64
  -1   3   7   48.99    1.68
  -1   3   8    4.42    0.44
  -1   3   8    5.32    0.89
  -1   3   8    3.67    0.33
  -1   3   8    6.12    1.02
  -1   3   8    6.64    1.12
  -1   3   8    4.58    0.42
  -1   3   9    3.27    0.76
  -1   3   9    3.59    0.98
  -1   3   9    1.89    0.64
  -1   3  10   74.65    4.04
  -1   3  10   76.81    4.01
  -1   3  10   81.97    4.44
  -1   3  11    9.26    1.43
  -1   3  11    9.60    1.58
  -1   3  11   10.56    1.54
  -1   3  12    1.18    0.56
  -1   3  12    1.21    0.60
  -1   3  12    0.78    0.55
  -1   3  13    8.97    1.73
  -1   3  13   12.67    1.86
  -1   3  13   12.86    1.92
  -1   3  14    1.93    0.81
  -1   3  14    2.03    0.91
  -1   3  14    2.70    0.93
  -1   3  15   -1.29    0.76
  -1   4 -11    6.11    1.37
  -1   4 -11    3.38    1.07
  -1   4 -10   13.01    1.92
  -1   4 -10   10.54    1.71
  -1   4  -9    7.78    1.43
  -1   4  -9    6.26    1.27
  -1   4  -8    0.79    0.51
  -1   4  -8    1.23    0.53
  -1   4  -7   16.65    1.82
  -1   4  -7   17.95    1.94
  -1   4  -6   15.95    1.72
  -1   4  -6   15.53    1.66
  -1   4  -5    0.06    0.06
  -1   4  -5    0.23    0.32
  -1   4  -5    0.03    0.35
  -1   4  -4    7.47    0.37
  -1   4  -4    7.63    0.40
  -1   4  -3   47.68    2.56
  -1   4  -2  107.29    3.78
  -1   4  -2  110.35    3.77
  -1   4  -1    2.73    0.35
  -1   4  -1    2.84    0.56
  -1   4  -1    1.51    0.39
  -1   4   0  290.66    6.85
  -1   4   0  306.24    5.62
  -1   4   0  302.99    6.84
  -1   4   1  127.36    3.44
  -1   4   1  118.55    3.60
  -1   4   2    0.09    0.12
  -1   4   2   -0.04    0.20
  -1   4   3   54.53    1.86
  -1   4   3   52.77    2.36
  -1   4   3   54.71    2.17
  -1   4   4   81.82    2.37
  -1   4   4   67.70    3.21
  -1   4   4   74.25    3.12
  -1   4   4   84.96    2.84
  -1   4   5    0.12    0.10
  -1   4   5    0.20    0.16
  -1   4   5    0.04    0.20
  -1   4   5    0.01    0.36
  -1   4   6    0.89    0.25
  -1   4   6    0.52    0.24
  -1   4   6    0.04    0.24
  -1   4   6    0.84    0.35
  -1   4   7   32.98    2.32
  -1   4   7   29.33    2.12
  -1   4   8   20.93    1.13
  -1   4   8   19.26    1.78
  -1   4   8   24.93    2.11
  -1   4   8   25.13    2.12
  -1   4   9   -0.32    0.33
  -1   4   9    0.05    0.20
  -1   4   9    0.07    0.25
  -1   4   9    0.13    0.30
  -1   4  10   36.75    2.92
  -1   4  10   38.47    2.90
  -1   4  10   36.43    2.67
  -1   4  11   14.16    1.76
  -1   4  11   14.48    1.93
  -1   4  11   15.37    1.88
  -1   4  12    0.90    0.54
  -1   4  12    1.19    0.58
  -1   4  12    0.78    0.37
  -1   4  13    2.22    0.80
  -1   4  13    0.87    0.69
  -1   4  13    2.00    0.80
  -1   4  14    8.44    1.65
  -1   4  14    6.47    1.57
  -1   4  14    8.64    1.66
  -1   4  15    7.03    1.59
  -1   5 -11   -0.64    0.57
  -1   5 -11    0.93    0.62
  -1   5 -10    1.88    0.82
  -1   5 -10    3.56    1.05
  -1   5  -9   13.12    1.92
  -1   5  -9   12.27    1.83
  -1   5  -8    7.66    1.41
  -1   5  -8    9.68    1.53
  -1   5  -7    1.03    0.57
  -1   5  -7    0.65    0.43
  -1   5  -6    4.03    0.94
  -1   5  -6    3.82    0.87
  -1   5  -5   12.43    1.54
  -1   5  -5   12.23    1.46
  -1   5  -4   11.12    1.38
  -1   5  -4   14.26    1.50
  -1   5  -3   34.37    2.23
  -1   5  -3   27.64    2.07
  -1   5  -3   31.04    2.17
  -1   5  -2   85.79    3.61
  -1   5  -2   87.52    3.49
  -1   5  -2   88.33    3.59
  -1   5  -1   13.98    1.31
  -1   5  -1   12.63    1.17
  -1   5  -1   13.98    1.27
  -1   5  -1   13.48    0.80
  -1   5   0   37.95    1.23
  -1   5   0   40.26    2.11
  -1   5   1   58.09    2.28
  -1   5   1   54.01    2.50
  -1   5   2  236.65    6.09
  -1   5   2  242.54    5.54
  -1   5   3   34.87    1.53
  -1   5   3   34.61    1.98
  -1   5   4   17.98    1.58
  -1   5   4   20.36    1.11
  -1   5   4   21.62    1.42
  -1   5   4   21.28    1.56
  -1   5   5   81.70    2.41
  -1   5   5   85.89    3.00
  -1   5   6   35.55    1.62
  -1   5   6   39.32    2.39
  -1   5   6   35.65    1.93
  -1   5   7    8.30    0.81
  -1   5   7    9.93    1.23
  -1   5   7    7.50    0.88
  -1   5   7    8.42    1.14
  -1   5   7    8.08    1.21
  -1   5   8   31.65    2.35
  -1   5   8   34.74    2.58
  -1   5   9    3.22    0.80
  -1   5   9    2.91    0.80
  -1   5   9    2.60    0.76
  -1   5  10    3.99    0.92
  -1   5  10    4.86    1.07
  -1   5  10    4.46    1.03
  -1   5  11   11.37    1.74
  -1   5  11   12.54    1.74
  -1   5  12   13.86    1.92
  -1   5  12    9.42    1.64
  -1   5  13    0.34    0.43
  -1   5  13    0.54    0.52
  -1   5  14   -0.43    0.54
  -1   5  14   -0.15    0.49
  -1   6 -10    0.18    0.40
  -1   6 -10    0.58    0.50
  -1   6  -9   12.31    1.95
  -1   6  -9   16.07    2.18
  -1   6  -8   21.01    2.43
  -1   6  -8   20.50    2.36
  -1   6  -7   15.36    1.92
  -1   6  -7   12.43    1.80
  -1   6  -6    0.85    0.51
  -1   6  -6    0.16    0.31
  -1   6  -5   11.11    1.48
  -1   6  -5   12.17    1.61
  -1   6  -5    9.14    1.36
  -1   6  -4   80.12    4.02
  -1   6  -4   81.06    3.89
  -1   6  -3    0.38    0.34
  -1   6  -3    0.38    0.28
  -1   6  -3    0.35    0.41
  -1   6  -2   12.75    1.41
  -1   6  -2   11.76    1.36
  -1   6  -2   12.45    1.32
  -1   6  -1   47.61    2.62
  -1   6  -1   43.33    2.58
  -1   6  -1   46.96    2.50
  -1   6  -1   47.87    1.66
  -1   6   0   -0.03    0.06
  -1   6   0    0.06    0.21
  -1   6   1    0.20    0.20
  -1   6   1    0.10    0.29
  -1   6   1    0.08    0.06
  -1   6   2   40.29    1.95
  -1   6   2   41.20    2.29
  -1   6   3   39.74    1.83
  -1   6   3   39.14    2.30
  -1   6   3   37.28    1.80
  -1   6   4    1.12    0.48
  -1   6   4    1.70    0.35
  -1   6   4    0.64    0.27
  -1   6   4    2.22    0.47
  -1   6   5   19.55    1.14
  -1   6   5   18.97    1.69
  -1   6   5   20.48    1.50
  -1   6   6   32.78    1.54
  -1   6   6   33.84    1.98
  -1   6   7    1.36    0.33
  -1   6   7    1.30    0.42
  -1   6   7    0.86    0.42
  -1   6   7    1.71    0.53
  -1   6   8    4.72    0.76
  -1   6   8    4.35    0.89
  -1   6   8    6.47    1.09
  -1   6   8    6.84    1.20
  -1   6   9   30.16    2.57
  -1   6   9   25.34    2.20
  -1   6   9   23.28    2.16
  -1   6  10    5.66    1.10
  -1   6  10    7.45    1.28
  -1   6  10    7.92    1.38
  -1   6  11    0.72    0.42
  -1   6  11    0.52    0.57
  -1   6  11    0.41    0.42
  -1   6  12    6.78    1.35
  -1   6  12    8.00    1.51
  -1   6  13    5.06    1.25
  -1   6  13    2.06    0.89
  -1   6  14    4.62    1.27
  -1   6  14    2.44    0.99
  -1   7 -10    9.67    1.86
  -1   7  -9   -0.38    0.51
  -1   7  -9   -0.02    0.32
  -1   7  -9    0.35    0.44
  -1   7  -8    9.93    1.75
  -1   7  -8    7.46    1.50
  -1   7  -8    5.46    1.26
  -1   7  -7   33.47    3.08
  -1   7  -7   31.34    2.88
  -1   7  -6    3.05    0.90
  -1   7  -6    1.86    0.69
  -1   7  -6    1.05    0.57
  -1   7  -5    1.16    0.53
  -1   7  -5    2.18    0.79
  -1   7  -5    1.09    0.58
  -1   7  -4   72.17    3.84
  -1   7  -4   66.07    3.85
  -1   7  -3   17.02    1.85
  -1   7  -3   18.14    1.81
  -1   7  -3   17.32    1.83
  -1   7  -2    0.11    0.24
  -1   7  -2    0.14    0.23
  -1   7  -2    0.05    0.19
  -1   7  -1   18.41    1.76
  -1   7  -1   17.69    1.70
  -1   7  -1   21.22    1.76
  -1   7  -1   18.06    1.08
  -1   7   0   43.77    2.49
  -1   7   0   43.82    1.30
  -1   7   0   46.99    2.74
  -1   7   1   20.87    1.58
  -1   7   1   20.65    1.78
  -1   7   2    6.33    0.83
  -1   7   2    7.56    0.44
  -1   7   3   46.88    2.21
  -1   7   3   49.19    2.78
  -1   7   4   21.31    1.34
  -1   7   4   21.06    1.80
  -1   7   4   24.55    1.32
  -1   7   5    1.08    0.48
  -1   7   5    1.21    0.31
  -1   7   5    0.84    0.37
  -1   7   5    1.08    0.36
  -1   7   6   27.64    1.42
  -1   7   6   27.36    1.88
  -1   7   6   31.34    1.88
  -1   7   7   59.70    2.92
  -1   7   7   57.77    2.22
  -1   7   7   56.55    2.82
  -1   7   8    2.62    0.47
  -1   7   8    2.64    0.60
  -1   7   8    2.68    0.73
  -1   7   8    3.07    0.74
  -1   7   9   10.85    1.53
  -1   7   9    9.77    1.15
  -1   7   9   10.91    1.42
  -1   7   9   12.85    1.70
  -1   7  10   18.80    1.98
  -1   7  10   18.45    2.07
  -1   7  11    3.27    0.99
  -1   7  11    3.52    0.89
  -1   7  11    4.15    1.05
  -1   7  12    2.20    0.82
  -1   7  12    0.94    0.57
  -1   7  12    1.68    0.68
  -1   7  13   10.45    1.82
  -1   7  13    9.37    1.67
  -1   7  14    4.54    1.29
  -1   8  -9    1.62    0.82
  -1   8  -8    1.16    0.68
  -1   8  -8    2.23    0.88
  -1   8  -8    0.60    0.56
  -1   8  -7    0.78    0.63
  -1   8  -7    0.51    0.48
  -1   8  -7    2.10    0.86
  -1   8  -6    7.47    1.47
  -1   8  -6    5.71    1.28
  -1   8  -6    9.44    1.60
  -1   8  -5    2.80    0.90
  -1   8  -5    2.44    0.80
  -1   8  -5    2.06    0.80
  -1   8  -4   19.53    2.17
  -1   8  -4   18.30    2.01
  -1   8  -4   13.44    1.78
  -1   8  -3   18.57    2.05
  -1   8  -3   18.03    1.92
  -1   8  -3   18.50    2.01
  -1   8  -2    8.04    1.32
  -1   8  -2    6.35    1.17
  -1   8  -2    8.16    1.28
  -1   8  -1   -0.06    0.29
  -1   8  -1    0.22    0.26
  -1   8  -1    0.37    0.34
  -1   8   0    7.08    1.03
  -1   8   0    7.44    1.19
  -1   8   0    8.39    1.13
  -1   8   1   28.94    2.28
  -1   8   1   30.00    2.04
  -1   8   1   31.28    2.09
  -1   8   2    9.32    1.07
  -1   8   2   10.89    1.40
  -1   8   3    6.63    0.87
  -1   8   3    7.56    1.19
  -1   8   3    5.71    0.38
  -1   8   4   97.66    2.68
  -1   8   4  101.32    3.44
  -1   8   4   98.14    4.43
  -1   8   5   17.41    1.16
  -1   8   5   17.89    1.25
  -1   8   5   18.04    1.82
  -1   8   5   15.49    1.51
  -1   8   6   11.96    0.96
  -1   8   6   12.85    1.36
  -1   8   6   12.30    1.59
  -1   8   6   14.13    1.18
  -1   8   7   37.38    2.93
  -1   8   7   39.26    2.45
  -1   8   7   42.20    2.32
  -1   8   8   16.88    1.91
  -1   8   8   16.33    1.56
  -1   8   8   16.40    1.56
  -1   8   8   19.54    2.06
  -1   8   9    9.01    1.53
  -1   8   9   10.19    1.25
  -1   8   9   10.02    1.30
  -1   8   9    7.47    1.35
  -1   8  10    1.64    0.69
  -1   8  10    1.95    0.65
  -1   8  10    2.97    0.89
  -1   8  11   12.76    1.83
  -1   8  11   12.03    1.65
  -1   8  11   13.11    1.91
  -1   8  12   10.13    1.75
  -1   8  12    9.24    1.61
  -1   8  12    9.14    1.51
  -1   8  13   -0.91    0.65
  -1   8  13    0.69    0.52
  -1   8  13   -1.16    0.67
  -1   8  14   10.33    1.84
  -1   9  -8    1.86    0.87
  -1   9  -7    0.93    0.72
  -1   9  -7   -1.09    0.68
  -1   9  -7    0.09    0.39
  -1   9  -6    5.42    1.36
  -1   9  -6    3.71    1.18
  -1   9  -5    9.92    1.72
  -1   9  -5    7.80    1.46
  -1   9  -5    5.00    1.22
  -1   9  -4    0.42    0.42
  -1   9  -4    0.24    0.33
  -1   9  -4   -0.16    0.36
  -1   9  -3    1.86    0.72
  -1   9  -3    1.17    0.60
  -1   9  -3    2.39    0.77
  -1   9  -2   15.16    1.91
  -1   9  -2   17.64    1.90
  -1   9  -2   18.27    2.04
  -1   9  -1   16.28    1.74
  -1   9  -1   14.74    1.80
  -1   9   0    3.99    0.85
  -1   9   0    4.32    0.89
  -1   9   0    3.14    0.87
  -1   9   1   18.11    1.68
  -1   9   1   20.76    1.81
  -1   9   2   46.01    2.62
  -1   9   2   47.17    3.12
  -1   9   3    2.37    0.58
  -1   9   3    2.23    0.69
  -1   9   4   51.13    2.50
  -1   9   4   52.62    3.32
  -1   9   5    5.51    0.74
  -1   9   5    4.63    0.88
  -1   9   5    7.34    1.23
  -1   9   6    5.12    1.14
  -1   9   6    7.11    1.08
  -1   9   7    4.59    1.12
  -1   9   7    5.19    0.92
  -1   9   7    6.10    1.19
  -1   9   8   28.62    2.15
  -1   9   8   27.01    1.91
  -1   9   8   30.10    2.56
  -1   9   9   16.77    2.05
  -1   9   9   11.88    1.39
  -1   9   9   14.47    1.56
  -1   9   9   16.39    1.99
  -1   9  10    1.79    0.56
  -1   9  10    1.49    0.68
  -1   9  10    1.35    0.56
  -1   9  10    1.04    0.63
  -1   9  11    2.30    0.97
  -1   9  11    4.33    1.00
  -1   9  11    4.78    1.20
  -1   9  12    5.47    1.15
  -1   9  12    3.45    1.14
  -1   9  12    5.43    1.32
  -1   9  13    8.96    1.72
  -1   9  13    5.64    1.28
  -1   9  13    7.85    1.57
  -1   9  14    0.31    0.47
  -1  10  -6    0.07    0.35
  -1  10  -6   -0.73    0.58
  -1  10  -5    4.70    1.28
  -1  10  -5    5.61    1.27
  -1  10  -5    2.49    0.91
  -1  10  -4    9.16    1.69
  -1  10  -4    9.18    1.65
  -1  10  -4   13.36    1.89
  -1  10  -3    3.39    1.05
  -1  10  -3    5.19    1.15
  -1  10  -2    1.77    0.76
  -1  10  -2    4.26    1.00
  -1  10  -1   38.34    2.90
  -1  10  -1   42.19    3.00
  -1  10  -1   36.60    3.05
  -1  10   0   53.39    3.32
  -1  10   0   56.36    3.37
  -1  10   0   62.89    4.02
  -1  10   1    5.04    0.96
  -1  10   1    4.87    1.16
  -1  10   2   63.21    3.35
  -1  10   2   58.28    3.22
  -1  10   3   41.62    2.53
  -1  10   3   40.66    3.07
  -1  10   4    0.38    0.24
  -1  10   4    0.40    0.36
  -1  10   5    1.01    0.47
  -1  10   5    0.97    0.48
  -1  10   6   32.19    2.52
  -1  10   6   25.88    2.56
  -1  10   6   26.67    2.24
  -1  10   7    8.25    1.49
  -1  10   7    8.22    1.24
  -1  10   7   11.56    1.58
  -1  10   8    1.99    0.62
  -1  10   8    1.38    0.78
  -1  10   8    1.89    0.70
  -1  10   9    3.92    0.85
  -1  10   9    2.16    0.83
  -1  10   9    3.98    1.03
  -1  10  10    4.80    1.25
  -1  10  10    8.49    1.55
  -1  10  11    0.41    0.50
  -1  10  11    0.00    0.33
  -1  10  12    3.62    1.11
  -1  10  12    2.64    0.94
  -1  10  13    2.90    1.27
  -1  11  -5    0.34    0.50
  -1  11  -5    1.63    0.76
  -1  11  -4    6.29    1.52
  -1  11  -4    9.14    1.63
  -1  11  -4    5.79    1.47
  -1  11  -3    7.95    1.50
  -1  11  -3    6.12    1.52
  -1  11  -2    0.65    0.46
  -1  11  -2    0.90    0.54
  -1  11  -2    1.29    0.72
  -1  11  -1    8.74    1.46
  -1  11  -1    9.75    1.52
  -1  11  -1    7.52    1.47
  -1  11   0   25.01    2.38
  -1  11   0   27.95    2.46
  -1  11   0   23.23    2.57
  -1  11   1    6.83    1.18
  -1  11   1    9.17    1.35
  -1  11   1    6.58    1.34
  -1  11   2    1.50    0.57
  -1  11   2    1.03    0.49
  -1  11   2    1.34    0.60
  -1  11   3   27.88    2.19
  -1  11   3   28.06    2.67
  -1  11   3   29.00    2.25
  -1  11   4   35.17    3.05
  -1  11   5    1.96    0.76
  -1  11   5    2.08    0.73
  -1  11   6    5.89    1.15
  -1  11   6    8.50    1.52
  -1  11   6    6.57    1.15
  -1  11   7   17.10    1.90
  -1  11   7   12.45    2.12
  -1  11   7   14.88    1.76
  -1  11   8    6.79    1.19
  -1  11   8    6.42    1.51
  -1  11   8    7.85    1.35
  -1  11   9   -0.48    0.44
  -1  11   9    0.34    0.36
  -1  11   9   -0.01    0.43
  -1  11  10    6.05    1.31
  -1  11  10    7.29    1.57
  -1  11  11    8.29    1.75
  -1  11  11    6.68    1.44
  -1  11  12    0.44    0.48
  -1  11  12    0.46    0.49
  -1  12  -3   13.18    2.05
  -1  12  -3   10.38    1.79
  -1  12  -2   14.09    2.05
  -1  12  -2   13.09    1.94
  -1  12  -2   11.37    1.95
  -1  12  -1    1.43    0.72
  -1  12  -1    1.44    0.70
  -1  12  -1    1.08    0.82
  -1  12   0    5.69    1.21
  -1  12   0    7.32    1.35
  -1  12   0    8.83    1.69
  -1  12   1   16.21    1.93
  -1  12   1   15.47    2.16
  -1  12   1   16.45    1.89
  -1  12   2    2.03    0.65
  -1  12   2    1.05    0.79
  -1  12   3    4.77    1.18
  -1  12   4    3.14    1.07
  -1  12   5    5.26    1.25
  -1  12   6    2.05    0.83
  -1  12   6    1.81    0.69
  -1  12   7    2.87    1.06
  -1  12   7    3.92    1.00
  -1  12   8    9.47    1.78
  -1  12   8   11.33    1.62
  -1  12   8   13.01    1.73
  -1  12   9    2.10    1.04
  -1  12   9    3.36    0.94
  -1  12  10   -0.42    0.47
  -1  12  10    0.18    0.47
  -1  12  11   15.16    2.18
  -1  13  -2    7.19    1.55
  -1  13  -2    8.90    1.66
  -1  13  -1   10.28    1.82
  -1  13  -1   14.48    2.04
  -1  13   0   -0.31    0.39
  -1  13   1    3.19    1.11
  -1  13   2    6.56    1.48
  -1  13   3    4.75    1.32
  -1  13   4    0.82    0.62
  -1  13   5   14.40    2.16
  -1  13   5   12.60    1.87
  -1  13   6   11.33    1.95
  -1  13   6   10.58    1.70
  -1  13   7   -0.14    0.40
  -1  13   7    0.05    0.30
  -1  13   8    7.49    1.44
  -1  13   8    5.57    1.41
  -1  14   5    1.33    0.70
  -1  14   6   10.41    1.79
  -1  14   7    5.75    1.31
   0 -14  -8   -0.19    0.38
   0 -14  -8   -0.17    0.47
   0 -14  -7    3.87    1.15
   0 -14  -7    5.28    1.35
   0 -14  -6   12.95    2.11
   0 -14  -6    4.93    1.35
   0 -14  -5    6.12    1.48
   0 -14  -5    1.55    0.80
   0 -14  -5    4.79    1.23
   0 -14  -4    1.07    0.64
   0 -14  -3    8.70    1.68
   0 -13 -11   -1.06    0.69
   0 -13 -10    0.58    0.49
   0 -13 -10    1.86    0.88
   0 -13  -9    5.99    1.34
   0 -13  -9    4.88    1.25
   0 -13  -8    4.18    1.16
   0 -13  -8    2.59    0.91
   0 -13  -7    1.70    0.75
   0 -13  -7   -0.20    0.41
   0 -13  -6    5.64    1.18
   0 -13  -6    5.95    1.36
   0 -13  -6    6.14    1.40
   0 -13  -5   16.09    2.20
   0 -13  -5   15.77    2.02
   0 -13  -4    3.49    1.10
   0 -13  -4    2.33    0.98
   0 -13  -4    5.06    1.17
   0 -13  -3    1.42    0.83
   0 -13  -3    1.28    0.63
   0 -13  -2   14.33    2.18
   0 -13  -1    7.40    1.61
   0 -12 -12   10.04    1.82
   0 -12 -11   12.19    1.91
   0 -12 -11   11.82    1.86
   0 -12 -10    3.75    1.07
   0 -12 -10    2.05    0.84
   0 -12  -9    5.09    1.21
   0 -12  -9    5.45    1.24
   0 -12  -8   20.24    2.25
   0 -12  -8   25.89    2.61
   0 -12  -8   26.04    2.68
   0 -12  -7   22.74    2.43
   0 -12  -7   20.81    2.31
   0 -12  -6    2.03    0.75
   0 -12  -6    0.36    0.46
   0 -12  -6    1.81    0.71
   0 -12  -5   14.46    1.95
   0 -12  -5   13.46    1.92
   0 -12  -5   15.67    1.88
   0 -12  -4   16.41    2.16
   0 -12  -4   20.09    2.19
   0 -12  -3    0.96    0.63
   0 -12  -3    0.53    0.53
   0 -12  -2    0.95    0.68
   0 -12  -1    3.59    1.12
   0 -12   0    2.27    0.93
   0 -12   1    1.33    0.68
   0 -12   2    3.72    1.17
   0 -12   3    9.95    1.85
   0 -11 -12    0.09    0.29
   0 -11 -12   -0.69    0.52
   0 -11 -11    6.65    1.36
   0 -11 -11    7.64    1.45
   0 -11 -10   15.76    2.07
   0 -11 -10   15.65    2.03
   0 -11  -9    0.08    0.27
   0 -11  -9    0.56    0.46
   0 -11  -8    4.54    1.07
   0 -11  -8    3.60    0.91
   0 -11  -8    4.52    1.07
   0 -11  -7   32.09    2.71
   0 -11  -7   36.19    2.96
   0 -11  -7   33.54    2.84
   0 -11  -6    1.24    0.61
   0 -11  -6    0.73    0.50
   0 -11  -6    1.17    0.51
   0 -11  -5    4.62    0.99
   0 -11  -5    3.80    0.98
   0 -11  -5    5.80    1.17
   0 -11  -4   17.55    2.04
   0 -11  -4   13.75    1.84
   0 -11  -3    6.87    1.37
   0 -11  -3    7.18    1.46
   0 -11  -2    2.98    0.93
   0 -11  -1    8.09    1.50
   0 -11   0   24.73    2.60
   0 -11   1    5.24    1.22
   0 -11   2    0.91    0.59
   0 -11   3    4.53    1.24
   0 -11   4    6.88    1.48
   0 -11   5    1.60    0.76
   0 -10 -13    8.31    1.61
   0 -10 -13    8.59    1.64
   0 -10 -12    2.70    0.90
   0 -10 -12    5.04    1.17
   0 -10 -11    0.05    0.31
   0 -10 -11    0.01    0.29
   0 -10 -10   10.64    1.62
   0 -10 -10   12.00    1.71
   0 -10  -9   21.08    2.21
   0 -10  -9   25.96    2.44
   0 -10  -8    3.07    0.76
   0 -10  -8    2.33    0.77
   0 -10  -8    4.10    0.98
   0 -10  -7   19.77    2.01
   0 -10  -7   17.54    1.61
   0 -10  -7   21.55    2.17
   0 -10  -7   19.50    1.97
   0 -10  -6    2.29    0.64
   0 -10  -6    2.32    0.70
   0 -10  -6    1.91    0.65
   0 -10  -6    1.58    0.70
   0 -10  -5    1.94    0.58
   0 -10  -5    1.07    0.52
   0 -10  -5    2.00    0.63
   0 -10  -4   -0.41    0.37
   0 -10  -4   -0.50    0.41
   0 -10  -3   11.77    1.60
   0 -10  -3   15.99    1.88
   0 -10  -2   26.59    2.51
   0 -10  -2   20.09    2.16
   0 -10  -1   -0.06    0.40
   0 -10   0   19.66    2.17
   0 -10   1   35.01    2.95
   0 -10   2   23.21    2.45
   0 -10   3    1.37    0.68
   0 -10   4   25.22    2.64
   0 -10   5   12.63    1.92
   0 -10   6    3.01    1.48
   0 -10   6   -0.04    0.33
   0 -10   7    7.05    1.51
   0  -9 -14    0.46    0.47
   0  -9 -13    9.39    1.70
   0  -9 -13   11.38    1.82
   0  -9 -12    3.43    0.98
   0  -9 -12    3.18    0.95
   0  -9 -11    3.27    0.91
   0  -9 -11    3.73    0.97
   0  -9 -10    3.48    0.90
   0  -9 -10    5.21    1.12
   0  -9  -9   17.76    1.94
   0  -9  -9   18.97    2.03
   0  -9  -8   23.78    2.16
   0  -9  -8   17.86    1.68
   0  -9  -8   22.19    2.10
   0  -9  -7    7.94    1.14
   0  -9  -7    7.62    0.96
   0  -9  -7    6.44    1.12
   0  -9  -7    8.10    1.24
   0  -9  -6    0.42    0.33
   0  -9  -6    0.09    0.27
   0  -9  -6    0.67    0.37
   0  -9  -6    0.09    0.23
   0  -9  -5   36.01    2.56
   0  -9  -5   33.74    2.47
   0  -9  -5   37.90    2.65
   0  -9  -4   36.04    2.62
   0  -9  -4   36.95    2.61
   0  -9  -3    1.01    0.50
   0  -9  -3    1.11    0.54
   0  -9  -2   11.58    1.50
   0  -9  -2    7.77    1.27
   0  -9  -1   36.13    2.75
   0  -9   0    9.14    1.39
   0  -9   1   11.83    1.61
   0  -9   2   31.13    2.65
   0  -9   3   12.99    1.74
   0  -9   4    2.09    0.72
   0  -9   5   13.75    1.88
   0  -9   6    4.84    1.45
   0  -9   6    5.73    1.27
   0  -9   7    0.32    0.43
   0  -9   7   -0.46    0.69
   0  -8 -14    9.61    1.76
   0  -8 -14    9.63    1.75
   0  -8 -13    1.14    0.56
   0  -8 -13    0.90    0.55
   0  -8 -12   19.68    2.27
   0  -8 -12   20.46    2.33
   0  -8 -11   37.06    2.99
   0  -8 -11   31.47    2.78
   0  -8 -10    3.58    0.93
   0  -8 -10    4.63    1.05
   0  -8  -9   11.43    1.53
   0  -8  -9   12.86    1.60
   0  -8  -8   29.82    2.35
   0  -8  -8   30.78    2.39
   0  -8  -7   23.07    2.01
   0  -8  -7   21.00    1.71
   0  -8  -7   20.78    1.42
   0  -8  -7   18.41    1.77
   0  -8  -6    0.52    0.35
   0  -8  -6    0.52    0.30
   0  -8  -6    0.51    0.33
   0  -8  -6    0.57    0.31
   0  -8  -5    8.52    1.15
   0  -8  -5    8.47    1.15
   0  -8  -5    9.47    1.21
   0  -8  -4   35.69    2.35
   0  -8  -4   34.80    2.42
   0  -8  -4   38.33    2.47
   0  -8  -3   51.68    2.96
   0  -8  -3   46.91    2.81
   0  -8  -2    3.56    0.87
   0  -8  -2    0.87    0.42
   0  -8  -1   58.14    3.29
   0  -8  -1   62.76    3.39
   0  -8   0   45.28    2.90
   0  -8   1    0.41    0.41
   0  -8   2    9.48    1.35
   0  -8   3   39.65    2.88
   0  -8   4    8.40    1.32
   0  -8   5    4.20    1.02
   0  -8   6    8.95    1.47
   0  -8   6    9.30    1.82
   0  -8   7   10.62    1.63
   0  -8   7   10.58    1.95
   0  -8   8    1.70    0.92
   0  -7 -14   14.59    2.20
   0  -7 -14   12.17    1.99
   0  -7 -14   13.23    2.05
   0  -7 -13   14.25    2.05
   0  -7 -13   13.09    1.94
   0  -7 -13   13.60    2.01
   0  -7 -12    4.57    1.12
   0  -7 -12    3.50    1.01
   0  -7 -11    3.48    0.90
   0  -7 -11    2.96    0.89
   0  -7 -10   33.04    2.65
   0  -7 -10   28.31    2.46
   0  -7  -9   12.43    1.54
   0  -7  -9   11.69    1.49
   0  -7  -8    3.24    0.79
   0  -7  -8    4.51    0.89
   0  -7  -7   25.50    1.73
   0  -7  -7   25.38    1.40
   0  -7  -7   28.75    2.12
   0  -7  -7   30.41    2.18
   0  -7  -6   30.29    1.94
   0  -7  -6   29.77    1.65
   0  -7  -6   30.69    2.13
   0  -7  -6   34.71    2.24
   0  -7  -5    6.41    0.90
   0  -7  -5    6.35    0.93
   0  -7  -5    6.19    0.77
   0  -7  -5    6.90    0.99
   0  -7  -4   22.89    1.76
   0  -7  -4   25.12    1.86
   0  -7  -4   22.71    1.73
   0  -7  -3   93.90    3.68
   0  -7  -3   81.14    3.53
   0  -7  -3   85.85    3.64
   0  -7  -2   14.02    1.42
   0  -7  -2   17.02    1.58
   0  -7  -1    0.09    0.25
   0  -7  -1    0.33    0.32
   0  -7   0   18.79    1.71
   0  -7   1   26.33    2.10
   0  -7   2   -0.25    0.28
   0  -7   2    0.13    0.12
   0  -7   3   39.27    2.70
   0  -7   3   40.14    1.86
   0  -7   4   45.90    2.97
   0  -7   4   43.53    2.19
   0  -7   5   -0.17    0.32
   0  -7   6    1.77    0.88
   0  -7   6    1.94    0.66
   0  -7   7   18.91    2.03
   0  -7   7   22.87    2.78
   0  -7   8   13.60    1.77
   0  -7   8   15.48    2.32
   0  -7   9    1.64    0.78
   0  -6 -14    0.80    0.56
   0  -6 -14    0.38    0.46
   0  -6 -13    8.21    1.53
   0  -6 -13    8.49    1.59
   0  -6 -12   11.68    1.76
   0  -6 -12   10.11    1.61
   0  -6 -11   -0.48    0.40
   0  -6 -10    6.49    1.16
   0  -6 -10    5.64    0.80
   0  -6 -10    4.46    0.94
   0  -6  -9   11.23    1.44
   0  -6  -9    8.38    0.91
   0  -6  -9   11.64    1.46
   0  -6  -8   10.01    1.28
   0  -6  -8   11.04    1.34
   0  -6  -7    2.53    0.64
   0  -6  -7    3.49    0.36
   0  -6  -7    2.96    0.38
   0  -6  -7    3.51    0.72
   0  -6  -6   43.76    2.12
   0  -6  -6   38.46    1.32
   0  -6  -6   42.80    1.75
   0  -6  -6   46.57    2.53
   0  -6  -6   50.67    2.64
   0  -6  -5   36.17    1.99
   0  -6  -5   34.69    1.68
   0  -6  -5   35.85    2.09
   0  -6  -5   36.57    2.13
   0  -6  -4    6.82    0.86
   0  -6  -4    7.81    0.93
   0  -6  -4    6.84    0.89
   0  -6  -3   18.13    1.40
   0  -6  -3   15.60    1.34
   0  -6  -3   15.94    1.35
   0  -6  -2   49.85    2.46
   0  -6  -2   45.82    2.40
   0  -6  -1   23.51    1.72
   0  -6  -1   24.67    1.77
   0  -6   0    4.11    0.75
   0  -6   0    3.64    0.43
   0  -6   1   25.34    0.98
   0  -6   1   26.19    1.94
   0  -6   1   27.47    1.13
   0  -6   2   17.82    1.63
   0  -6   2   19.05    1.06
   0  -6   3    0.02    0.21
   0  -6   3    0.34    0.16
   0  -6   4   30.42    2.21
   0  -6   4   30.10    1.78
   0  -6   5    5.04    0.94
   0  -6   5    5.03    0.80
   0  -6   6    6.73    1.41
   0  -6   6    6.44    1.07
   0  -6   6    5.66    0.91
   0  -6   7    6.95    1.16
   0  -6   7    5.65    0.99
   0  -6   7    4.50    1.25
   0  -6   8   15.91    1.78
   0  -6   8   17.56    2.35
   0  -6   8   18.31    1.89
   0  -6   9    6.34    1.21
   0  -6   9    3.96    0.97
   0  -6   9    4.53    1.32
   0  -6  10    0.80    0.62
   0  -5 -14    0.08    0.44
   0  -5 -14    1.77    0.78
   0  -5 -13    2.15    0.83
   0  -5 -13    2.09    0.83
   0  -5 -12   10.57    1.66
   0  -5 -12   10.58    1.68
   0  -5 -11   19.09    1.68
   0  -5 -11   19.40    2.13
   0  -5 -11   16.96    2.06
   0  -5 -10    3.19    0.89
   0  -5 -10    3.04    0.61
   0  -5 -10    4.16    0.73
   0  -5  -9    9.92    1.04
   0  -5  -9   11.42    1.44
   0  -5  -8   29.32    1.67
   0  -5  -8   30.76    2.24
   0  -5  -7    9.63    0.85
   0  -5  -7    8.35    0.47
   0  -5  -7    8.54    0.64
   0  -5  -7   10.35    1.20
   0  -5  -7    9.48    1.15
   0  -5  -6    6.04    0.48
   0  -5  -6    7.69    0.57
   0  -5  -6    7.36    0.95
   0  -5  -6    8.91    1.05
   0  -5  -5   14.92    1.11
   0  -5  -5   15.33    0.73
   0  -5  -5   15.06    0.92
   0  -5  -5   17.05    1.36
   0  -5  -5   17.96    1.39
   0  -5  -4   90.76    3.09
   0  -5  -4   88.66    3.19
   0  -5  -4   88.52    3.18
   0  -5  -3    0.23    0.21
   0  -5  -3   -0.05    0.21
   0  -5  -3    0.01    0.16
   0  -5  -2  127.92    3.97
   0  -5  -2  123.96    3.89
   0  -5  -1   81.31    3.14
   0  -5   0    6.68    0.86
   0  -5   0    5.27    0.49
   0  -5   1  123.48    4.16
   0  -5   1  127.70    2.87
   0  -5   1  122.76    2.79
   0  -5   2   78.26    3.25
   0  -5   2   81.33    2.42
   0  -5   3   16.75    1.14
   0  -5   3   16.58    1.45
   0  -5   4    0.27    0.20
   0  -5   4    0.60    0.25
   0  -5   5    9.19    1.44
   0  -5   5    8.81    1.13
   0  -5   5    9.29    1.05
   0  -5   6   38.17    2.44
   0  -5   6   39.10    3.07
   0  -5   6   35.00    2.25
   0  -5   7    5.48    0.94
   0  -5   7    5.28    0.92
   0  -5   7    3.61    1.12
   0  -5   8    7.18    1.12
   0  -5   8    4.84    1.17
   0  -5   8    6.41    1.10
   0  -5   9    9.67    1.76
   0  -5   9   13.07    1.63
   0  -5   9   13.33    1.69
   0  -5  10    3.63    0.96
   0  -5  10    4.03    1.19
   0  -5  11    3.76    1.02
   0  -5  11    2.44    1.01
   0  -5  12    1.62    0.83
   0  -4 -14    9.94    1.79
   0  -4 -14    7.33    1.70
   0  -4 -13    0.63    0.60
   0  -4 -13   -0.75    0.59
   0  -4 -13   -0.24    0.29
   0  -4 -12    1.29    0.74
   0  -4 -12    1.60    0.68
   0  -4 -12    2.58    0.70
   0  -4 -11   40.73    3.09
   0  -4 -11   45.79    2.76
   0  -4 -10   17.30    1.86
   0  -4 -10   16.37    1.53
   0  -4 -10   17.52    1.40
   0  -4 -10   12.53    1.70
   0  -4  -9   -0.08    0.24
   0  -4  -9   -0.04    0.21
   0  -4  -9    0.14    0.17
   0  -4  -8    4.84    0.69
   0  -4  -8    5.05    0.92
   0  -4  -7   44.29    1.99
   0  -4  -7   45.55    2.57
   0  -4  -6   73.72    2.40
   0  -4  -6   70.69    2.03
   0  -4  -6   76.37    3.10
   0  -4  -5    1.54    0.32
   0  -4  -5    1.95    0.26
   0  -4  -5    1.85    0.25
   0  -4  -5    2.26    0.34
   0  -4  -4   98.13    2.89
   0  -4  -4   93.80    2.19
   0  -4  -4  101.23    2.56
   0  -4  -3   16.88    1.09
   0  -4  -2    0.58    0.23
   0  -4  -1   92.52    3.05
   0  -4  -1   97.23    2.57
   0  -4   0   90.66    3.06
   0  -4   0   91.05    2.28
   0  -4   1   11.00    1.00
   0  -4   1   13.29    0.64
   0  -4   1   12.64    0.65
   0  -4   2   31.02    1.76
   0  -4   2   28.24    1.27
   0  -4   3  160.71    4.71
   0  -4   3  155.92    4.11
   0  -4   4   77.59    2.90
   0  -4   4   80.60    3.21
   0  -4   5    3.70    0.90
   0  -4   5    4.04    0.70
   0  -4   5    4.17    0.68
   0  -4   6   33.31    2.09
   0  -4   6   32.09    2.61
   0  -4   6   31.20    2.08
   0  -4   7   16.43    1.51
   0  -4   7   15.53    1.58
   0  -4   7   19.06    2.12
   0  -4   8    2.32    0.63
   0  -4   8    2.55    0.67
   0  -4   8    1.71    0.55
   0  -4   8    3.20    0.95
   0  -4   9   10.45    1.37
   0  -4   9    7.83    1.51
   0  -4   9    8.81    1.35
   0  -4  10    5.69    1.19
   0  -4  10    5.69    1.37
   0  -4  11    4.69    1.11
   0  -4  11    5.34    1.35
   0  -4  12    0.83    0.55
   0  -3 -14    1.56    0.80
   0  -3 -14    0.89    0.52
   0  -3 -14    1.06    0.71
   0  -3 -13    8.33    1.61
   0  -3 -13    9.49    1.50
   0  -3 -13    8.47    1.60
   0  -3 -12    7.06    1.41
   0  -3 -12    8.46    1.51
   0  -3 -12    8.72    1.35
   0  -3 -11    1.05    0.57
   0  -3 -11    1.77    0.67
   0  -3 -11    0.88    0.40
   0  -3 -10   33.92    2.00
   0  -3 -10   31.87    2.58
   0  -3 -10   34.53    2.34
   0  -3 -10   26.22    2.42
   0  -3  -9   10.55    1.39
   0  -3  -9    9.50    1.14
   0  -3  -9    7.65    0.90
   0  -3  -9    7.70    1.24
   0  -3  -8    0.12    0.24
   0  -3  -8   -0.06    0.26
   0  -3  -8    0.02    0.14
   0  -3  -8    0.10    0.18
   0  -3  -7   93.92    3.24
   0  -3  -7   92.33    3.02
   0  -3  -7   89.34    3.75
   0  -3  -6   70.47    2.50
   0  -3  -5    9.43    0.64
   0  -3  -5    9.31    0.73
   0  -3  -4   84.07    2.28
   0  -3  -4   81.61    1.99
   0  -3  -4   85.87    1.93
   0  -3  -4   83.17    2.26
   0  -3  -3   60.80    1.84
   0  -3  -3   58.17    1.37
   0  -3  -2   15.33    0.92
   0  -3  -1   -0.04    0.13
   0  -3  -1    0.10    0.12
   0  -3   0   32.64    1.48
   0  -3   0   29.51    1.00
   0  -3   1  160.70    4.15
   0  -3   1  162.26    3.32
   0  -3   2   20.57    1.25
   0  -3   2   18.21    0.97
   0  -3   3   43.21    1.97
   0  -3   3   41.80    1.79
   0  -3   4   88.99    2.77
   0  -3   4   84.60    2.98
   0  -3   4   80.17    3.67
   0  -3   4   81.16    2.95
   0  -3   5   40.89    1.94
   0  -3   5   39.29    2.00
   0  -3   5   36.36    2.07
   0  -3   6    0.88    0.33
   0  -3   6    1.06    0.33
   0  -3   6    0.75    0.34
   0  -3   6    0.52    0.47
   0  -3   7   28.56    2.11
   0  -3   7   32.99    1.92
   0  -3   7   26.96    2.36
   0  -3   7   30.42    1.96
   0  -3   8   25.98    1.78
   0  -3   8   34.00    2.21
   0  -3   8   28.39    2.04
   0  -3   8   30.44    2.63
   0  -3   8   25.30    2.16
   0  -3   9    0.72    0.40
   0  -3   9    1.44    0.52
   0  -3   9    0.23    0.35
   0  -3   9    0.50    0.54
   0  -3  10    3.35    0.91
   0  -3  10    5.03    0.99
   0  -3  10    3.42    0.78
   0  -3  10    4.07    1.12
   0  -3  11   13.36    1.88
   0  -3  11   10.86    1.89
   0  -3  12    0.28    0.36
   0  -3  12    0.97    0.75
   0  -2 -15    7.97    1.56
   0  -2 -14    2.61    0.97
   0  -2 -14    2.23    0.92
   0  -2 -14    4.62    1.14
   0  -2 -13    4.22    1.04
   0  -2 -13    3.51    1.00
   0  -2 -13    2.29    0.99
   0  -2 -12   11.99    1.81
   0  -2 -12   11.96    1.64
   0  -2 -12   10.37    1.77
   0  -2 -11    7.12    1.18
   0  -2 -11    5.34    1.15
   0  -2 -11    6.92    1.33
   0  -2 -10    3.22    0.86
   0  -2 -10    4.29    0.74
   0  -2 -10    4.43    0.87
   0  -2 -10    4.23    0.98
   0  -2  -9    5.75    1.02
   0  -2  -9    5.69    0.80
   0  -2  -9    6.39    0.99
   0  -2  -8   23.44    1.94
   0  -2  -8   28.14    1.63
   0  -2  -8   26.45    1.84
   0  -2  -7    0.47    0.33
   0  -2  -7    0.45    0.20
   0  -2  -7    0.62    0.32
   0  -2  -6   34.76    2.03
   0  -2  -6   37.37    1.65
   0  -2  -6   36.99    1.83
   0  -2  -5   36.74    1.65
   0  -2  -4    1.86    0.31
   0  -2  -4    1.62    0.26
   0  -2  -4    1.79    0.32
   0  -2  -4    1.62    0.26
   0  -2  -3    8.19    0.48
   0  -2  -3    8.45    0.53
   0  -2  -3    8.25    0.46
   0  -2  -3    8.64    0.54
   0  -2  -2    3.30    0.32
   0  -2  -2    4.16    0.25
   0  -2   1   55.49    1.80
   0  -2   1   50.67    1.39
   0  -2   1   51.89    1.76
   0  -2   2  142.53    3.06
   0  -2   2  134.80    3.40
   0  -2   2  131.21    3.23
   0  -2   3   16.25    1.01
   0  -2   3   18.17    1.38
   0  -2   3   16.97    1.07
   0  -2   3   15.91    0.91
   0  -2   4   96.80    2.93
   0  -2   4   97.04    2.94
   0  -2   4  107.06    3.82
   0  -2   4   96.58    3.23
   0  -2   5  138.96    3.84
   0  -2   5  144.27    4.87
   0  -2   5  138.43    4.36
   0  -2   5  141.35    4.03
   0  -2   6   22.06    1.36
   0  -2   6   24.83    1.61
   0  -2   6   24.82    1.62
   0  -2   6   26.34    2.02
   0  -2   6   23.13    1.76
   0  -2   7    9.84    1.09
   0  -2   7    9.75    0.92
   0  -2   7    8.11    0.96
   0  -2   7    8.41    1.24
   0  -2   7    8.73    1.15
   0  -2   8   26.29    2.30
   0  -2   8   22.26    1.99
   0  -2   8   24.12    1.52
   0  -2   8   25.14    1.90
   0  -2   8   23.20    1.76
   0  -2   9   16.04    1.52
   0  -2   9   11.76    1.55
   0  -2   9   15.15    1.87
   0  -2   9   17.25    1.66
   0  -2  10    3.62    0.85
   0  -2  10    3.23    0.72
   0  -2  10    3.01    0.83
   0  -2  10    3.52    1.01
   0  -2  11    5.52    1.09
   0  -2  11    2.66    0.93
   0  -2  11    4.78    1.16
   0  -2  12   10.73    1.61
   0  -2  12   13.52    2.06
   0  -2  12   11.42    1.83
   0  -2  13    4.16    1.21
   0  -1 -14    6.66    1.55
   0  -1 -14    7.60    1.64
   0  -1 -14   10.85    1.81
   0  -1 -13    1.13    0.61
   0  -1 -13    0.55    0.61
   0  -1 -12   16.69    2.01
   0  -1 -12   12.96    1.90
   0  -1 -11   17.19    1.95
   0  -1 -11   15.70    1.96
   0  -1 -10    1.01    0.47
   0  -1 -10    0.84    0.42
   0  -1  -9    3.07    0.79
   0  -1  -9    3.72    0.72
   0  -1  -9    3.76    0.81
   0  -1  -8   43.72    2.73
   0  -1  -8   47.61    2.37
   0  -1  -8   47.41    2.66
   0  -1  -7   13.19    1.36
   0  -1  -7   13.68    1.10
   0  -1  -7   12.70    1.23
   0  -1  -6    0.10    0.23
   0  -1  -6    0.22    0.17
   0  -1  -6    0.18    0.20
   0  -1  -5   35.07    1.91
   0  -1  -5   36.60    1.53
   0  -1  -5   38.14    1.84
   0  -1  -4   60.10    1.86
   0  -1  -4   60.26    1.93
   0  -1  -4   62.99    2.13
   0  -1  -4   60.69    2.34
   0  -1  -3   17.72    0.86
   0  -1  -3   17.67    0.80
   0  -1  -3   17.17    0.83
   0  -1   2  200.95    3.91
   0  -1   2  196.19    4.26
   0  -1   2  207.72    4.18
   0  -1   3  206.00    4.34
   0  -1   3  209.68    5.18
   0  -1   3  216.28    4.92
   0  -1   3  202.77    4.53
   0  -1   4   25.13    1.49
   0  -1   4   24.48    1.11
   0  -1   4   24.90    1.58
   0  -1   4   23.92    1.29
   0  -1   5    2.39    0.47
   0  -1   5    1.54    0.51
   0  -1   5    2.29    0.36
   0  -1   5    1.84    0.39
   0  -1   5    2.61    0.61
   0  -1   6   39.34    2.26
   0  -1   6   39.86    1.60
   0  -1   6   39.45    1.93
   0  -1   6   33.55    2.20
   0  -1   6   39.56    2.06
   0  -1   7    2.96    0.61
   0  -1   7    3.56    0.48
   0  -1   7    2.72    0.68
   0  -1   7    3.11    0.60
   0  -1   7    4.34    0.85
   0  -1   8    7.36    0.70
   0  -1   8    7.36    0.93
   0  -1   8    7.60    1.15
   0  -1   8    6.87    1.13
   0  -1   8    6.65    0.97
   0  -1   9   18.38    1.71
   0  -1   9   17.43    1.94
   0  -1   9   17.39    1.52
   0  -1   9   17.54    1.86
   0  -1  10   11.33    1.31
   0  -1  10   13.53    1.57
   0  -1  10   13.00    1.77
   0  -1  10   10.81    1.56
   0  -1  11    2.21    0.67
   0  -1  11    2.01    0.76
   0  -1  11    1.65    0.64
   0  -1  12    2.19    0.72
   0  -1  12    0.96    0.63
   0  -1  12    2.17    0.87
   0  -1  13    9.65    1.62
   0  -1  13    7.72    1.71
   0  -1  13    7.89    1.62
   0   0 -14    6.56    1.45
   0   0 -13    2.59    1.01
   0   0 -13    2.97    0.94
   0   0 -12    0.80    0.64
   0   0 -12    0.09    0.28
   0   0 -11   14.51    1.94
   0   0 -11   17.22    2.00
   0   0 -10   19.91    2.13
   0   0 -10   20.25    2.06
   0   0  -9    0.17    0.25
   0   0  -9    1.04    0.48
   0   0  -8    2.77    0.70
   0   0  -8    3.62    0.76
   0   0  -7   13.83    1.44
   0   0  -7   14.83    1.46
   0   0  -6    6.17    0.89
   0   0  -6    5.53    0.80
   0   0  -5    7.88    0.91
   0   0  -5    8.53    0.80
   0   0  -5    7.96    0.87
   0   0  -5    8.04    0.51
   0   0  -4   30.98    1.64
   0   0  -4   31.48    1.01
   0   0  -4   34.37    1.45
   0   0  -3  255.70    5.63
   0   0  -3  272.70    5.21
   0   0  -3  257.81    4.67
   0   0  -3  262.14    5.49
   0   0  -2   87.62    2.17
   0   0   2   83.52    1.93
   0   0   2   85.88    2.15
   0   0   3  250.16    5.66
   0   0   3  255.78    5.03
   0   0   3  254.79    4.58
   0   0   3  257.32    5.09
   0   0   3  257.58    5.40
   0   0   3  272.78    5.75
   0   0   4   31.26    1.32
   0   0   4   30.08    0.98
   0   0   4   31.55    1.36
   0   0   4   32.23    1.66
   0   0   4   33.00    1.71
   0   0   5    8.06    0.93
   0   0   5    8.11    0.51
   0   0   5    7.74    0.72
   0   0   5    7.71    0.82
   0   0   5    8.34    0.93
   0   0   6    4.63    0.41
   0   0   6    5.07    0.63
   0   0   6    3.62    0.61
   0   0   6    4.83    0.82
   0   0   6    6.02    0.86
   0   0   7   12.81    0.73
   0   0   7   13.73    1.14
   0   0   7   13.70    1.43
   0   0   7   14.61    1.45
   0   0   7   14.02    1.31
   0   0   8    2.66    0.33
   0   0   8    2.71    0.56
   0   0   8    2.49    0.61
   0   0   8    2.50    0.71
   0   0   8    2.95    0.72
   0   0   9    0.33    0.33
   0   0   9    0.57    0.26
   0   0   9    0.50    0.36
   0   0   9   -0.11    0.27
   0   0  10   17.58    1.81
   0   0  10   18.68    1.65
   0   0  10   15.38    1.90
   0   0  10   16.43    1.91
   0   0  11   16.57    1.86
   0   0  11   15.56    2.04
   0   0  11   15.63    1.96
   0   0  12   -0.30    0.46
   0   0  12   -0.27    0.30
   0   0  12    0.55    0.46
   0   0  13    1.71    0.70
   0   0  13    2.52    0.89
   0   0  13    0.92    0.62
   0   0  14    5.36    1.36
   0   1 -13    7.47    1.60
   0   1 -13   10.45    1.81
   0   1 -12    2.46    0.91
   0   1 -12    2.66    0.87
   0   1 -11    1.90    0.74
   0   1 -11    2.85    0.83
   0   1 -10   10.28    1.59
   0   1 -10   13.45    1.73
   0   1  -9   16.07    1.88
   0   1  -9   16.80    1.83
   0   1  -8    7.32    1.17
   0   1  -8    8.02    1.18
   0   1  -7    2.71    0.69
   0   1  -7    3.52    0.73
   0   1  -6   38.68    2.37
   0   1  -6   39.38    2.35
   0   1  -5    2.34    0.56
   0   1  -5    2.09    0.35
   0   1  -4   23.91    1.53
   0   1  -4   25.63    1.14
   0   1  -3  205.18    5.08
   0   1  -3  212.36    4.37
   0   1  -3  213.18    4.58
   0   1  -2  197.73    4.46
   0   1  -2  199.07    3.97
   0   1   2   70.73    1.70
   0   1   3   16.73    0.84
   0   1   3   17.70    0.95
   0   1   3   15.34    0.83
   0   1   3   20.02    1.08
   0   1   3   18.72    1.08
   0   1   4   62.46    1.98
   0   1   4   61.01    2.33
   0   1   4   67.13    2.44
   0   1   5   34.01    1.07
   0   1   5   36.55    1.59
   0   1   5   37.40    1.95
   0   1   5   39.17    2.02
   0   1   6   -0.08    0.23
   0   1   6    0.27    0.29
   0   1   6    0.03    0.14
   0   1   6   -0.08    0.08
   0   1   7   12.39    0.73
   0   1   7   13.89    1.13
   0   1   7   12.99    1.34
   0   1   7   12.54    1.34
   0   1   7   12.34    1.24
   0   1   8   41.68    1.56
   0   1   8   43.45    2.72
   0   1   8   48.56    2.34
   0   1   8   42.72    2.66
   0   1   8   46.58    2.62
   0   1   9    4.05    0.82
   0   1   9    3.29    0.64
   0   1   9    3.13    0.80
   0   1   9    4.14    0.91
   0   1  10    0.57    0.37
   0   1  10    0.45    0.33
   0   1  10    0.67    0.47
   0   1  10    0.43    0.40
   0   1  11   19.91    2.04
   0   1  11   14.92    1.90
   0   1  11   15.09    1.93
   0   1  12   10.93    1.73
   0   1  12   12.66    1.84
   0   1  12   15.67    1.90
   0   1  13    1.19    0.60
   0   1  13    0.82    0.57
   0   1  13    1.41    0.74
   0   1  14    9.32    1.64
   0   1  14    8.86    1.76
   0   2 -13    5.21    1.30
   0   2 -12   13.40    2.08
   0   2 -12   14.71    2.10
   0   2 -11    1.63    0.75
   0   2 -11    5.66    1.22
   0   2 -10    2.80    0.87
   0   2 -10    3.04    0.89
   0   2  -9   17.79    2.01
   0   2  -9   19.69    2.06
   0   2  -8   23.79    2.19
   0   2  -8   25.25    2.19
   0   2  -7    9.21    1.24
   0   2  -7   10.22    1.34
   0   2  -6   24.20    1.93
   0   2  -6   25.07    1.91
   0   2  -5  139.07    4.70
   0   2  -4   96.34    3.52
   0   2  -3   16.33    1.23
   0   2  -3   16.03    0.90
   0   2  -2  143.63    3.82
   0   2  -2  154.89    3.76
   0   2  -1   54.38    1.91
   0   2  -1   51.77    1.22
   0   2  -1   52.24    1.30
   0   2   0    4.26    0.41
   0   2   0    3.37    0.25
   0   2   1    8.32    0.42
   0   2   1    8.34    0.54
   0   2   1    7.81    0.54
   0   2   2    3.79    0.29
   0   2   2    3.39    0.43
   0   2   2    4.25    0.36
   0   2   2    4.58    0.40
   0   2   2    4.10    0.43
   0   2   3    8.77    0.47
   0   2   3    8.82    0.50
   0   2   3    8.09    0.53
   0   2   3    9.50    0.74
   0   2   3    9.91    0.58
   0   2   3    9.64    0.74
   0   2   4    1.45    0.18
   0   2   4    2.01    0.31
   0   2   4    1.83    0.40
   0   2   4    1.99    0.39
   0   2   4    1.74    0.39
   0   2   5   37.41    1.88
   0   2   5   43.17    2.08
   0   2   5   39.29    2.04
   0   2   6   36.04    1.95
   0   2   6   37.93    2.11
   0   2   6   37.29    2.16
   0   2   7    0.33    0.28
   0   2   7    0.67    0.38
   0   2   8   27.59    2.03
   0   2   8   24.75    2.00
   0   2   8   27.23    2.12
   0   2   9    6.18    1.01
   0   2   9    6.43    1.07
   0   2   9    4.64    0.94
   0   2  10    4.00    0.85
   0   2  10    3.58    0.87
   0   2  10    3.70    0.94
   0   2  11    7.39    1.28
   0   2  11    5.20    1.13
   0   2  11    6.20    1.23
   0   2  12   11.99    1.71
   0   2  12   10.97    1.70
   0   2  12   10.29    1.68
   0   2  13    3.38    1.02
   0   2  13    3.20    0.96
   0   2  13    2.63    0.92
   0   2  14    3.86    1.08
   0   2  14    4.54    1.25
   0   2  14    5.18    1.33
   0   3 -12    1.74    0.78
   0   3 -12    0.33    0.49
   0   3 -11   11.83    1.91
   0   3 -11   13.48    1.98
   0   3 -10    4.74    1.17
   0   3 -10    4.98    1.16
   0   3  -9    0.88    0.50
   0   3  -9    1.26    0.57
   0   3  -8   30.21    2.58
   0   3  -8   29.46    2.48
   0   3  -7   27.04    2.30
   0   3  -7   33.01    2.47
   0   3  -6    1.14    0.50
   0   3  -6    0.24    0.27
   0   3  -5   40.77    2.49
   0   3  -4   86.80    3.53
   0   3  -3   41.49    2.18
   0   3  -3   42.23    1.53
   0   3  -2   21.49    1.41
   0   3  -2   19.89    0.85
   0   3  -2   22.16    0.81
   0   3  -1  162.18    3.12
   0   3  -1  165.31    4.29
   0   3  -1  155.89    3.61
   0   3   0   27.95    0.96
   0   3   0   30.02    1.43
   0   3   0   28.36    1.47
   0   3   1    0.21    0.15
   0   3   1    0.20    0.12
   0   3   1    0.08    0.14
   0   3   1    0.00    0.13
   0   3   2   15.70    0.67
   0   3   2   16.37    1.02
   0   3   2   17.75    0.76
   0   3   3   56.87    2.14
   0   3   3   59.59    1.45
   0   3   3   62.43    1.91
   0   3   3   58.40    1.64
   0   3   3   63.15    1.91
   0   3   3   67.44    2.04
   0   3   4   87.37    2.07
   0   3   4   89.54    2.30
   0   3   4   82.89    2.28
   0   3   4   90.68    2.45
   0   3   4   95.73    2.89
   0   3   5    9.02    0.58
   0   3   5   10.05    0.96
   0   3   5    9.86    0.96
   0   3   6   70.31    2.98
   0   3   6   70.84    2.98
   0   3   6   62.90    1.67
   0   3   6   72.32    2.90
   0   3   7   96.57    3.65
   0   3   7   94.43    3.80
   0   3   7   91.57    3.78
   0   3   8    0.08    0.29
   0   3   8   -0.08    0.29
   0   3   8   -0.11    0.32
   0   3   9    8.45    1.21
   0   3   9    7.81    1.18
   0   3   9    7.89    1.20
   0   3  10   30.72    2.55
   0   3  10   34.12    2.65
   0   3  10   33.11    2.56
   0   3  11    1.76    0.67
   0   3  11    1.89    0.66
   0   3  11    0.84    0.48
   0   3  12    9.17    1.52
   0   3  12    9.93    1.61
   0   3  12    8.75    1.55
   0   3  13    9.01    1.55
   0   3  13    6.45    1.36
   0   3  13    8.45    1.67
   0   3  14    1.26    0.71
   0   3  14    0.92    0.69
   0   3  14    0.94    0.61
   0   4 -11    1.83    0.81
   0   4 -11    1.50    0.73
   0   4 -10    6.69    1.41
   0   4 -10    5.94    1.32
   0   4  -9    8.89    1.51
   0   4  -9    9.56    1.57
   0   4  -8    2.48    0.81
   0   4  -8    1.61    0.61
   0   4  -7   16.80    1.89
   0   4  -7   16.60    1.82
   0   4  -6   35.34    2.62
   0   4  -6   34.64    2.50
   0   4  -5    4.93    0.91
   0   4  -5    4.04    0.80
   0   4  -4   79.12    3.56
   0   4  -3  163.03    5.10
   0   4  -3  156.48    3.34
   0   4  -3  150.78    3.55
   0   4  -2   29.66    1.84
   0   4  -2   27.59    0.96
   0   4  -2   28.30    1.04
   0   4  -1   12.57    1.08
   0   4  -1   11.16    0.57
   0   4  -1   11.93    0.98
   0   4  -1    9.91    1.07
   0   4   0   89.86    3.01
   0   4   0   85.21    2.20
   0   4   0   86.48    2.71
   0   4   0   88.53    3.09
   0   4   1   93.98    2.56
   0   4   1  101.46    3.17
   0   4   2    0.90    0.21
   0   4   2    0.72    0.23
   0   4   2    0.78    0.27
   0   4   2    0.72    0.14
   0   4   3   21.05    0.83
   0   4   3   18.94    1.27
   0   4   3   19.76    0.97
   0   4   4   98.56    2.55
   0   4   4   98.34    2.26
   0   4   4  103.64    2.93
   0   4   4  104.56    3.04
   0   4   4  107.42    3.52
   0   4   4  109.17    3.52
   0   4   5    2.04    0.28
   0   4   5    2.56    0.39
   0   4   5    1.88    0.35
   0   4   5    2.62    0.57
   0   4   6   73.25    2.21
   0   4   6   77.29    3.16
   0   4   6   72.20    2.44
   0   4   6   80.36    3.13
   0   4   7   45.73    1.54
   0   4   7   44.82    2.47
   0   4   7   48.21    2.56
   0   4   8    3.74    0.79
   0   4   8    2.97    0.28
   0   4   8    3.07    0.71
   0   4   8    2.97    0.69
   0   4   9   -0.27    0.30
   0   4   9    0.36    0.34
   0   4   9   -0.09    0.42
   0   4   9    0.02    0.38
   0   4  10   19.32    1.99
   0   4  10   16.59    1.84
   0   4  10   17.58    1.91
   0   4  11   47.53    3.30
   0   4  11   45.00    3.21
   0   4  11   41.47    3.15
   0   4  12    4.01    1.02
   0   4  12    2.56    0.83
   0   4  12    1.94    0.73
   0   4  13    0.62    0.48
   0   4  13    1.49    0.71
   0   4  13    0.30    0.54
   0   4  14   14.12    2.09
   0   4  14   10.66    1.90
   0   4  14    9.96    1.78
   0   4  15    4.89    1.40
   0   5 -11    0.51    0.56
   0   5 -11   -0.51    0.50
   0   5 -10    1.97    0.85
   0   5 -10    2.76    0.93
   0   5  -9   13.03    1.93
   0   5  -9   13.06    1.89
   0   5  -8    6.48    1.26
   0   5  -8    5.61    1.24
   0   5  -7    5.39    1.16
   0   5  -7    6.05    1.18
   0   5  -6   35.04    2.72
   0   5  -6   35.32    2.65
   0   5  -5    9.04    1.30
   0   5  -5    9.72    0.72
   0   5  -5    9.21    1.26
   0   5  -4    0.40    0.34
   0   5  -4    0.25    0.12
   0   5  -4    0.77    0.39
   0   5  -3   18.76    1.67
   0   5  -3   15.98    0.76
   0   5  -3   17.03    1.53
   0   5  -3   16.38    0.88
   0   5  -2   84.68    3.48
   0   5  -2   72.87    1.89
   0   5  -2   81.73    3.22
   0   5  -2   85.06    3.60
   0   5  -2   74.65    1.98
   0   5  -1  124.08    4.16
   0   5  -1  115.63    2.72
   0   5  -1  117.51    3.85
   0   5  -1  128.10    4.32
   0   5   0    5.32    0.79
   0   5   0    5.58    0.51
   0   5   0    5.07    0.65
   0   5   0    6.30    0.87
   0   5   1   77.24    2.39
   0   5   1   81.76    3.09
   0   5   2  135.87    3.28
   0   5   2  137.50    4.08
   0   5   3    0.23    0.13
   0   5   3    0.12    0.11
   0   5   4   86.45    2.17
   0   5   4   85.85    2.40
   0   5   4   96.04    3.43
   0   5   4   88.98    2.91
   0   5   4   89.91    2.67
   0   5   5   16.02    0.75
   0   5   5   17.07    1.15
   0   5   5   16.07    1.15
   0   5   5   17.49    1.43
   0   5   6    7.10    0.75
   0   5   6    7.70    1.02
   0   5   6    7.26    0.87
   0   5   7   11.73    1.28
   0   5   7    8.79    0.85
   0   5   7   10.95    1.17
   0   5   7   10.44    1.26
   0   5   8   27.37    2.10
   0   5   8   29.84    2.14
   0   5   8   27.15    2.16
   0   5   9    9.57    1.31
   0   5   9   11.44    1.40
   0   5   9   11.16    1.44
   0   5  10    3.98    0.94
   0   5  10    4.16    0.89
   0   5  10    3.11    0.83
   0   5  11   17.72    2.04
   0   5  11   19.55    2.14
   0   5  12    9.04    1.53
   0   5  12   12.08    1.77
   0   5  13    3.28    0.98
   0   5  13    1.07    0.70
   0   5  14    0.70    0.59
   0   5  14    0.59    0.59
   0   6 -10    1.13    0.63
   0   6 -10   -0.42    0.48
   0   6  -9    7.48    1.53
   0   6  -9    4.97    1.25
   0   6  -8   14.61    2.04
   0   6  -8   19.30    2.26
   0   6  -7    4.44    1.06
   0   6  -7    4.52    1.06
   0   6  -6    6.48    1.24
   0   6  -6    4.84    1.02
   0   6  -5    3.60    0.90
   0   6  -5    3.40    0.83
   0   6  -4   27.09    2.28
   0   6  -4   30.08    2.29
   0   6  -3    0.08    0.23
   0   6  -3    0.31    0.10
   0   6  -3    0.59    0.35
   0   6  -3    0.26    0.32
   0   6  -2   17.26    1.65
   0   6  -2   16.52    0.78
   0   6  -2   19.90    1.62
   0   6  -2   18.80    1.79
   0   6  -2   16.57    0.79
   0   6  -1   27.10    1.97
   0   6  -1   24.67    1.09
   0   6  -1   30.70    1.89
   0   6  -1   29.42    2.13
   0   6   0    3.60    0.68
   0   6   0    3.69    0.44
   0   6   0    5.00    0.82
   0   6   0    4.07    0.65
   0   6   1   24.48    1.31
   0   6   1   26.27    1.52
   0   6   1   25.90    1.81
   0   6   2   46.48    1.96
   0   6   2   46.62    2.44
   0   6   3   17.65    1.03
   0   6   3   16.27    1.39
   0   6   3   14.85    0.72
   0   6   4    6.95    0.57
   0   6   4    8.04    1.03
   0   6   4    7.86    0.66
   0   6   5   36.42    2.24
   0   6   5   33.50    1.22
   0   6   5   35.48    1.86
   0   6   5   34.94    1.69
   0   6   5   39.02    2.22
   0   6   6   41.24    2.54
   0   6   6   41.85    1.38
   0   6   6   42.04    2.04
   0   6   6   40.84    2.07
   0   6   6   44.47    2.52
   0   6   7    2.94    0.53
   0   6   7    2.20    0.71
   0   6   7    2.66    0.58
   0   6   7    3.13    0.72
   0   6   8    6.51    1.20
   0   6   8    8.44    0.89
   0   6   8    7.10    1.03
   0   6   8    9.73    1.33
   0   6   9    8.71    1.30
   0   6   9    9.28    1.26
   0   6   9    9.71    1.37
   0   6  10    4.95    1.05
   0   6  10    4.56    0.96
   0   6  10    5.20    1.02
   0   6  11   -0.32    0.43
   0   6  11   -0.34    0.36
   0   6  11    0.41    0.45
   0   6  12    9.10    1.58
   0   6  12   10.75    1.67
   0   6  13    7.87    1.56
   0   6  13    8.06    1.56
   0   6  14    0.23    0.45
   0   6  14    0.55    0.53
   0   7  -9    2.07    0.91
   0   7  -9    1.65    0.74
   0   7  -8   15.17    2.17
   0   7  -8   14.39    2.08
   0   7  -7   25.39    2.66
   0   7  -7   21.83    2.40
   0   7  -6    1.85    0.74
   0   7  -6    1.19    0.57
   0   7  -5   -0.11    0.40
   0   7  -5    0.12    0.32
   0   7  -5   -0.08    0.29
   0   7  -4   41.41    2.99
   0   7  -4   42.81    2.87
   0   7  -3   36.70    2.68
   0   7  -3   41.61    2.68
   0   7  -3   32.63    2.64
   0   7  -2   -0.01    0.28
   0   7  -2   -0.01    0.04
   0   7  -2    0.04    0.19
   0   7  -2   -0.09    0.29
   0   7  -1   27.03    2.14
   0   7  -1   24.36    1.15
   0   7  -1   28.97    1.97
   0   7  -1   28.61    2.23
   0   7   0   18.75    1.10
   0   7   0   19.60    1.77
   0   7   0   21.95    1.61
   0   7   1   -0.28    0.22
   0   7   1    0.13    0.28
   0   7   2   17.51    1.61
   0   7   2   18.03    1.29
   0   7   2   17.91    1.29
   0   7   3   94.52    2.85
   0   7   3   95.34    3.75
   0   7   4   22.69    1.08
   0   7   4   23.13    1.22
   0   7   4   22.94    1.85
   0   7   4   26.84    1.77
   0   7   5    5.63    0.51
   0   7   5    6.42    0.98
   0   7   5    6.22    0.84
   0   7   5    6.02    0.65
   0   7   5    6.96    0.95
   0   7   6   31.63    1.20
   0   7   6   30.57    2.29
   0   7   6   29.58    1.83
   0   7   6   30.10    1.72
   0   7   6   30.34    2.13
   0   7   7   26.49    1.04
   0   7   7   25.40    1.68
   0   7   7   25.47    1.73
   0   7   7   25.51    2.05
   0   7   8    2.84    0.56
   0   7   8    2.50    0.72
   0   7   8    3.90    0.73
   0   7   8    4.24    0.89
   0   7   9    9.26    1.42
   0   7   9   11.61    1.13
   0   7   9   11.55    1.38
   0   7   9   11.31    1.52
   0   7  10   26.66    2.42
   0   7  10   24.37    2.17
   0   7  10   29.38    2.57
   0   7  11    2.28    0.76
   0   7  11    4.01    1.03
   0   7  11    2.68    0.78
   0   7  12    5.01    1.16
   0   7  12    4.02    1.00
   0   7  12    3.38    0.97
   0   7  13   12.52    1.96
   0   7  13   12.50    1.90
   0   7  14   14.07    2.19
   0   7  14   11.43    1.92
   0   8  -9    1.71    0.96
   0   8  -8    2.06    0.85
   0   8  -8    2.40    0.90
   0   8  -8    0.73    0.57
   0   8  -7   11.01    1.83
   0   8  -7   11.98    1.85
   0   8  -6    8.83    1.59
   0   8  -6   11.07    1.72
   0   8  -6    6.36    1.41
   0   8  -5    4.24    1.10
   0   8  -5    5.25    1.15
   0   8  -5    2.68    0.98
   0   8  -4    9.37    1.50
   0   8  -4   12.16    1.62
   0   8  -3   35.88    2.83
   0   8  -3   33.75    2.79
   0   8  -3   38.95    2.75
   0   8  -2   10.56    1.49
   0   8  -2   11.22    1.40
   0   8  -2   10.78    1.52
   0   8  -1    0.38    0.35
   0   8  -1    0.07    0.31
   0   8  -1    0.30    0.29
   0   8   0   46.97    3.00
   0   8   0   48.43    2.65
   0   8   1   64.08    2.91
   0   8   1   63.01    3.43
   0   8   2    1.48    0.43
   0   8   2    1.06    0.35
   0   8   2    1.33    0.52
   0   8   3   50.66    2.31
   0   8   3   66.33    3.36
   0   8   4   29.37    1.10
   0   8   4   34.64    1.68
   0   8   4   33.42    2.39
   0   8   4   33.83    2.04
   0   8   5    7.37    0.67
   0   8   5    7.85    1.21
   0   8   5    7.40    0.68
   0   8   5    8.45    1.06
   0   8   6    0.58    0.18
   0   8   6    0.73    0.27
   0   8   6    0.51    0.27
   0   8   6    0.70    0.40
   0   8   6    0.78    0.41
   0   8   7   18.08    1.99
   0   8   7   19.39    1.58
   0   8   7   20.57    1.51
   0   8   7   22.82    1.98
   0   8   8   28.43    1.92
   0   8   8   28.52    1.97
   0   8   8   33.73    2.53
   0   8   9   12.17    1.39
   0   8   9   13.22    1.67
   0   8   9   12.50    1.25
   0   8   9   12.27    1.61
   0   8  10    3.60    0.94
   0   8  10    4.21    0.99
   0   8  10    3.20    0.79
   0   8  11   27.08    2.86
   0   8  11   32.45    2.63
   0   8  11   36.93    3.10
   0   8  12   17.38    2.23
   0   8  12   16.57    2.07
   0   8  12   16.29    1.98
   0   8  13   -0.99    0.62
   0   8  13   -0.53    0.46
   0   8  13   -0.27    0.42
   0   8  14    7.53    1.54
   0   9  -7   -0.28    0.40
   0   9  -7   -0.18    0.41
   0   9  -6    5.74    1.36
   0   9  -6    6.42    1.38
   0   9  -6    2.26    1.03
   0   9  -5   14.68    2.08
   0   9  -5   16.26    2.08
   0   9  -5   11.09    1.81
   0   9  -4    1.44    0.66
   0   9  -4    2.17    0.75
   0   9  -4    0.54    0.47
   0   9  -3   14.70    1.91
   0   9  -3   14.80    1.79
   0   9  -3   13.26    1.87
   0   9  -2   31.12    2.70
   0   9  -2   31.54    2.50
   0   9  -2   30.01    2.71
   0   9  -1   11.41    1.58
   0   9  -1   12.19    1.45
   0   9  -1   10.86    1.60
   0   9   0    8.97    1.43
   0   9   0   11.04    1.31
   0   9   1   30.35    2.64
   0   9   1   39.59    2.39
   0   9   2   10.59    1.18
   0   9   2    8.64    1.43
   0   9   2    8.08    1.00
   0   9   3    1.00    0.35
   0   9   3    1.26    0.38
   0   9   3    0.93    0.48
   0   9   3    1.53    0.42
   0   9   4   39.75    2.00
   0   9   4   36.85    2.73
   0   9   4   37.14    2.16
   0   9   5   31.92    1.60
   0   9   5   31.54    2.53
   0   9   5   34.86    2.23
   0   9   6   -0.06    0.17
   0   9   6    0.35    0.39
   0   9   6    0.63    0.40
   0   9   7    8.40    1.10
   0   9   7    5.41    1.10
   0   9   7    6.98    1.12
   0   9   8   21.46    1.75
   0   9   8   19.47    1.57
   0   9   8   21.20    2.03
   0   9   9   17.15    2.09
   0   9   9   17.81    1.60
   0   9   9   17.12    1.62
   0   9   9   17.38    1.95
   0   9  10    4.26    1.04
   0   9  10    3.39    0.94
   0   9  10    3.91    0.86
   0   9  11    2.37    0.86
   0   9  11    3.96    1.10
   0   9  11    3.09    0.85
   0   9  12    2.83    0.95
   0   9  12    2.50    0.88
   0   9  12    2.63    0.79
   0   9  13    8.54    1.65
   0   9  13    6.97    1.42
   0   9  13    8.78    1.53
   0   9  14    1.39    0.72
   0   9  14   -0.51    0.52
   0  10  -6   -0.98    0.66
   0  10  -6   -0.03    0.41
   0  10  -5   12.61    2.01
   0  10  -5   13.98    2.01
   0  10  -4   25.86    2.79
   0  10  -4   19.29    2.46
   0  10  -3    1.61    0.77
   0  10  -3    1.04    0.64
   0  10  -3    2.02    0.73
   0  10  -2   21.40    2.38
   0  10  -2   23.79    2.28
   0  10  -2   21.61    2.40
   0  10  -1   37.29    2.71
   0  10  -1   28.98    2.75
   0  10   0   19.95    1.87
   0  10   0   19.71    2.21
   0  10   1   -0.73    0.41
   0  10   1   -0.10    0.22
   0  10   1   -0.11    0.41
   0  10   2   25.80    1.98
   0  10   2   21.12    2.37
   0  10   2   25.75    1.93
   0  10   3   16.16    1.48
   0  10   3   16.61    1.47
   0  10   4   -0.24    0.19
   0  10   4   -0.06    0.26
   0  10   4   -0.21    0.37
   0  10   4    0.33    0.23
   0  10   5    1.31    0.64
   0  10   5    1.00    0.44
   0  10   6    2.02    0.74
   0  10   6    1.68    0.56
   0  10   6    2.41    0.67
   0  10   7   20.94    2.29
   0  10   7   19.15    1.79
   0  10   7   19.20    1.87
   0  10   8    3.13    0.74
   0  10   8    2.15    0.87
   0  10   8    3.85    0.87
   0  10   9    6.41    1.50
   0  10   9   23.75    2.30
   0  10  10    9.55    1.56
   0  10  10   10.47    1.72
   0  10  11    0.68    0.56
   0  10  11   -0.12    0.35
   0  10  12    3.26    1.04
   0  10  12    2.61    0.88
   0  10  13    8.74    1.73
   0  10  13    7.59    1.54
   0  11  -5    0.53    0.52
   0  11  -4   10.98    1.92
   0  11  -4    5.66    1.51
   0  11  -4   11.93    1.88
   0  11  -3    5.85    1.41
   0  11  -3    7.23    1.39
   0  11  -3    3.29    1.21
   0  11  -2    1.35    0.60
   0  11  -2    0.42    0.53
   0  11  -1    4.74    1.02
   0  11  -1    4.70    1.22
   0  11   0   28.90    2.39
   0  11   0   26.97    2.76
   0  11   1   11.07    1.47
   0  11   1   12.30    1.48
   0  11   1    8.05    1.54
   0  11   2    3.71    0.82
   0  11   2    2.58    0.71
   0  11   2    2.83    1.01
   0  11   3    9.34    1.56
   0  11   4   16.29    2.06
   0  11   5    4.71    1.12
   0  11   6    2.58    0.83
   0  11   6    1.69    0.60
   0  11   6    0.92    0.43
   0  11   7   32.61    3.03
   0  11   7   31.16    2.47
   0  11   7   33.59    2.50
   0  11   8    3.65    0.81
   0  11   8    3.65    1.05
   0  11   8    4.37    0.96
   0  11   9    0.03    0.44
   0  11   9   -0.44    0.49
   0  11  10   14.12    2.12
   0  11  10   15.36    1.99
   0  11  11    5.46    1.26
   0  11  11    7.08    1.52
   0  11  12   -1.54    0.75
   0  11  12    0.29    0.45
   0  11  13    3.43    1.24
   0  12  -4    0.27    0.46
   0  12  -3   11.35    1.82
   0  12  -2    5.04    1.21
   0  12  -2    1.89    1.04
   0  12  -1   -0.20    0.33
   0  12  -1    0.46    0.54
   0  12   0    4.41    1.02
   0  12   0    5.58    1.10
   0  12   0    4.87    1.32
   0  12   1    4.21    1.01
   0  12   1    4.43    1.32
   0  12   2    0.28    0.44
   0  12   3    0.92    0.51
   0  12   4   19.24    2.34
   0  12   5   14.88    2.08
   0  12   6    0.99    0.63
   0  12   6    1.71    0.66
   0  12   7   21.41    2.54
   0  12   7   20.02    2.09
   0  12   8   23.73    2.71
   0  12   8   23.51    2.25
   0  12   9    3.00    0.88
   0  12   9    2.67    0.97
   0  12  10    1.76    0.74
   0  12  10    1.33    0.89
   0  12  11   10.00    1.73
   0  12  11    8.12    1.81
   0  12  12    6.16    1.43
   0  13  -3    4.38    1.23
   0  13  -2    3.66    1.13
   0  13  -1    8.65    1.64
   0  13   1   13.58    2.19
   0  13   2   12.42    2.07
   0  13   3    1.37    0.75
   0  13   4    3.80    1.15
   0  13   5   19.18    2.48
   0  13   6    4.08    1.17
   0  13   6    5.37    1.19
   0  13   7    1.32    0.75
   0  13   7    0.80    0.51
   0  13   8    4.95    1.38
   0  13   9    3.59    1.19
   0  14   6   11.00    1.78
   0  14   7    2.78    0.94
   1 -14  -5    0.26    0.45
   1 -14  -4    2.10    0.84
   1 -14  -3   14.07    2.18
   1 -13 -11    0.17    0.44
   1 -13 -10    1.25    0.76
   1 -13  -9    6.34    1.42
   1 -13  -8    7.07    1.48
   1 -13  -7   -0.13    0.37
   1 -13  -6   13.00    1.97
   1 -13  -6   10.93    1.82
   1 -13  -6   10.11    1.60
   1 -13  -5   13.16    2.02
   1 -13  -5   13.75    1.89
   1 -13  -4    0.27    0.54
   1 -13  -4    1.21    0.62
   1 -13  -3    6.28    1.45
   1 -13  -3    5.48    1.23
   1 -13  -2    4.89    1.29
   1 -13  -2    4.32    1.20
   1 -13  -1    3.07    0.99
   1 -13  -1    2.52    0.96
   1 -12 -12    7.91    1.60
   1 -12 -11   15.53    2.15
   1 -12 -10    1.20    0.64
   1 -12 -10    1.67    0.81
   1 -12  -9    4.02    1.08
   1 -12  -9    3.10    0.94
   1 -12  -8   17.43    2.18
   1 -12  -8   11.98    1.78
   1 -12  -7    4.79    1.18
   1 -12  -6    1.29    0.63
   1 -12  -6    1.45    0.70
   1 -12  -6    0.83    0.47
   1 -12  -5    4.55    1.11
   1 -12  -5    5.52    1.21
   1 -12  -5    5.58    1.16
   1 -12  -4    3.47    1.04
   1 -12  -4    0.96    0.61
   1 -12  -4    3.89    0.97
   1 -12  -3    2.07    0.82
   1 -12  -3    2.24    0.89
   1 -12  -3    3.20    0.92
   1 -12  -2    1.57    0.70
   1 -12  -2    1.24    0.68
   1 -12  -1   13.96    2.07
   1 -12  -1   13.07    1.89
   1 -12   0    5.68    1.32
   1 -12   0    7.74    1.52
   1 -12   1    1.49    0.76
   1 -12   1    1.20    0.68
   1 -12   2   13.99    2.09
   1 -12   2   13.17    2.07
   1 -11 -13    2.81    0.96
   1 -11 -12    0.28    0.39
   1 -11 -12   -0.26    0.44
   1 -11 -11    9.27    1.64
   1 -11 -11    8.30    1.49
   1 -11 -10    8.06    1.50
   1 -11 -10    6.58    1.31
   1 -11  -9   -0.02    0.28
   1 -11  -9    0.24    0.50
   1 -11  -8    7.23    1.34
   1 -11  -8    7.83    1.37
   1 -11  -7   16.49    1.99
   1 -11  -7   14.52    1.90
   1 -11  -6    8.20    1.39
   1 -11  -6    6.95    1.30
   1 -11  -6    7.13    1.17
   1 -11  -5    2.60    0.84
   1 -11  -5    2.64    0.81
   1 -11  -5    3.39    0.85
   1 -11  -4   34.51    2.92
   1 -11  -4   31.39    2.80
   1 -11  -4   31.15    2.58
   1 -11  -3   27.13    2.64
   1 -11  -3   24.59    2.34
   1 -11  -2    1.48    0.66
   1 -11  -2    1.43    0.67
   1 -11  -2    0.78    0.54
   1 -11  -1    6.94    1.31
   1 -11  -1    6.41    1.29
   1 -11   0   26.25    2.67
   1 -11   0   26.53    2.62
   1 -11   1   10.20    1.67
   1 -11   1    6.88    1.45
   1 -11   2   -0.73    0.53
   1 -11   2    0.89    0.54
   1 -11   3   10.29    1.77
   1 -11   3   11.07    1.85
   1 -11   4    6.67    1.43
   1 -11   4    6.07    1.40
   1 -11   5    0.86    0.63
   1 -10 -13    6.59    1.40
   1 -10 -12    4.74    1.22
   1 -10 -12    6.31    1.32
   1 -10 -11    0.93    0.58
   1 -10 -11    0.80    0.51
   1 -10 -10    7.84    1.42
   1 -10 -10    5.29    1.14
   1 -10  -9    2.52    0.78
   1 -10  -9    4.41    0.97
   1 -10  -8    2.06    0.72
   1 -10  -8    2.90    0.77
   1 -10  -7   10.93    1.28
   1 -10  -7   10.91    1.49
   1 -10  -7    9.36    1.46
   1 -10  -6   33.45    2.68
   1 -10  -6   28.70    2.44
   1 -10  -6   27.43    2.15
   1 -10  -6   25.70    2.27
   1 -10  -5    1.03    0.51
   1 -10  -5    0.57    0.32
   1 -10  -5    0.88    0.44
   1 -10  -4    1.23    0.55
   1 -10  -4    0.45    0.42
   1 -10  -4    0.95    0.48
   1 -10  -3   37.33    2.94
   1 -10  -3   38.73    2.80
   1 -10  -2   56.29    3.62
   1 -10  -2   57.72    3.50
   1 -10  -1    7.58    1.28
   1 -10  -1    7.91    1.37
   1 -10   0   50.94    3.59
   1 -10   1   38.24    3.11
   1 -10   2    3.71    0.97
   1 -10   3    4.42    1.10
   1 -10   4    9.24    1.63
   1 -10   5    4.67    1.21
   1 -10   5    3.81    1.36
   1 -10   5    3.84    1.05
   1 -10   6   -0.23    0.40
   1 -10   6    0.04    0.29
   1 -10   7    2.13    0.87
   1  -9 -14   -0.12    0.38
   1  -9 -13    8.41    1.67
   1  -9 -13    8.68    1.61
   1  -9 -12    6.08    1.34
   1  -9 -12    4.18    1.08
   1  -9 -11    4.17    1.05
   1  -9 -11    3.75    0.93
   1  -9 -10    1.16    0.60
   1  -9 -10    1.61    0.66
   1  -9  -9   13.57    1.66
   1  -9  -9   13.45    1.75
   1  -9  -8   27.40    2.40
   1  -9  -8   28.26    2.31
   1  -9  -7    5.56    1.05
   1  -9  -7    4.56    0.91
   1  -9  -7    4.60    0.79
   1  -9  -6    7.41    1.16
   1  -9  -6    5.96    1.07
   1  -9  -6    7.58    1.14
   1  -9  -6    5.58    0.87
   1  -9  -5    4.66    0.94
   1  -9  -5    6.87    1.14
   1  -9  -5    6.66    0.99
   1  -9  -5    5.59    1.04
   1  -9  -4   61.64    3.46
   1  -9  -4   55.31    3.29
   1  -9  -4   55.18    3.04
   1  -9  -3    2.13    0.66
   1  -9  -3    2.63    0.69
   1  -9  -3    0.94    0.54
   1  -9  -2   46.17    3.06
   1  -9  -2   45.96    2.90
   1  -9  -1   14.92    1.79
   1  -9  -1   16.69    1.86
   1  -9   0    3.76    0.92
   1  -9   1   16.40    1.89
   1  -9   2   14.78    1.82
   1  -9   3    0.63    0.46
   1  -9   4    0.30    0.38
   1  -9   5    5.80    1.54
   1  -9   5    6.99    1.34
   1  -9   6    6.32    1.62
   1  -9   6    8.00    1.52
   1  -9   6    6.82    1.37
   1  -9   7    1.04    0.88
   1  -9   7    0.35    0.38
   1  -9   7    0.53    0.48
   1  -9   8    3.34    1.04
   1  -8 -14   13.01    1.99
   1  -8 -13    0.73    0.59
   1  -8 -13   -0.31    0.39
   1  -8 -12   10.99    1.73
   1  -8 -12   10.36    1.62
   1  -8 -11   12.19    1.70
   1  -8 -11   13.28    1.87
   1  -8 -10    4.05    0.98
   1  -8 -10    3.01    0.84
   1  -8  -9   10.33    1.41
   1  -8  -9    9.81    1.44
   1  -8  -8   16.74    1.70
   1  -8  -8   14.55    1.67
   1  -8  -7   40.38    2.14
   1  -8  -7   40.13    2.56
   1  -8  -6   13.08    1.24
   1  -8  -6   13.18    1.50
   1  -8  -6   12.67    1.38
   1  -8  -5   16.98    1.66
   1  -8  -5   19.14    1.73
   1  -8  -5   17.87    1.51
   1  -8  -5   20.91    1.75
   1  -8  -4  101.61    4.27
   1  -8  -4  102.70    4.31
   1  -8  -4  100.75    3.93
   1  -8  -3    7.21    1.11
   1  -8  -3    7.10    1.02
   1  -8  -3    7.18    1.08
   1  -8  -2    9.65    1.26
   1  -8  -2    9.57    1.29
   1  -8  -2   11.63    1.33
   1  -8  -1   23.66    2.15
   1  -8  -1   28.76    2.27
   1  -8   0    8.04    1.22
   1  -8   1    0.14    0.25
   1  -8   2    7.39    1.22
   1  -8   3   18.14    1.94
   1  -8   4   14.32    1.75
   1  -8   5    1.86    0.91
   1  -8   5    1.91    0.70
   1  -8   6    8.86    1.48
   1  -8   6    9.91    1.82
   1  -8   7    1.72    0.75
   1  -8   7    1.24    0.65
   1  -8   7    1.48    0.81
   1  -8   8    3.08    0.94
   1  -8   8    2.01    1.02
   1  -8   9    2.36    0.89
   1  -7 -14    5.37    1.38
   1  -7 -14    6.11    1.37
   1  -7 -13    7.58    1.53
   1  -7 -13    9.78    1.64
   1  -7 -13    9.14    1.68
   1  -7 -12    2.30    0.81
   1  -7 -12    1.14    0.60
   1  -7 -11    4.08    1.01
   1  -7 -11    3.44    0.87
   1  -7 -10   21.43    2.09
   1  -7 -10   23.08    2.28
   1  -7  -9   10.71    1.40
   1  -7  -9   12.51    1.60
   1  -7  -8    2.34    0.66
   1  -7  -8    3.44    0.77
   1  -7  -7   54.65    2.28
   1  -7  -7   55.40    2.95
   1  -7  -7   58.87    3.21
   1  -7  -6   29.36    1.71
   1  -7  -6   26.88    1.92
   1  -7  -6   27.66    2.08
   1  -7  -5    1.04    0.42
   1  -7  -5    0.73    0.31
   1  -7  -5    0.66    0.32
   1  -7  -5    0.62    0.28
   1  -7  -4   20.27    1.68
   1  -7  -4   18.49    1.45
   1  -7  -4   20.65    1.59
   1  -7  -4   19.14    1.66
   1  -7  -3   52.70    2.80
   1  -7  -3   46.81    2.65
   1  -7  -3   48.25    2.51
   1  -7  -2    6.18    0.97
   1  -7  -2    6.22    0.94
   1  -7  -2    6.05    0.89
   1  -7  -1   20.65    1.80
   1  -7  -1   21.14    1.83
   1  -7   0   45.08    2.72
   1  -7   0   42.73    1.51
   1  -7   1   18.42    1.79
   1  -7   2    0.17    0.25
   1  -7   3   18.01    1.80
   1  -7   3   18.38    1.28
   1  -7   4   59.92    3.46
   1  -7   4   66.19    2.84
   1  -7   5    1.23    0.89
   1  -7   5    2.19    0.71
   1  -7   6    3.33    0.85
   1  -7   6    2.91    1.11
   1  -7   7   34.64    2.77
   1  -7   7   35.79    3.40
   1  -7   8    9.42    1.55
   1  -7   8   10.95    1.96
   1  -7   9   -0.04    0.32
   1  -7   9    0.70    0.48
   1  -7   9    0.86    0.78
   1  -6 -14    2.29    0.92
   1  -6 -14    5.36    1.36
   1  -6 -13    3.72    1.11
   1  -6 -13    3.59    1.10
   1  -6 -12    8.28    1.51
   1  -6 -12    8.18    1.50
   1  -6 -11    0.78    0.48
   1  -6 -11    0.53    0.33
   1  -6 -10    7.77    1.30
   1  -6 -10    6.64    0.95
   1  -6  -9   25.45    2.15
   1  -6  -9   24.09    1.71
   1  -6  -9   23.73    2.15
   1  -6  -8    5.45    0.98
   1  -6  -8    4.58    0.49
   1  -6  -8    5.27    0.91
   1  -6  -7    0.73    0.36
   1  -6  -7    1.07    0.27
   1  -6  -6   34.92    1.69
   1  -6  -6   36.39    2.14
   1  -6  -6   33.56    2.21
   1  -6  -5   20.05    1.32
   1  -6  -5   18.82    1.44
   1  -6  -4    1.68    0.47
   1  -6  -4    1.67    0.42
   1  -6  -4    1.31    0.36
   1  -6  -3   36.71    2.13
   1  -6  -3   36.51    1.95
   1  -6  -3   35.30    2.00
   1  -6  -2   37.76    2.20
   1  -6  -2   35.67    2.02
   1  -6  -1    0.25    0.24
   1  -6   0   -0.06    0.16
   1  -6   0    0.08    0.08
   1  -6   1   43.46    2.47
   1  -6   1   30.94    0.87
   1  -6   2   10.70    1.29
   1  -6   2   12.98    0.93
   1  -6   3    1.15    0.44
   1  -6   3    0.40    0.22
   1  -6   4   74.80    3.01
   1  -6   4   69.44    3.51
   1  -6   5    9.48    1.28
   1  -6   5    8.75    1.53
   1  -6   5   12.34    1.26
   1  -6   6    0.45    0.68
   1  -6   6    0.69    0.41
   1  -6   6    0.77    0.38
   1  -6   7   12.44    1.47
   1  -6   7   13.72    1.62
   1  -6   7   11.74    1.87
   1  -6   8   20.48    2.02
   1  -6   8   19.48    1.97
   1  -6   8   17.44    2.31
   1  -6   9   12.95    2.11
   1  -6   9   14.44    1.85
   1  -6   9   14.31    1.87
   1  -6   9   11.86    1.65
   1  -6  10   -0.36    0.38
   1  -6  10   -0.21    0.58
   1  -5 -14    0.54    0.46
   1  -5 -14    0.38    0.54
   1  -5 -13    0.56    0.47
   1  -5 -13   -0.27    0.45
   1  -5 -12    9.41    1.66
   1  -5 -12   12.02    1.77
   1  -5 -12   11.74    1.47
   1  -5 -11   11.59    1.65
   1  -5 -11   11.85    1.40
   1  -5 -11   10.02    1.57
   1  -5 -10    5.18    1.04
   1  -5 -10    3.93    0.76
   1  -5  -9    3.54    0.83
   1  -5  -9    2.66    0.60
   1  -5  -8   31.38    1.18
   1  -5  -8   32.52    1.92
   1  -5  -8   35.05    2.46
   1  -5  -7    7.23    0.59
   1  -5  -7    7.14    0.98
   1  -5  -7    7.30    0.83
   1  -5  -7    8.22    1.09
   1  -5  -6   35.61    1.51
   1  -5  -6   37.86    2.13
   1  -5  -5   83.95    2.65
   1  -5  -5   80.95    3.06
   1  -5  -4   19.66    1.38
   1  -5  -4   21.40    1.27
   1  -5  -4   20.73    1.35
   1  -5  -3   34.30    1.90
   1  -5  -3   32.12    1.67
   1  -5  -3   34.58    1.74
   1  -5  -2  215.06    5.88
   1  -5  -2  233.27    5.69
   1  -5  -1   54.65    2.55
   1  -5  -1   59.25    1.93
   1  -5   0   38.44    2.12
   1  -5   0   37.34    1.26
   1  -5   1   14.80    1.32
   1  -5   2   81.49    3.38
   1  -5   2   86.11    2.67
   1  -5   3   30.05    2.00
   1  -5   3   32.67    1.70
   1  -5   4   12.64    1.32
   1  -5   4   12.21    1.13
   1  -5   4   12.32    1.62
   1  -5   5   11.85    1.30
   1  -5   5   12.33    1.24
   1  -5   5   12.11    1.62
   1  -5   6    4.89    1.17
   1  -5   6    4.75    0.83
   1  -5   6    4.87    0.85
   1  -5   7    0.80    0.35
   1  -5   7    0.87    0.40
   1  -5   7    0.85    0.82
   1  -5   8    8.83    1.23
   1  -5   8    8.67    1.33
   1  -5   8   10.29    1.70
   1  -5   9   10.95    1.53
   1  -5   9   11.71    1.60
   1  -5   9   13.11    1.69
   1  -5   9   10.81    1.83
   1  -5  10    2.13    0.71
   1  -5  10    1.04    0.50
   1  -5  10    2.79    1.02
   1  -5  11   -0.40    0.42
   1  -5  12    2.78    0.98
   1  -4 -14    9.21    1.76
   1  -4 -14    6.89    1.60
   1  -4 -13    2.34    0.86
   1  -4 -13    1.35    0.78
   1  -4 -13    2.21    0.69
   1  -4 -12    0.16    0.34
   1  -4 -12    0.63    0.45
   1  -4 -12    1.24    0.48
   1  -4 -11   12.93    1.75
   1  -4 -11   13.26    1.53
   1  -4 -11   11.79    1.86
   1  -4 -10   37.51    2.82
   1  -4 -10   40.42    2.54
   1  -4 -10   39.79    2.96
   1  -4  -9    0.20    0.14
   1  -4  -9    0.28    0.25
   1  -4  -8   20.44    1.55
   1  -4  -8   20.57    1.22
   1  -4  -8   21.23    1.87
   1  -4  -7   29.08    1.12
   1  -4  -7   30.94    1.77
   1  -4  -7   29.08    2.10
   1  -4  -6    0.62    0.26
   1  -4  -6    0.70    0.19
   1  -4  -5    0.15    0.19
   1  -4  -5    0.02    0.12
   1  -4  -5   -0.01    0.09
   1  -4  -4   85.16    2.52
   1  -4  -4   83.63    2.82
   1  -4  -3   49.68    2.12
   1  -4  -3   54.16    1.99
   1  -4  -3   51.29    1.96
   1  -4  -2    0.14    0.19
   1  -4  -2    0.04    0.14
   1  -4  -2    0.15    0.21
   1  -4  -1  122.80    3.81
   1  -4  -1  133.36    3.16
   1  -4  -1  125.66    3.62
   1  -4   0  285.57    6.79
   1  -4   0  292.75    5.36
   1  -4   1    2.43    0.49
   1  -4   2  106.27    3.66
   1  -4   2  112.01    3.09
   1  -4   3   50.53    2.39
   1  -4   3   46.90    2.05
   1  -4   4    9.60    1.06
   1  -4   4    9.61    0.98
   1  -4   4   12.36    1.43
   1  -4   5    0.23    0.36
   1  -4   5    0.04    0.17
   1  -4   5    0.12    0.19
   1  -4   6   15.05    1.41
   1  -4   6   15.04    1.45
   1  -4   6   17.71    1.89
   1  -4   7   15.94    1.47
   1  -4   7   16.27    1.62
   1  -4   7   17.84    2.02
   1  -4   8    0.87    0.38
   1  -4   8    0.91    0.44
   1  -4   8    0.77    0.41
   1  -4   8    0.66    0.49
   1  -4   9    5.58    1.03
   1  -4   9    5.99    1.14
   1  -4   9    6.17    1.10
   1  -4   9    4.52    1.18
   1  -4  10   12.13    1.62
   1  -4  10   12.23    1.70
   1  -4  10   10.85    1.88
   1  -4  11    4.54    1.08
   1  -4  11    3.73    1.27
   1  -4  12    0.99    0.58
   1  -3 -14    0.34    0.46
   1  -3 -14    2.17    0.92
   1  -3 -14    1.35    0.65
   1  -3 -13    7.51    1.57
   1  -3 -13    9.31    1.74
   1  -3 -13   11.38    1.68
   1  -3 -12    0.26    0.36
   1  -3 -12    0.28    0.35
   1  -3 -12   -0.18    0.36
   1  -3 -11    7.18    1.32
   1  -3 -11    8.98    1.49
   1  -3 -11    9.49    1.34
   1  -3 -10   77.38    3.73
   1  -3 -10   76.18    4.11
   1  -3 -10   66.58    3.98
   1  -3  -9    2.33    0.67
   1  -3  -9    3.44    0.82
   1  -3  -9    2.55    0.43
   1  -3  -9    3.06    0.69
   1  -3  -8    5.05    0.92
   1  -3  -8    5.22    0.82
   1  -3  -8    4.25    0.84
   1  -3  -8    4.83    0.55
   1  -3  -7   48.05    1.76
   1  -3  -7   49.54    2.36
   1  -3  -6   37.46    1.29
   1  -3  -6   40.58    1.95
   1  -3  -5   42.95    1.42
   1  -3  -5   42.03    1.85
   1  -3  -4   17.76    1.07
   1  -3  -4   18.70    1.01
   1  -3  -4   19.00    0.93
   1  -3  -3  105.53    2.73
   1  -3  -3  107.39    2.76
   1  -3  -3  105.56    2.92
   1  -3  -2   77.16    2.20
   1  -3  -2   74.62    2.27
   1  -3  -2   76.52    2.16
   1  -3  -1   16.04    1.05
   1  -3  -1   17.49    0.97
   1  -3  -1   16.27    0.99
   1  -3   0   56.43    2.16
   1  -3   0   57.16    2.08
   1  -3   1   50.09    2.07
   1  -3   1   51.24    1.64
   1  -3   2   10.19    0.77
   1  -3   2    9.80    0.87
   1  -3   3   25.94    1.50
   1  -3   3   25.61    1.84
   1  -3   3   23.98    1.38
   1  -3   4   91.65    3.18
   1  -3   4   89.92    3.20
   1  -3   5   16.11    1.26
   1  -3   5   16.92    1.64
   1  -3   5   15.50    1.32
   1  -3   6    7.54    0.88
   1  -3   6    6.24    1.10
   1  -3   6    7.68    1.01
   1  -3   7   28.24    1.79
   1  -3   7   28.74    2.07
   1  -3   7   23.44    2.21
   1  -3   7   26.62    2.05
   1  -3   8   38.23    2.13
   1  -3   8   38.31    2.54
   1  -3   8   32.53    2.46
   1  -3   8   33.85    2.76
   1  -3   9    0.43    0.42
   1  -3   9   -0.16    0.23
   1  -3   9    0.88    0.44
   1  -3   9    1.09    0.62
   1  -3  10   14.22    1.81
   1  -3  10   15.40    1.75
   1  -3  10   14.17    1.97
   1  -3  11   14.18    1.74
   1  -3  11   12.42    1.81
   1  -3  11   11.97    1.98
   1  -3  12    1.10    0.63
   1  -3  12    2.17    0.97
   1  -2 -15    1.74    0.80
   1  -2 -14   -0.03    0.35
   1  -2 -14    0.44    0.55
   1  -2 -14    0.48    0.45
   1  -2 -13    2.45    1.00
   1  -2 -13    3.43    0.97
   1  -2 -13    4.53    1.24
   1  -2 -12    3.56    1.06
   1  -2 -12    4.40    1.13
   1  -2 -12    4.89    1.09
   1  -2 -11    2.29    0.78
   1  -2 -11    3.59    0.97
   1  -2 -11    3.28    0.84
   1  -2 -10   17.45    1.95
   1  -2 -10   20.54    1.93
   1  -2 -10   19.58    2.07
   1  -2  -9    2.03    0.71
   1  -2  -9    2.76    0.74
   1  -2  -9    1.85    0.42
   1  -2  -9    2.59    0.68
   1  -2  -8    1.69    0.57
   1  -2  -8    2.80    0.71
   1  -2  -8    2.40    0.42
   1  -2  -8    2.29    0.58
   1  -2  -7    3.90    0.74
   1  -2  -7    3.56    0.43
   1  -2  -7    4.62    0.72
   1  -2  -6   20.61    1.41
   1  -2  -6   19.31    0.93
   1  -2  -5   69.03    1.86
   1  -2  -5   72.33    2.15
   1  -2  -5   75.02    2.63
   1  -2  -5   72.78    1.96
   1  -2  -4    0.59    0.21
   1  -2  -4    0.44    0.14
   1  -2  -3   96.47    2.35
   1  -2  -3   93.33    2.48
   1  -2  -3   98.44    2.59
   1  -2  -2   81.85    2.17
   1  -2  -2   83.54    2.12
   1  -2  -1  132.48    3.12
   1  -2  -1  134.88    2.77
   1  -2   0   10.11    0.71
   1  -2   0    8.29    0.64
   1  -2   1  232.71    4.70
   1  -2   1  237.83    5.08
   1  -2   1  236.44    5.08
   1  -2   2  109.79    3.02
   1  -2   2  104.72    2.88
   1  -2   2  112.08    3.38
   1  -2   3   13.99    0.95
   1  -2   3   13.91    1.01
   1  -2   3   15.66    1.26
   1  -2   4   49.66    2.22
   1  -2   4   51.77    2.01
   1  -2   4   54.76    2.58
   1  -2   5   44.95    1.92
   1  -2   5   45.79    2.54
   1  -2   5   45.57    2.29
   1  -2   6   30.92    1.61
   1  -2   6   29.97    1.90
   1  -2   6   27.13    2.08
   1  -2   6   28.80    1.97
   1  -2   6   31.88    1.96
   1  -2   7   -0.01    0.19
   1  -2   7   -0.09    0.13
   1  -2   7    0.11    0.17
   1  -2   7    0.08    0.26
   1  -2   7    0.31    0.28
   1  -2   8   32.11    2.24
   1  -2   8   30.04    2.30
   1  -2   8   30.76    1.69
   1  -2   8   30.92    1.95
   1  -2   8   30.94    2.17
   1  -2   8   30.08    2.50
   1  -2   9   28.83    1.94
   1  -2   9   25.27    2.05
   1  -2   9   23.63    2.36
   1  -2   9   27.05    2.33
   1  -2   9   28.21    2.25
   1  -2  10    3.73    0.85
   1  -2  10    3.27    0.78
   1  -2  10    3.98    0.95
   1  -2  10    4.48    1.08
   1  -2  11    2.11    0.77
   1  -2  11    1.57    0.58
   1  -2  11    2.57    0.95
   1  -2  12   12.77    2.06
   1  -2  12   15.13    2.09
   1  -2  13    1.34    0.77
   1  -1 -14   10.04    1.77
   1  -1 -13    0.79    0.56
   1  -1 -13    0.99    0.62
   1  -1 -13    1.04    0.59
   1  -1 -12    8.44    1.47
   1  -1 -12    8.81    1.58
   1  -1 -12    5.53    1.42
   1  -1 -11   13.80    1.88
   1  -1 -11   14.42    1.79
   1  -1 -10   -0.10    0.26
   1  -1 -10   -0.19    0.45
   1  -1  -9   -0.51    0.39
   1  -1  -9    0.02    0.27
   1  -1  -8   19.64    1.83
   1  -1  -8   17.18    1.60
   1  -1  -7   24.62    1.90
   1  -1  -7   28.28    1.90
   1  -1  -6   34.94    2.11
   1  -1  -6   35.33    1.96
   1  -1  -5  168.66    4.78
   1  -1  -5  165.97    3.44
   1  -1  -5  167.26    4.46
   1  -1  -4  183.74    3.57
   1  -1  -4  186.71    3.80
   1  -1  -3    3.19    0.33
   1  -1  -3    3.51    0.28
   1  -1  -3    3.79    0.45
   1  -1  -2  241.78    4.51
   1  -1  -2  232.80    4.54
   1  -1   1   43.62    1.41
   1  -1   1   41.71    1.35
   1  -1   1   40.63    1.36
   1  -1   2    1.51    0.26
   1  -1   2    0.89    0.23
   1  -1   2    1.72    0.21
   1  -1   2    1.48    0.29
   1  -1   2    1.15    0.29
   1  -1   2    1.62    0.27
   1  -1   3   11.48    0.71
   1  -1   3   10.32    0.84
   1  -1   3   11.87    0.78
   1  -1   3   10.44    0.90
   1  -1   4   14.52    0.84
   1  -1   4   15.23    1.09
   1  -1   4   13.46    1.14
   1  -1   4   12.43    1.07
   1  -1   4   13.84    1.10
   1  -1   5   38.20    1.50
   1  -1   5   37.85    1.91
   1  -1   5   38.77    2.18
   1  -1   5   37.96    2.03
   1  -1   5   37.88    1.97
   1  -1   6   32.62    1.41
   1  -1   6   34.43    2.12
   1  -1   6   33.76    1.99
   1  -1   6   34.41    1.94
   1  -1   6   31.96    2.15
   1  -1   7   14.89    0.94
   1  -1   7   15.10    1.14
   1  -1   7   14.65    1.34
   1  -1   7   15.64    1.60
   1  -1   7   14.45    1.47
   1  -1   7   17.89    1.53
   1  -1   8    1.92    0.59
   1  -1   8    2.35    0.57
   1  -1   8    1.72    0.59
   1  -1   8    2.07    0.69
   1  -1   8    2.07    0.46
   1  -1   9   24.20    2.04
   1  -1   9   23.09    1.56
   1  -1   9   20.32    1.77
   1  -1   9   18.08    1.99
   1  -1   9   21.12    2.03
   1  -1  10   10.43    1.34
   1  -1  10   11.19    1.69
   1  -1  10    9.30    1.43
   1  -1  10   11.03    1.48
   1  -1  11    3.18    0.83
   1  -1  11    1.79    0.74
   1  -1  11    1.73    0.57
   1  -1  11    0.95    0.54
   1  -1  12    3.97    1.02
   1  -1  12    2.54    0.94
   1  -1  12    2.68    0.95
   1  -1  13    4.25    1.14
   1  -1  13    4.04    1.24
   1  -1  13    3.22    1.06
   1   0 -14   12.88    2.05
   1   0 -13    2.05    0.87
   1   0 -13    3.89    1.14
   1   0 -12    1.73    0.76
   1   0 -12    2.44    0.81
   1   0 -11    5.23    1.14
   1   0 -11    4.95    1.12
   1   0 -10   10.87    1.59
   1   0 -10   13.11    1.69
   1   0  -9    1.62    0.65
   1   0  -9    0.86    0.45
   1   0  -8    5.25    0.98
   1   0  -8    9.30    1.23
   1   0  -7   77.91    3.64
   1   0  -7   86.96    3.65
   1   0  -6  152.49    5.02
   1   0  -6  157.99    4.90
   1   0  -5    2.22    0.50
   1   0  -4  573.60   11.33
   1   0  -3  987.04   17.35
   1   0  -2    3.08    0.38
   1   0  -2    0.66    0.17
   1   0   2   27.30    1.18
   1   0   2   25.97    1.13
   1   0   2   28.74    0.97
   1   0   2   25.62    1.00
   1   0   2   27.41    1.18
   1   0   3    4.23    0.38
   1   0   3    3.87    0.43
   1   0   3    4.00    0.53
   1   0   3    3.52    0.44
   1   0   3    4.08    0.52
   1   0   4    0.19    0.17
   1   0   4    0.39    0.23
   1   0   4    0.34    0.22
   1   0   4    0.23    0.12
   1   0   5    5.71    0.51
   1   0   5    5.52    0.69
   1   0   5    5.77    0.80
   1   0   5    4.85    0.72
   1   0   5    4.79    0.69
   1   0   6    5.23    0.53
   1   0   6    5.35    0.73
   1   0   6    4.51    0.72
   1   0   6    5.21    0.79
   1   0   6    3.83    0.71
   1   0   7   55.06    2.87
   1   0   7   56.78    2.03
   1   0   7   57.52    2.66
   1   0   7   51.36    2.87
   1   0   7   55.68    2.78
   1   0   8    2.90    0.68
   1   0   8    2.98    0.45
   1   0   8    3.15    0.64
   1   0   8    1.77    0.58
   1   0   8    1.99    0.56
   1   0   9    6.51    1.05
   1   0   9    6.21    0.69
   1   0   9    6.20    1.13
   1   0   9    6.19    0.96
   1   0   9    6.13    1.14
   1   0  10   16.99    1.68
   1   0  10   13.25    1.73
   1   0  10   14.22    1.78
   1   0  10   18.47    1.88
   1   0  11    9.98    1.45
   1   0  11   11.60    1.45
   1   0  11    9.65    1.54
   1   0  11   10.47    1.67
   1   0  12    0.53    0.41
   1   0  12   -0.37    0.50
   1   0  12    0.28    0.55
   1   0  13    9.40    1.58
   1   0  13    9.45    1.78
   1   0  13    8.53    1.67
   1   0  14    5.42    1.31
   1   1 -13    5.45    1.35
   1   1 -13    5.37    1.31
   1   1 -12    1.93    0.90
   1   1 -12    4.54    1.17
   1   1 -11   -0.23    0.36
   1   1 -11    0.22    0.38
   1   1 -10   16.47    2.03
   1   1 -10   17.40    2.00
   1   1  -9   31.50    2.62
   1   1  -9   29.54    2.48
   1   1  -8    3.25    0.84
   1   1  -8    3.53    0.85
   1   1  -7   21.10    1.87
   1   1  -7   25.53    1.99
   1   1  -6  138.22    4.83
   1   1  -5    0.71    0.30
   1   1  -4   20.37    1.41
   1   1  -3    7.09    0.73
   1   1  -3    8.21    0.66
   1   1  -2    3.86    0.47
   1   1  -1   76.47    2.02
   1   1   2    0.88    0.22
   1   1   2    0.63    0.13
   1   1   2    0.77    0.19
   1   1   2    1.28    0.18
   1   1   2    0.70    0.20
   1   1   3    6.10    0.35
   1   1   3    5.45    0.55
   1   1   3    5.55    0.45
   1   1   3    6.39    0.47
   1   1   3    6.10    0.63
   1   1   3    5.57    0.58
   1   1   4   68.58    1.59
   1   1   4   65.55    2.12
   1   1   4   66.48    2.49
   1   1   5   87.83    3.19
   1   1   5   85.89    2.01
   1   1   5   91.73    3.02
   1   1   5   93.92    3.34
   1   1   6   14.12    0.69
   1   1   6   15.88    1.24
   1   1   6   14.99    1.36
   1   1   6   14.19    1.29
   1   1   7   23.93    0.99
   1   1   7   22.77    1.60
   1   1   7   21.43    1.72
   1   1   7   23.94    1.88
   1   1   7   25.37    1.82
   1   1   8   27.55    2.16
   1   1   8   27.53    1.14
   1   1   8   31.31    2.01
   1   1   8   28.01    2.18
   1   1   8   33.85    2.25
   1   1   9   13.40    1.38
   1   1   9   12.38    1.54
   1   1   9   11.57    1.50
   1   1   9   11.55    1.39
   1   1  10    7.64    1.10
   1   1  10   10.69    1.52
   1   1  10    8.85    1.38
   1   1  10   10.51    1.42
   1   1  11   33.95    2.71
   1   1  11   30.79    2.73
   1   1  11   30.73    2.75
   1   1  11   30.66    2.37
   1   1  12    7.39    1.36
   1   1  12    7.43    1.23
   1   1  12    6.85    1.42
   1   1  12    5.73    1.28
   1   1  13   -0.24    0.36
   1   1  13   -0.22    0.47
   1   1  13   -0.10    0.42
   1   1  14    7.99    1.58
   1   1  14    3.83    1.22
   1   2 -12    9.07    1.73
   1   2 -12   11.77    1.91
   1   2 -11    4.04    1.08
   1   2 -11    4.20    1.10
   1   2 -10    1.82    0.71
   1   2 -10    2.56    0.79
   1   2  -9   33.04    2.79
   1   2  -9   42.02    3.04
   1   2  -8   52.66    3.35
   1   2  -8   56.30    3.36
   1   2  -7    0.67    0.40
   1   2  -7    0.87    0.40
   1   2  -6   45.69    2.71
   1   2  -6   47.16    2.69
   1   2  -5   28.82    1.97
   1   2  -4    6.44    0.85
   1   2  -3    7.06    0.81
   1   2  -2   18.55    1.18
   1   2  -1   14.77    0.91
   1   2  -1   14.90    0.80
   1   2   0   50.15    1.60
   1   2   0   51.70    1.51
   1   2   0   54.88    1.63
   1   2   1   65.79    1.54
   1   2   1   65.76    1.97
   1   2   1   65.95    1.94
   1   2   1   69.14    1.92
   1   2   1   67.26    1.61
   1   2   2    0.50    0.15
   1   2   2    0.46    0.15
   1   2   2    0.45    0.17
   1   2   2    0.34    0.19
   1   2   2    0.36    0.15
   1   2   2    0.32    0.14
   1   2   3   79.89    1.82
   1   2   3   84.26    2.49
   1   2   3   81.99    2.60
   1   2   3   86.60    2.36
   1   2   3   83.04    1.68
   1   2   3   84.30    1.95
   1   2   4   39.94    1.80
   1   2   4   36.60    1.32
   1   2   4   46.68    1.68
   1   2   4   44.24    2.01
   1   2   4   38.83    1.76
   1   2   4   37.91    1.02
   1   2   5   68.07    2.68
   1   2   5   74.34    2.92
   1   2   5   63.27    2.50
   1   2   5   70.16    2.42
   1   2   6   48.01    2.41
   1   2   6   50.15    2.33
   1   2   6   54.29    2.64
   1   2   7    6.50    0.99
   1   2   7    8.75    0.98
   1   2   7    8.25    1.06
   1   2   8   59.22    3.11
   1   2   8   67.18    3.02
   1   2   8   63.12    3.31
   1   2   8   60.26    3.18
   1   2   9   13.18    1.49
   1   2   9   12.80    1.33
   1   2   9    9.97    1.35
   1   2   9   12.00    1.48
   1   2  10    0.04    0.25
   1   2  10    0.01    0.24
   1   2  10    0.20    0.34
   1   2  10    0.44    0.41
   1   2  11   10.22    1.57
   1   2  11    9.24    1.29
   1   2  11    9.38    1.50
   1   2  11   13.59    1.70
   1   2  12   17.99    2.22
   1   2  12   15.72    2.06
   1   2  12   21.87    2.31
   1   2  13    8.91    1.58
   1   2  13    6.88    1.44
   1   2  13    7.78    1.58
   1   2  14    0.18    0.36
   1   2  14   -0.22    0.46
   1   2  14    0.39    0.49
   1   3 -12    1.88    0.86
   1   3 -12    1.34    0.71
   1   3 -11   13.37    2.03
   1   3 -11   16.23    2.18
   1   3 -10    0.54    0.46
   1   3 -10    1.00    0.57
   1   3  -9    5.60    1.22
   1   3  -9    8.01    1.37
   1   3  -8   30.39    2.60
   1   3  -8   31.97    2.62
   1   3  -7   26.70    2.29
   1   3  -7   28.87    2.32
   1   3  -6    0.40    0.32
   1   3  -6    0.67    0.36
   1   3  -5   50.73    2.81
   1   3  -4   57.53    2.81
   1   3  -3   23.27    1.61
   1   3  -2    4.74    0.66
   1   3  -2    3.88    0.45
   1   3  -1   27.95    1.46
   1   3  -1   26.53    1.17
   1   3  -1   25.59    1.30
   1   3   0  102.75    2.88
   1   3   0  102.46    2.74
   1   3   0  101.64    2.68
   1   3   0   96.35    2.56
   1   3   1    0.38    0.12
   1   3   1    0.31    0.14
   1   3   1    0.78    0.23
   1   3   1    0.45    0.12
   1   3   1    0.50    0.23
   1   3   2   20.21    0.65
   1   3   2   20.07    1.15
   1   3   2   21.88    1.01
   1   3   2   21.10    1.09
   1   3   2   21.01    0.92
   1   3   2   20.26    0.98
   1   3   3   87.92    2.84
   1   3   3   91.77    2.45
   1   3   3   88.82    2.70
   1   3   3   89.84    2.55
   1   3   3   92.97    2.61
   1   3   4   47.34    1.92
   1   3   4   45.72    2.05
   1   3   4   44.71    1.29
   1   3   4   46.14    1.48
   1   3   4   50.29    1.38
   1   3   4   43.10    1.84
   1   3   5   47.82    1.62
   1   3   5   50.50    1.42
   1   3   5   50.06    2.21
   1   3   6   78.60    3.31
   1   3   6   75.59    3.07
   1   3   6   75.86    2.86
   1   3   7   23.93    1.87
   1   3   7   20.21    1.47
   1   3   7   21.85    1.69
   1   3   8    5.92    1.01
   1   3   8    5.16    0.90
   1   3   8    6.51    1.02
   1   3   9   26.69    2.26
   1   3   9   25.06    2.12
   1   3   9   26.01    2.17
   1   3  10   12.50    1.63
   1   3  10   12.44    1.59
   1   3  10   11.68    1.50
   1   3  11    7.12    1.25
   1   3  11    6.58    1.26
   1   3  11    5.55    1.15
   1   3  12   11.60    1.76
   1   3  12   12.72    1.78
   1   3  12   10.35    1.69
   1   3  13    7.38    1.51
   1   3  13   10.92    1.79
   1   3  13   10.88    1.74
   1   3  14    4.45    1.13
   1   3  14    3.05    1.04
   1   3  14    3.01    0.98
   1   4 -11    3.24    1.11
   1   4 -11    6.03    1.38
   1   4 -10    6.87    1.48
   1   4 -10    8.18    1.52
   1   4  -9    7.71    1.45
   1   4  -9    7.03    1.33
   1   4  -8    2.09    0.73
   1   4  -8    1.47    0.64
   1   4  -7   46.31    3.19
   1   4  -7   52.89    3.34
   1   4  -6   20.69    1.99
   1   4  -6   24.91    2.10
   1   4  -5    0.03    0.26
   1   4  -5    0.56    0.34
   1   4  -4   21.24    1.77
   1   4  -4   21.64    1.72
   1   4  -3   93.58    3.71
   1   4  -3   99.82    2.87
   1   4  -3   95.48    3.57
   1   4  -2   40.03    2.14
   1   4  -2   37.64    1.54
   1   4  -2   36.89    1.92
   1   4  -1   29.83    1.70
   1   4  -1   29.72    1.33
   1   4  -1   29.96    1.55
   1   4   0   85.46    2.91
   1   4   0   90.34    2.58
   1   4   0   88.83    2.60
   1   4   1   21.43    1.19
   1   4   1   22.96    1.02
   1   4   1   22.03    0.86
   1   4   2   61.26    1.63
   1   4   2   61.52    2.24
   1   4   2   59.40    1.54
   1   4   2   62.71    2.32
   1   4   2   58.19    1.86
   1   4   3  114.98    3.55
   1   4   3  126.31    3.53
   1   4   3  114.16    3.23
   1   4   3  123.30    3.04
   1   4   4   13.85    0.97
   1   4   4   13.20    1.12
   1   4   4   12.17    0.52
   1   4   4   13.07    1.05
   1   4   4   12.77    1.02
   1   4   5   -0.12    0.31
   1   4   5    0.28    0.23
   1   4   5    0.44    0.17
   1   4   5    0.23    0.08
   1   4   5    0.18    0.10
   1   4   5   -0.02    0.17
   1   4   5   -0.07    0.14
   1   4   6   28.39    1.26
   1   4   6   30.46    1.20
   1   4   6   33.32    1.87
   1   4   6   30.79    1.82
   1   4   7   40.19    2.19
   1   4   7   36.82    1.16
   1   4   7   41.11    2.31
   1   4   8   53.91    2.73
   1   4   8   51.61    2.84
   1   4   8   57.29    3.05
   1   4   9    1.93    0.58
   1   4   9    2.28    0.58
   1   4   9    2.61    0.70
   1   4  10    3.15    0.81
   1   4  10    5.04    1.05
   1   4  10    3.96    0.89
   1   4  11   60.07    3.83
   1   4  11   59.92    3.76
   1   4  11   61.70    3.79
   1   4  12    4.59    1.09
   1   4  12    3.31    0.97
   1   4  12    3.95    1.02
   1   4  13    1.08    0.60
   1   4  13    1.02    0.65
   1   4  13    0.88    0.62
   1   4  14    6.06    1.38
   1   4  14    5.25    1.35
   1   4  14    5.09    1.31
   1   5 -10    8.70    1.68
   1   5 -10   13.19    2.00
   1   5  -9   10.43    1.78
   1   5  -9   10.52    1.70
   1   5  -8    2.41    0.84
   1   5  -8    2.31    0.80
   1   5  -7    3.52    0.92
   1   5  -7    4.53    0.99
   1   5  -6    9.42    1.42
   1   5  -6   10.67    1.00
   1   5  -6   11.85    1.53
   1   5  -5   29.71    2.38
   1   5  -5   29.94    1.61
   1   5  -5   32.18    2.37
   1   5  -4    1.98    0.61
   1   5  -4    3.05    0.47
   1   5  -4    1.28    0.47
   1   5  -3   35.35    2.29
   1   5  -3   32.14    1.50
   1   5  -3   33.21    2.14
   1   5  -2   76.10    2.44
   1   5  -2   74.78    3.27
   1   5  -2   78.63    3.15
   1   5  -1   14.84    1.29
   1   5  -1   14.35    0.95
   1   5  -1   12.19    1.07
   1   5   0   74.34    2.90
   1   5   0   69.77    2.38
   1   5   0   67.17    2.45
   1   5   0   75.47    3.14
   1   5   1   90.31    2.85
   1   5   1   88.05    2.59
   1   5   1   92.98    3.38
   1   5   1   83.27    2.08
   1   5   2    3.63    0.53
   1   5   2    2.71    0.53
   1   5   2    3.65    0.39
   1   5   2    3.42    0.41
   1   5   3    1.99    0.39
   1   5   3    3.24    0.57
   1   5   3    2.78    0.29
   1   5   3    2.98    0.36
   1   5   3    3.15    0.56
   1   5   4   26.31    1.67
   1   5   4   25.20    0.84
   1   5   4   30.30    1.73
   1   5   4   26.32    1.32
   1   5   4   26.60    1.52
   1   5   5   49.86    2.48
   1   5   5   46.60    1.36
   1   5   5   50.02    2.45
   1   5   5   50.69    1.86
   1   5   5   49.43    2.11
   1   5   5   49.03    2.33
   1   5   6    3.39    0.65
   1   5   6    2.15    0.30
   1   5   6    2.33    0.38
   1   5   6    2.34    0.51
   1   5   7   16.75    1.47
   1   5   7   17.49    1.01
   1   5   7   17.69    1.02
   1   5   7   16.76    1.43
   1   5   7   15.70    1.48
   1   5   8   33.60    2.19
   1   5   8   29.45    2.11
   1   5   8   32.19    2.32
   1   5   9   13.80    1.46
   1   5   9   14.75    1.60
   1   5   9   15.86    1.69
   1   5  10    0.17    0.26
   1   5  10    0.43    0.30
   1   5  10    0.40    0.41
   1   5  11   36.03    2.87
   1   5  11   39.54    3.03
   1   5  12   11.09    1.70
   1   5  12    8.04    1.46
   1   5  13    1.94    0.77
   1   5  13    1.90    0.78
   1   5  14    2.06    0.84
   1   5  14    2.44    0.94
   1   6 -10   -0.36    0.45
   1   6 -10   -0.47    0.56
   1   6  -9    4.93    1.28
   1   6  -9    4.54    1.17
   1   6  -8   13.17    1.93
   1   6  -8   12.93    1.90
   1   6  -7    2.43    0.88
   1   6  -7    2.74    0.85
   1   6  -6    7.56    1.34
   1   6  -6    9.65    1.44
   1   6  -5   13.28    1.67
   1   6  -5   13.29    1.60
   1   6  -4    0.26    0.16
   1   6  -4    0.36    0.30
   1   6  -3   18.32    1.75
   1   6  -3   17.02    1.09
   1   6  -3   19.69    1.70
   1   6  -2   50.92    2.84
   1   6  -2   52.49    2.01
   1   6  -2   52.67    2.67
   1   6  -1   24.84    1.84
   1   6  -1   24.21    1.32
   1   6  -1   22.17    1.56
   1   6   0    0.53    0.28
   1   6   0    1.14    0.32
   1   6   0    0.76    0.30
   1   6   0    0.75    0.43
   1   6   1   43.07    1.95
   1   6   1   43.24    1.87
   1   6   1   46.82    2.50
   1   6   1   41.23    1.33
   1   6   2   59.98    2.78
   1   6   2   59.11    2.45
   1   6   2   54.78    1.96
   1   6   2   55.28    1.88
   1   6   3   47.25    1.49
   1   6   3   50.61    2.34
   1   6   3   47.91    1.63
   1   6   3   48.28    1.97
   1   6   4    0.31    0.21
   1   6   4    0.39    0.11
   1   6   4    0.33    0.10
   1   6   4    0.22    0.21
   1   6   4    0.03    0.22
   1   6   4    0.31    0.16
   1   6   5   20.85    1.65
   1   6   5   20.41    0.84
   1   6   5   24.04    1.74
   1   6   5   21.90    1.32
   1   6   5   21.26    1.51
   1   6   6    8.09    0.55
   1   6   6    9.13    0.82
   1   6   6    8.69    0.93
   1   6   6    7.68    1.06
   1   6   6    8.41    1.02
   1   6   7   11.50    0.77
   1   6   7   13.93    1.01
   1   6   7   13.35    1.26
   1   6   7   13.82    1.40
   1   6   8   13.25    1.46
   1   6   8   13.34    0.98
   1   6   8   13.02    1.36
   1   6   8   13.15    1.46
   1   6   9   38.27    2.54
   1   6   9   33.76    2.39
   1   6   9   38.33    2.71
   1   6  10    7.40    1.26
   1   6  10    6.36    1.07
   1   6  10    6.51    1.16
   1   6  11    6.09    1.20
   1   6  11    5.71    1.15
   1   6  11    6.89    1.16
   1   6  12   17.84    2.12
   1   6  12   15.45    2.02
   1   6  13    9.52    1.67
   1   6  13    7.07    1.43
   1   6  14    0.21    0.40
   1   6  14   -0.24    0.41
   1   7  -9   -0.09    0.39
   1   7  -9   -0.51    0.51
   1   7  -8    8.38    1.61
   1   7  -8   11.65    1.84
   1   7  -7   16.82    2.17
   1   7  -7   19.14    2.24
   1   7  -6    3.01    0.94
   1   7  -6    2.46    0.79
   1   7  -5    1.97    0.74
   1   7  -5    2.77    0.80
   1   7  -4   17.67    1.95
   1   7  -4   15.34    1.71
   1   7  -3   18.51    1.89
   1   7  -3   19.61    1.19
   1   7  -3   20.88    1.86
   1   7  -2   10.39    1.34
   1   7  -2   10.56    0.87
   1   7  -2    9.32    1.16
   1   7  -2   10.14    1.45
   1   7  -1   42.04    2.65
   1   7  -1   41.45    1.86
   1   7  -1   45.29    2.43
   1   7  -1   44.22    2.90
   1   7   0   30.60    2.15
   1   7   0   30.82    1.64
   1   7   0   31.18    1.86
   1   7   0   36.16    2.47
   1   7   1    4.94    0.89
   1   7   1    5.64    0.71
   1   7   1    5.41    0.70
   1   7   1    5.14    0.43
   1   7   2    8.25    1.08
   1   7   2    6.60    0.83
   1   7   2    7.02    0.73
   1   7   2    7.82    0.66
   1   7   3   39.93    2.16
   1   7   3   39.14    1.64
   1   7   3   44.36    2.55
   1   7   3   39.90    1.79
   1   7   4   33.01    1.31
   1   7   4   33.11    2.07
   1   7   4   33.21    1.34
   1   7   4   33.53    2.18
   1   7   4   35.46    1.41
   1   7   4   30.66    1.73
   1   7   5    0.04    0.16
   1   7   5    0.02    0.07
   1   7   5    0.06    0.04
   1   7   5    0.22    0.24
   1   7   5   -0.10    0.24
   1   7   5    0.10    0.11
   1   7   6   75.82    3.50
   1   7   6   72.32    2.79
   1   7   6   70.67    2.77
   1   7   6   71.41    3.21
   1   7   7   63.64    3.34
   1   7   7   64.08    2.55
   1   7   7   61.03    2.79
   1   7   7   63.86    3.21
   1   7   8   -0.07    0.22
   1   7   8    0.41    0.22
   1   7   8   -0.18    0.28
   1   7   8    0.29    0.28
   1   7   9   23.10    2.14
   1   7   9   26.89    2.22
   1   7   9   26.45    2.07
   1   7  10   27.99    2.43
   1   7  10   32.46    2.48
   1   7  10   32.52    2.67
   1   7  11    4.14    1.02
   1   7  11    3.35    0.86
   1   7  11    2.17    0.71
   1   7  12    2.32    0.81
   1   7  12    1.35    0.60
   1   7  12    1.46    0.65
   1   7  13    8.22    1.57
   1   7  13    6.71    1.35
   1   7  14    1.87    0.82
   1   7  14    3.70    1.09
   1   8  -8    2.11    0.92
   1   8  -8    2.31    0.88
   1   8  -7   11.49    1.90
   1   8  -7   12.56    1.90
   1   8  -6   13.11    1.93
   1   8  -6   15.73    2.02
   1   8  -5    2.63    0.82
   1   8  -5    1.55    0.64
   1   8  -5    0.86    0.82
   1   8  -4    2.75    0.87
   1   8  -4    4.67    0.98
   1   8  -4    1.94    0.77
   1   8  -3   84.68    4.39
   1   8  -3   84.26    4.08
   1   8  -2    8.34    1.30
   1   8  -2    7.23    1.13
   1   8  -2    6.81    1.28
   1   8  -1    3.55    0.80
   1   8  -1    4.07    0.57
   1   8  -1    3.34    0.70
   1   8  -1    3.23    0.88
   1   8   0   24.06    1.48
   1   8   0   22.45    1.68
   1   8   0   23.70    2.16
   1   8   1    5.32    0.74
   1   8   1    5.03    0.97
   1   8   1    4.37    0.68
   1   8   1    5.03    0.41
   1   8   2   12.09    1.16
   1   8   2   15.12    1.16
   1   8   2   13.33    1.50
   1   8   2   12.75    0.86
   1   8   3    8.56    1.03
   1   8   3    9.70    0.86
   1   8   3    8.50    1.23
   1   8   3    9.72    0.87
   1   8   4   53.11    1.97
   1   8   4   52.46    2.74
   1   8   4   51.89    1.94
   1   8   4   53.16    2.99
   1   8   4   52.73    2.36
   1   8   5   27.44    1.09
   1   8   5   24.37    1.16
   1   8   5   28.04    2.15
   1   8   5   28.26    1.39
   1   8   5   25.14    1.72
   1   8   6    0.02    0.25
   1   8   6    0.79    0.41
   1   8   6    0.32    0.25
   1   8   6    0.51    0.25
   1   8   7   28.39    1.79
   1   8   7   26.94    2.23
   1   8   7   28.20    1.78
   1   8   7   27.56    2.09
   1   8   8   54.12    2.48
   1   8   8   54.78    2.79
   1   8   8   59.41    3.33
   1   8   9   11.83    1.53
   1   8   9    9.00    1.19
   1   8   9   10.88    1.48
   1   8  10    3.88    0.93
   1   8  10    4.48    0.92
   1   8  10    3.84    0.91
   1   8  11    8.57    1.50
   1   8  11   10.42    1.47
   1   8  11   11.89    1.73
   1   8  12    4.01    1.06
   1   8  12    3.27    0.96
   1   8  12    2.42    0.78
   1   8  13    0.72    0.50
   1   8  13    0.56    0.49
   1   8  14    6.76    1.48
   1   9  -7    0.80    0.63
   1   9  -7    1.24    0.69
   1   9  -7   -0.14    0.40
   1   9  -6   23.33    2.67
   1   9  -6   22.65    2.54
   1   9  -5   14.19    2.01
   1   9  -5   16.27    2.04
   1   9  -4   -0.31    0.42
   1   9  -4    0.36    0.38
   1   9  -4    0.64    0.59
   1   9  -3   40.12    3.14
   1   9  -3   44.98    3.05
   1   9  -2   12.24    1.70
   1   9  -2   14.54    1.65
   1   9  -2   16.94    2.08
   1   9  -1    5.61    1.08
   1   9  -1    5.20    1.16
   1   9  -1    5.38    0.94
   1   9   0    0.98    0.32
   1   9   0    0.75    0.34
   1   9   0    1.02    0.56
   1   9   1   39.28    2.87
   1   9   1   34.31    1.98
   1   9   1   38.66    2.24
   1   9   2   29.16    1.90
   1   9   2   29.85    1.83
   1   9   2   32.56    2.55
   1   9   3    1.95    0.40
   1   9   3    1.90    0.45
   1   9   3    2.08    0.55
   1   9   3    2.41    0.45
   1   9   3    1.59    0.61
   1   9   4   34.03    1.71
   1   9   4   31.16    1.61
   1   9   4   33.86    2.54
   1   9   4   35.41    1.92
   1   9   5   40.05    2.78
   1   9   5   35.97    2.13
   1   9   6    4.75    0.82
   1   9   6    4.82    0.98
   1   9   7    0.13    0.29
   1   9   7    0.38    0.34
   1   9   7    0.72    0.33
   1   9   8    5.51    1.02
   1   9   8    5.34    1.07
   1   9   8    5.53    0.85
   1   9   8    5.06    0.82
   1   9   9    6.18    1.14
   1   9   9    5.19    1.19
   1   9   9    7.36    1.07
   1   9  10    6.93    1.27
   1   9  10    8.01    1.19
   1   9  10    5.38    1.23
   1   9  11    0.83    0.39
   1   9  11    1.20    0.55
   1   9  11    1.03    0.61
   1   9  12    8.26    1.55
   1   9  12    6.33    1.35
   1   9  12    5.40    1.15
   1   9  13   -0.95    0.62
   1   9  13   -0.19    0.37
   1   9  14    3.93    1.10
   1   9  14    3.49    1.04
   1  10  -6   -0.15    0.36
   1  10  -6    0.36    0.50
   1  10  -5   15.84    2.22
   1  10  -5   15.82    2.10
   1  10  -4   14.98    2.10
   1  10  -4   16.06    2.01
   1  10  -4   10.01    1.84
   1  10  -3    0.33    0.44
   1  10  -3    0.24    0.33
   1  10  -3   -0.39    0.43
   1  10  -2    6.17    1.29
   1  10  -2    4.15    0.94
   1  10  -2    3.94    1.15
   1  10  -1   19.35    1.89
   1  10  -1   13.51    1.93
   1  10   0    1.19    0.47
   1  10   0    1.84    0.79
   1  10   1    0.02    0.17
   1  10   1   -0.47    0.42
   1  10   2    5.36    0.83
   1  10   2    6.71    0.91
   1  10   2    5.28    1.31
   1  10   3   15.04    1.38
   1  10   3   28.01    2.48
   1  10   4    1.69    0.69
   1  10   5   24.59    2.31
   1  10   5   24.08    1.74
   1  10   6   12.38    1.66
   1  10   6   10.85    1.25
   1  10   7    3.42    0.76
   1  10   7    3.34    0.75
   1  10   7    3.71    0.96
   1  10   8    8.18    1.25
   1  10   8    8.11    1.45
   1  10   8   10.13    1.22
   1  10   9   16.48    2.28
   1  10   9   30.83    2.56
   1  10  10    7.02    1.30
   1  10  10    7.23    1.36
   1  10  11    7.95    1.46
   1  10  11    9.25    1.54
   1  10  12   11.61    1.84
   1  10  12    6.78    1.48
   1  10  13    9.37    1.76
   1  10  13    4.08    1.17
   1  10  14    1.98    0.82
   1  11  -5    1.69    0.77
   1  11  -4    6.28    1.44
   1  11  -4    5.89    1.33
   1  11  -4    4.03    1.22
   1  11  -3    5.32    1.18
   1  11  -3    4.48    1.20
   1  11  -3    3.01    1.03
   1  11  -2   -0.31    0.48
   1  11  -2    0.49    0.40
   1  11  -1    3.40    1.15
   1  11  -1    3.31    0.86
   1  11   0   11.87    1.50
   1  11   0   11.05    1.81
   1  11   1   17.93    1.71
   1  11   1   16.84    2.13
   1  11   2    1.71    0.72
   1  11   3   20.53    2.28
   1  11   4   17.44    2.08
   1  11   5   -0.17    0.48
   1  11   6    0.66    0.53
   1  11   7   22.22    2.47
   1  11   7   22.98    2.03
   1  11   7   23.95    2.03
   1  11   8    2.83    0.75
   1  11   8    1.65    0.72
   1  11   9    7.20    1.25
   1  11   9    7.55    1.49
   1  11  10   14.68    2.07
   1  11  10   16.70    2.02
   1  11  11    4.80    1.14
   1  11  11    2.35    0.89
   1  11  12    1.32    0.61
   1  11  12   -0.01    0.31
   1  11  13    4.89    1.25
   1  12  -4    1.92    0.84
   1  12  -3    2.32    0.85
   1  12  -2    1.08    0.76
   1  12  -2    1.64    0.71
   1  12  -1   -0.55    0.60
   1  12   0    8.76    1.67
   1  12   1   24.16    2.72
   1  12   2    1.23    0.72
   1  12   3    5.70    1.29
   1  12   4   27.42    2.76
   1  12   5   19.70    2.34
   1  12   6    2.21    0.87
   1  12   7   10.89    1.49
   1  12   7   11.39    1.80
   1  12   8   22.14    2.53
   1  12   9    1.59    0.76
   1  12  10    2.54    0.89
   1  12  10    2.41    0.91
   1  12  11   12.04    1.82
   1  12  11   10.21    1.82
   1  12  12    2.42    0.90
   1  12  12    2.34    0.94
   1  13   1   11.08    1.95
   1  13   2   13.43    2.18
   1  13   3   -0.70    0.59
   1  13   4    2.45    0.95
   1  13   5    8.96    1.69
   1  13   6    9.03    1.68
   1  13   7   -0.49    0.49
   1  13   8    6.56    1.47
   1  13   9    3.45    1.14
   1  13  10    0.26    0.45
   2 -14  -5   -0.53    0.49
   2 -14  -4    2.92    0.99
   2 -13  -7    1.17    0.69
   2 -13  -6    5.56    1.36
   2 -13  -6    7.16    1.36
   2 -13  -5    1.74    0.86
   2 -13  -5    4.11    1.10
   2 -13  -4   -0.12    0.43
   2 -13  -4    1.54    0.74
   2 -13  -3    2.27    0.82
   2 -13  -2   15.61    2.28
   2 -13  -2   16.78    2.26
   2 -13  -1    1.28    0.70
   2 -12 -10    1.56    0.73
   2 -12  -9    2.45    0.85
   2 -12  -8    6.43    1.39
   2 -12  -7    2.10    0.79
   2 -12  -6    0.17    0.30
   2 -12  -6    0.00    0.60
   2 -12  -5   18.44    2.35
   2 -12  -5   18.15    2.08
   2 -12  -4    6.79    1.55
   2 -12  -4   16.82    2.04
   2 -12  -3    1.03    0.63
   2 -12  -3    0.06    0.45
   2 -12  -3    0.24    0.38
   2 -12  -2    8.13    1.56
   2 -12  -2    7.26    1.41
   2 -12  -1   11.55    1.89
   2 -12  -1   12.74    1.91
   2 -12   0    6.14    1.41
   2 -12   0    4.00    1.14
   2 -12   1    2.75    0.96
   2 -12   1    1.58    0.76
   2 -12   2   16.61    2.34
   2 -11 -11    8.16    1.61
   2 -11 -11    9.42    1.58
   2 -11 -10    4.33    1.15
   2 -11 -10    6.30    1.22
   2 -11  -9    2.40    0.88
   2 -11  -9    2.11    0.73
   2 -11  -8    9.22    1.60
   2 -11  -8   10.57    1.56
   2 -11  -7   41.91    3.38
   2 -11  -6   13.83    1.88
   2 -11  -6   11.99    1.55
   2 -11  -5    3.59    1.10
   2 -11  -5    4.30    0.97
   2 -11  -4   19.90    2.35
   2 -11  -4   24.70    2.33
   2 -11  -3   20.42    2.28
   2 -11  -3   22.19    2.25
   2 -11  -2    0.66    0.56
   2 -11  -2    0.67    0.45
   2 -11  -1    6.66    1.35
   2 -11  -1    9.06    1.52
   2 -11   0    7.87    1.53
   2 -11   0    9.99    1.63
   2 -11   1    1.51    0.71
   2 -11   1    1.60    0.76
   2 -11   2    2.88    0.95
   2 -11   2    2.41    0.84
   2 -11   3    4.11    1.20
   2 -11   3    3.10    1.03
   2 -11   4    5.12    1.29
   2 -11   4    5.16    1.30
   2 -11   5   -0.05    0.49
   2 -10 -13    4.89    1.23
   2 -10 -12    1.49    0.75
   2 -10 -12    2.14    0.80
   2 -10 -11    0.63    0.48
   2 -10 -11   -0.21    0.38
   2 -10 -10   13.71    1.90
   2 -10 -10   13.66    1.73
   2 -10  -9   17.10    2.07
   2 -10  -9   15.97    1.82
   2 -10  -8    1.53    0.57
   2 -10  -8    1.24    0.59
   2 -10  -7    8.39    1.43
   2 -10  -7    8.20    1.29
   2 -10  -7    6.78    1.06
   2 -10  -6   71.29    4.07
   2 -10  -6   66.98    3.53
   2 -10  -5   14.25    1.78
   2 -10  -5   12.64    1.54
   2 -10  -4   10.46    1.65
   2 -10  -4   11.11    1.46
   2 -10  -3   66.66    3.97
   2 -10  -3   65.63    3.98
   2 -10  -3   61.42    3.62
   2 -10  -2   17.09    2.02
   2 -10  -2   18.06    1.95
   2 -10  -1   -0.31    0.35
   2 -10  -1    0.18    0.33
   2 -10   0   15.90    1.99
   2 -10   0   15.92    1.94
   2 -10   1   13.06    1.83
[truncated: 258,114 more chars]
