# Supplementary material for: Structure of a dinuclear cadmium complex with 2,2′-bi­pyridine, monodentate nitrate and 3-carb­oxy-6-methyl­pyridine-2-carboxyl­ate ligands: intra­molecular carbon­yl(lone pair)⋯π(ring) and nitrate(π)⋯π(ring) inter­actions
Source: Acta Crystallogr E Crystallogr Commun. 2015 Jul 8;71(Pt 8):890–4. doi: 10.1107/S2056989015012384 (PMC4571349; doi:10.1107/S2056989015012384)
Supplement: Supplementary file 2 [file e-71-00890-Isup2.hkl]

data_I                                                                          
_shelx_title ' 3475 in P1'                                                      
_shelx_refln_list_code          4                                               
_shelx_F_calc_maximum      233.96                                               
_exptl_crystal_F_000       526.00                                               
_reflns_d_resolution_high  0.7311                                               
                                                                                
loop_                                                                           
 _space_group_symop_operation_xyz                                               
 'x, y, z'                                                                      
 '-x, -y, -z'                                                                   
                                                                                
_cell_length_a     8.4096                                                       
_cell_length_b    10.9626                                                       
_cell_length_c    11.5056                                                       
_cell_angle_alpha  71.241                                                       
_cell_angle_beta   86.537                                                       
_cell_angle_gamma  86.803                                                       
                                                                                
_shelx_F_squared_multiplier     1.000                                           
                                                                                
loop_                                                                           
 _refln_index_h                                                                 
 _refln_index_k                                                                 
 _refln_index_l                                                                 
 _refln_F_squared_calc                                                          
 _refln_F_squared_meas                                                          
 _refln_F_squared_sigma                                                         
 _refln_observed_status                                                         
   2   0   0        553.95        747.82        12.16 o                         
   3   0   0       1976.99       1695.52        23.73 o                         
   4   0   0       7847.09       7564.67       204.90 o                         
   5   0   0       1271.12       1210.54        52.48 o                         
   6   0   0       2179.98       1790.91       112.17 o                         
   7   0   0        673.95        725.87        37.32 o                         
   8   0   0         76.66         71.47        13.87 o                         
   9   0   0        243.74        268.56        35.56 o                         
  10   0   0        166.25        179.48        32.36 o                         
 -11   1   0         32.80        135.00        51.92 o                         
 -10   1   0         86.21         79.17        24.13 o                         
  -9   1   0        100.72        110.42        20.87 o                         
  -8   1   0        118.25        126.83        17.70 o                         
  -7   1   0          9.16         22.18         7.89 o                         
  -6   1   0          1.99         -0.15         2.89 o                         
  -5   1   0        112.36        128.76         8.09 o                         
  -4   1   0        498.36        583.94        15.04 o                         
  -3   1   0         49.75         81.94         5.04 o                         
  -2   1   0        366.44        221.72         6.85 o                         
   2   1   0       1234.08       1252.57        17.74 o                         
   3   1   0        135.52         90.46         5.14 o                         
   4   1   0       4504.34       4628.34        59.25 o                         
   5   1   0       1264.83       1192.03        31.57 o                         
   6   1   0       1474.62       1478.95        51.27 o                         
   7   1   0        779.26        856.83        42.99 o                         
   8   1   0       1104.00       1038.71        56.57 o                         
   9   1   0       1046.50       1113.71        56.82 o                         
  10   1   0        345.50        423.89        43.24 o                         
 -11   2   0        223.37        233.66        67.50 o                         
 -10   2   0        343.41        398.56        47.46 o                         
  -9   2   0       1366.45       1446.35        63.88 o                         
  -8   2   0       2845.27       2952.20        88.85 o                         
  -7   2   0        453.05        470.16        29.01 o                         
  -6   2   0       1617.22       1694.27        40.94 o                         
  -5   2   0       2614.81       2566.71        47.03 o                         
  -4   2   0        504.65        405.68        15.81 o                         
  -3   2   0        175.62        153.08         7.92 o                         
  -2   2   0       2357.26       2239.27        35.84 o                         
  -1   2   0        527.02        524.66        15.52 o                         
   0   2   0        229.18        210.85        25.67 o                         
   1   2   0       2732.77       2963.36        44.56 o                         
   2   2   0       1014.88       1129.44        21.41 o                         
   3   2   0        260.98        233.53         8.68 o                         
   4   2   0        252.34        229.18         9.50 o                         
   5   2   0        279.76        249.41        16.19 o                         
   6   2   0          4.30          6.92         6.43 o                         
   7   2   0       2374.29       2447.48        73.08 o                         
   8   2   0       2715.21       2744.31        83.78 o                         
   9   2   0        980.75        957.33        52.86 o                         
  10   2   0        201.77        176.97        29.48 o                         
 -10   3   0        173.40        178.64        32.88 o                         
  -9   3   0        469.44        427.46        35.61 o                         
  -8   3   0       1813.47       2022.95        65.39 o                         
  -7   3   0        728.87        757.50        30.49 o                         
  -6   3   0       1264.25       1243.00        36.77 o                         
  -5   3   0       3445.58       3455.49        57.11 o                         
  -4   3   0       5149.16       4869.37       163.19 o                         
  -3   3   0       4173.47       4151.15        61.54 o                         
  -2   3   0       3741.56       3667.10        77.69 o                         
  -1   3   0       3197.91       3241.09        45.59 o                         
   0   3   0       1848.80       1697.89        37.10 o                         
   1   3   0       5839.41       5872.74        59.81 o                         
   2   3   0       1616.18       1609.82        30.71 o                         
   3   3   0       2892.50       2932.69        41.89 o                         
   4   3   0       1383.88       1460.36        63.45 o                         
   5   3   0        204.10        200.44        11.97 o                         
   6   3   0        615.77        630.20        38.82 o                         
   7   3   0         59.81         50.08        13.71 o                         
   8   3   0        113.19        111.52        18.04 o                         
   9   3   0        111.85         91.55        17.21 o                         
  10   3   0         12.27         10.10        20.40 o                         
  -9   4   0          3.67          9.15         8.47 o                         
  -8   4   0        258.45        254.65        25.39 o                         
  -7   4   0        576.36        567.99        28.97 o                         
  -6   4   0          9.63          5.77         6.18 o                         
  -5   4   0        848.66        835.69        29.98 o                         
  -4   4   0       2413.60       2280.28        44.29 o                         
  -3   4   0       1846.93       1907.67        49.11 o                         
  -2   4   0       1087.05       1016.72        46.72 o                         
  -1   4   0      15882.72      17097.87       211.19 o                         
   0   4   0       5267.84       5104.11        62.32 o                         
   1   4   0       5020.82       5168.82        70.78 o                         
   2   4   0       3806.30       3344.32        65.10 o                         
   3   4   0       4082.68       4140.67        66.20 o                         
   4   4   0         17.52         10.12         3.85 o                         
   5   4   0       1842.37       1789.74        47.93 o                         
   6   4   0       1636.81       1601.21        60.26 o                         
   7   4   0        895.08        863.12        50.70 o                         
   8   4   0         98.28         82.93        18.45 o                         
   9   4   0         43.70         52.40        14.53 o                         
  10   4   0        120.82         88.94        22.17 o                         
  -9   5   0        422.26        367.81        38.25 o                         
  -8   5   0        262.39        244.21        29.30 o                         
  -7   5   0         98.02         80.32        14.35 o                         
  -6   5   0        517.39        472.77        27.49 o                         
  -5   5   0        748.09        740.32        28.47 o                         
  -4   5   0        396.28        312.75        19.70 o                         
  -3   5   0        338.89        294.98        23.18 o                         
  -2   5   0         77.26         70.61         8.64 o                         
  -1   5   0       2095.94       2198.84        43.76 o                         
   0   5   0        312.32        322.49        15.07 o                         
   1   5   0       4018.07       4171.97        87.17 o                         
   2   5   0        416.42        387.92        21.17 o                         
   3   5   0       1581.04       1502.12        37.49 o                         
   4   5   0       2918.86       2908.69        70.99 o                         
   5   5   0       2412.27       2436.49        67.36 o                         
   6   5   0        588.83        589.96        37.05 o                         
   7   5   0       1441.59       1406.50        81.75 o                         
   8   5   0       1548.88       1481.91        83.84 o                         
   9   5   0        422.26        519.88        52.62 o                         
  10   5   0        429.12        436.74        89.43 o                         
  -9   6   0        459.26        543.93        47.89 o                         
  -8   6   0        651.47        593.92        47.32 o                         
  -7   6   0       1860.98       1863.57        79.08 o                         
  -6   6   0        672.16        676.90        41.67 o                         
  -5   6   0        220.30        183.62        15.27 o                         
  -4   6   0        114.53        123.39        13.97 o                         
  -3   6   0       2694.47       2746.12        77.62 o                         
  -2   6   0       1288.17       1234.98        32.05 o                         
  -1   6   0          2.53          0.59         2.59 o                         
   0   6   0        160.09        224.92        13.46 o                         
   1   6   0         35.93         48.53         8.60 o                         
   2   6   0        553.02        539.61        26.91 o                         
   3   6   0        632.44        555.57        20.77 o                         
   4   6   0         12.09          9.74         5.92 o                         
   5   6   0        469.79        477.60        30.70 o                         
   6   6   0        169.22        149.34        22.63 o                         
   7   6   0        160.51        199.44        27.56 o                         
   8   6   0        660.78        722.15        74.34 o                         
   9   6   0        209.70        221.21        35.23 o                         
  10   6   0        378.43        380.78        82.50 o                         
  -9   7   0        479.85        645.84        73.42 o                         
  -8   7   0        506.22        558.24        47.58 o                         
  -7   7   0       1071.52        963.09        68.74 o                         
  -6   7   0       1445.70       1492.36        67.79 o                         
  -5   7   0       1897.06       1893.24        65.98 o                         
  -4   7   0       3335.44       3116.20        82.23 o                         
  -3   7   0       3899.52       3769.35        97.99 o                         
  -2   7   0       2149.65       2333.29        51.29 o                         
  -1   7   0       2529.77       2534.21        47.75 o                         
   0   7   0       1235.78       1133.20        42.15 o                         
   1   7   0       1823.36       1849.72        52.05 o                         
   2   7   0       2553.27       2392.45        51.63 o                         
   3   7   0       4813.26       5038.95        96.61 o                         
   4   7   0       1090.72       1117.29        48.31 o                         
   5   7   0        139.40        140.31        23.98 o                         
   6   7   0        335.88        284.28        31.85 o                         
   7   7   0        921.24        962.01        83.95 o                         
   8   7   0         48.92         29.55        18.24 o                         
   9   7   0         14.28        -19.96        19.96 o                         
  -9   8   0         27.16         11.54        26.54 o                         
  -8   8   0         15.11         16.04        11.78 o                         
  -7   8   0         13.70         17.47        15.52 o                         
  -6   8   0         65.99         56.70        15.08 o                         
  -5   8   0        182.70        183.53        24.31 o                         
  -4   8   0       1667.54       1551.07        83.96 o                         
  -3   8   0        455.09        414.88        43.23 o                         
  -2   8   0        744.63        800.09        45.15 o                         
  -1   8   0        429.67        446.34        32.75 o                         
   0   8   0       2548.41       2713.08        94.54 o                         
   1   8   0       1435.18       1372.43        51.90 o                         
   2   8   0       2133.03       2185.63        69.62 o                         
   3   8   0        350.90        347.53        28.68 o                         
   4   8   0        802.14        820.28        45.55 o                         
   5   8   0       1802.58       1980.36        83.36 o                         
   6   8   0        990.15        953.05       132.06 o                         
   7   8   0        877.39        737.89       133.95 o                         
   8   8   0        243.48        289.19        50.44 o                         
  -7   9   0        369.20        340.58        44.83 o                         
  -6   9   0        278.60        305.34        40.25 o                         
  -5   9   0        172.31        141.62        23.25 o                         
  -4   9   0          1.77         -6.21        15.34 o                         
  -3   9   0          0.32          5.95         9.88 o                         
  -2   9   0         70.89         47.34        11.74 o                         
  -1   9   0        255.11        222.10        25.42 o                         
   0   9   0        630.67        569.90        45.76 o                         
   1   9   0         50.77         47.41        11.20 o                         
   2   9   0        449.39        467.90        33.42 o                         
   3   9   0        574.74        606.88        39.69 o                         
   4   9   0       1605.65       1671.92        89.19 o                         
   5   9   0        261.41        196.58        38.93 o                         
   6   9   0        808.96        812.35        68.26 o                         
   7   9   0        770.40        672.89       132.81 o                         
   8   9   0        398.32        346.74        78.46 o                         
  -6  10   0        712.11        714.07        71.35 o                         
  -5  10   0        672.92        666.12        50.68 o                         
  -4  10   0        537.40        607.37        53.63 o                         
  -3  10   0        225.01        265.50        30.19 o                         
  -2  10   0       1002.68        977.92        50.65 o                         
  -1  10   0       3225.14       3217.65       124.24 o                         
   0  10   0       1126.76       1141.96        68.81 o                         
   1  10   0        146.61        103.38        20.64 o                         
   2  10   0        620.13        609.99        55.04 o                         
   3  10   0        196.86        201.63        37.74 o                         
   4  10   0         14.73          4.42        11.38 o                         
   5  10   0         51.79         66.69        21.24 o                         
   6  10   0          9.49         -1.98        15.29 o                         
   7  10   0         89.89         36.89        16.76 o                         
  -5  11   0        546.49        579.64        49.35 o                         
  -4  11   0        663.50        709.57        53.39 o                         
  -3  11   0        253.82        249.44        30.86 o                         
  -2  11   0        490.26        568.22        41.09 o                         
  -1  11   0       1550.75       1493.90        65.36 o                         
   0  11   0       1448.88       1563.39        85.60 o                         
   1  11   0        620.10        638.43        54.70 o                         
   2  11   0        892.02        770.95        80.14 o                         
   3  11   0        549.95        542.63       126.06 o                         
   4  11   0        259.49        278.98       107.89 o                         
   5  11   0        208.28        109.77        61.16 o                         
   6  11   0        436.99        248.66        72.69 o                         
   7  11   0         23.65         65.77        35.77 o                         
  -5  12   0         34.19        178.27        61.73 o                         
  -4  12   0         32.93         30.49        18.88 o                         
  -3  12   0         52.98         52.24        16.69 o                         
  -2  12   0        351.27        323.55        32.67 o                         
  -1  12   0        398.24        403.95        35.86 o                         
   0  12   0        218.49        253.57        31.64 o                         
   1  12   0        559.92        533.08        69.89 o                         
   2  12   0        472.98        403.60        61.02 o                         
   3  12   0        543.30        497.59        68.95 o                         
   4  12   0        274.12        214.48        78.46 o                         
  -3  13   0         57.08         61.31        25.14 o                         
  -2  13   0         83.56         77.51        27.83 o                         
  -1  13   0          0.78        -17.89        22.50 o                         
   0 -13   1        463.76        499.05        94.62 o                         
   1 -13   1        620.44        721.17       121.16 o                         
   2 -13   1        505.43        503.41       117.98 o                         
  -3 -12   1         14.18         51.67        25.07 o                         
  -2 -12   1         13.34         11.12        22.50 o                         
  -1 -12   1          9.22        -20.47        20.47 o                         
   0 -12   1         26.44         20.00        22.35 o                         
   1 -12   1         85.10         76.82        18.87 o                         
   2 -12   1        107.64         93.54        19.25 o                         
   3 -12   1        198.79        190.75        30.20 o                         
   4 -12   1        586.35        668.25        63.99 o                         
  -6 -11   1        523.77        183.47        68.66 o                         
  -5 -11   1        738.83        573.32       192.41 o                         
  -4 -11   1        696.88        517.87       183.18 o                         
  -3 -11   1        286.06        261.17        70.39 o                         
  -2 -11   1        506.44        514.34        63.03 o                         
  -1 -11   1        170.24        144.79        40.12 o                         
   0 -11   1        279.87        281.86        38.00 o                         
   1 -11   1        512.06        502.00        38.91 o                         
   2 -11   1         32.96         41.30        14.51 o                         
   3 -11   1         52.59         62.90        17.68 o                         
   4 -11   1        180.49        219.59        30.51 o                         
   5 -11   1         62.46         21.13        21.54 o                         
  -7 -10   1         93.56         45.05        23.12 o                         
  -6 -10   1        173.26        124.57        27.88 o                         
  -5 -10   1       1178.97        809.52       200.49 o                         
  -4 -10   1       2290.29       1888.32       260.20 o                         
  -3 -10   1        720.00        642.49        53.55 o                         
  -2 -10   1        330.89        344.29        43.62 o                         
  -1 -10   1        940.48        967.72        86.67 o                         
   0 -10   1       1936.07       1968.42       125.13 o                         
   1 -10   1       2327.15       2248.37        86.89 o                         
   2 -10   1        875.17        842.10        48.30 o                         
   3 -10   1        635.85        661.80        47.85 o                         
   4 -10   1        379.98        377.04        36.61 o                         
   5 -10   1        406.48        444.57        41.97 o                         
   6 -10   1        258.51        257.16        39.73 o                         
  -8  -9   1         67.70         47.16        33.17 o                         
  -7  -9   1         30.72         32.33        23.38 o                         
  -6  -9   1          0.17          7.76        11.39 o                         
  -5  -9   1         50.60         24.52        10.85 o                         
  -4  -9   1        282.24        346.10        28.83 o                         
  -3  -9   1         63.54         78.33        15.37 o                         
  -2  -9   1        139.57        161.06        23.01 o                         
  -1  -9   1        326.32        296.70        29.70 o                         
   0  -9   1        700.24        670.64        44.88 o                         
   1  -9   1        843.29        913.60        60.19 o                         
   2  -9   1        695.01        711.75        42.16 o                         
   3  -9   1       1428.53       1263.21        63.11 o                         
   4  -9   1       1231.33       1143.09        72.45 o                         
   5  -9   1        612.13        701.90        49.29 o                         
   6  -9   1        385.53        433.78        48.71 o                         
   7  -9   1        381.31        371.26        47.25 o                         
  -8  -8   1         25.99         48.99        18.41 o                         
  -7  -8   1        641.94        564.44       128.60 o                         
  -6  -8   1        156.09         88.11        17.74 o                         
  -5  -8   1        954.29       1030.28        52.82 o                         
  -4  -8   1        434.91        451.52        37.18 o                         
  -3  -8   1         81.13         61.44        12.74 o                         
  -2  -8   1         29.16         14.35         6.88 o                         
  -1  -8   1        220.65        208.72        18.76 o                         
   0  -8   1          9.43         16.13         9.56 o                         
   1  -8   1          4.21          9.27         8.05 o                         
   2  -8   1         16.12          2.87         9.23 o                         
   3  -8   1       1548.32       1393.55        71.56 o                         
   4  -8   1       1147.64       1020.62        54.44 o                         
   5  -8   1        146.83        160.61        22.93 o                         
   6  -8   1         31.20          1.98        15.03 o                         
   7  -8   1        322.62        362.20        43.77 o                         
   8  -8   1        957.17       1146.49       100.64 o                         
  -9  -7   1        201.06        246.93        65.77 o                         
  -8  -7   1        345.28        312.20        51.17 o                         
  -7  -7   1       1262.47       1393.40        77.26 o                         
  -6  -7   1        768.55        810.28        55.45 o                         
  -5  -7   1       1567.45       1541.43        61.60 o                         
  -4  -7   1       1597.07       1702.35        62.41 o                         
  -3  -7   1       4725.10       4833.40       104.68 o                         
  -2  -7   1       1138.26       1185.67        36.99 o                         
  -1  -7   1       2411.97       2382.12        47.54 o                         
   0  -7   1       1456.49       1519.97        44.78 o                         
   1  -7   1       1149.26       1075.77        39.25 o                         
   2  -7   1        807.48        736.87        50.80 o                         
   3  -7   1       1324.31       1326.82        66.01 o                         
   4  -7   1       1382.00       1290.24        57.61 o                         
   5  -7   1        157.83        125.53        17.04 o                         
   6  -7   1        295.21        297.09        30.11 o                         
   7  -7   1        103.94         56.12        19.29 o                         
   8  -7   1         25.05         29.45        12.78 o                         
   9  -7   1         72.52         65.71        26.06 o                         
  -9  -6   1          0.04        -15.06        16.49 o                         
  -8  -6   1         58.73         -2.38        30.00 o                         
  -7  -6   1         71.75         77.90        18.58 o                         
  -6  -6   1        371.05        361.63        29.61 o                         
  -5  -6   1        993.37       1038.36        47.92 o                         
  -4  -6   1       1831.83       1954.30        63.36 o                         
  -3  -6   1       3029.64       3099.15        78.45 o                         
  -2  -6   1       2923.21       2545.92       269.29 o                         
  -1  -6   1       1355.43       1312.58        34.91 o                         
   0  -6   1       1630.47       1534.40        40.02 o                         
   1  -6   1       2641.44       2252.80       181.04 o                         
   2  -6   1       3612.94       3872.21        83.26 o                         
   3  -6   1       1111.91        993.96        25.96 o                         
   4  -6   1        713.68        706.81        29.87 o                         
   5  -6   1       1047.21       1025.20        43.50 o                         
   6  -6   1       2113.21       1963.40        75.10 o                         
   7  -6   1        804.14        809.14        52.41 o                         
   8  -6   1        725.26        789.88        54.82 o                         
   9  -6   1        145.59        123.59        31.14 o                         
 -10  -5   1        103.87         75.00        40.96 o                         
  -9  -5   1        413.06        373.99        45.75 o                         
  -8  -5   1        557.18        509.49        49.55 o                         
  -7  -5   1        300.85        304.69        30.04 o                         
  -6  -5   1        305.69        298.52        25.09 o                         
  -5  -5   1        165.01        163.57        18.14 o                         
  -4  -5   1          3.26         -5.52         7.49 o                         
  -3  -5   1         57.22         40.02         6.17 o                         
  -2  -5   1        175.72        177.83        16.65 o                         
  -1  -5   1        877.08        866.68        34.71 o                         
   0  -5   1       6392.90       7063.36        86.46 o                         
   1  -5   1        750.00        789.93        28.60 o                         
   2  -5   1        907.31        811.23        33.67 o                         
   3  -5   1        569.15        492.65        23.54 o                         
   4  -5   1       2720.70       2810.39        56.53 o                         
   5  -5   1       2558.67       2537.00        56.55 o                         
   6  -5   1       2494.97       2374.89        75.30 o                         
   7  -5   1        693.17        694.76        46.54 o                         
   8  -5   1        911.64        928.34        57.57 o                         
   9  -5   1        789.22        845.59        57.73 o                         
  10  -5   1        325.04        317.32        73.27 o                         
 -10  -4   1        149.18        172.50        60.58 o                         
  -9  -4   1        247.72        300.90        41.41 o                         
  -8  -4   1        926.13        996.61        68.17 o                         
  -7  -4   1       1230.50       1291.46        72.48 o                         
  -6  -4   1       2468.69       2509.44        64.56 o                         
  -5  -4   1       1118.13       1179.08        41.39 o                         
  -4  -4   1        581.31        577.21        30.08 o                         
  -3  -4   1        720.50        702.77        31.49 o                         
  -2  -4   1       5344.76       5526.75        92.37 o                         
  -1  -4   1       1808.26       1752.64        38.98 o                         
   0  -4   1        665.03        695.77        22.07 o                         
   1  -4   1        178.94        141.62        13.57 o                         
   2  -4   1       1326.05       1631.71        43.65 o                         
   3  -4   1       1885.28       1880.90        64.44 o                         
   4  -4   1         10.45         12.56         4.58 o                         
   5  -4   1        742.60        803.73        29.79 o                         
   6  -4   1        764.40        741.32        32.33 o                         
   7  -4   1         20.08         17.17         8.07 o                         
   8  -4   1         55.20         32.90        15.49 o                         
   9  -4   1        484.02        510.25        43.41 o                         
 -10  -3   1        347.55        325.17        39.02 o                         
  -9  -3   1        423.31        355.73        38.50 o                         
  -8  -3   1       1865.97       1881.19        70.38 o                         
  -7  -3   1        579.98        609.49        42.48 o                         
  -6  -3   1       2672.40       2620.04        74.84 o                         
  -5  -3   1       1410.39       1328.78        32.76 o                         
  -4  -3   1       4778.87       4599.84        78.68 o                         
  -3  -3   1       3963.67       4096.75        93.19 o                         
  -2  -3   1       3781.29       3573.40        66.34 o                         
  -1  -3   1       1386.23       1527.80        38.15 o                         
   0  -3   1       9327.48       9300.88        93.28 o                         
   1  -3   1       2897.78       2964.09        48.30 o                         
   2  -3   1       6069.36       5954.36       196.36 o                         
   3  -3   1      13032.13      14000.76       145.82 o                         
   4  -3   1       2196.58       2099.98        43.52 o                         
   5  -3   1         55.08         52.74         7.14 o                         
   6  -3   1        287.85        285.23        18.42 o                         
   7  -3   1        101.15        104.70        14.72 o                         
   8  -3   1         28.29         24.91         9.62 o                         
   9  -3   1          9.19         14.39        11.58 o                         
  10  -3   1          1.72          1.80        20.93 o                         
 -10  -2   1         68.72         30.94        21.13 o                         
  -9  -2   1          0.41        -10.42        10.42 o                         
  -8  -2   1          0.87         15.75         9.29 o                         
  -7  -2   1        137.98        104.26        15.65 o                         
  -6  -2   1        251.91        247.76        14.48 o                         
  -5  -2   1        166.01        141.65        10.11 o                         
  -4  -2   1       2299.00       2385.82        42.84 o                         
  -3  -2   1       1478.60       1434.89        30.19 o                         
  -2  -2   1        794.79        717.30        20.79 o                         
  -1  -2   1        840.45        863.20        25.33 o                         
   0  -2   1       3065.16       3023.84        35.20 o                         
   1  -2   1      12862.07      13643.83       116.47 o                         
   2  -2   1       1985.40       1973.08        28.55 o                         
   3  -2   1       4320.17       4455.16        55.82 o                         
   4  -2   1       1921.43       1688.87        32.90 o                         
   5  -2   1       1973.78       1915.48        41.59 o                         
   6  -2   1       1107.67       1146.48        35.61 o                         
   7  -2   1       3147.45       3223.21       104.33 o                         
   8  -2   1        465.38        511.48        35.51 o                         
   9  -2   1        362.35        338.24        31.17 o                         
  10  -2   1        283.06        330.01        38.53 o                         
  11  -2   1        442.65        495.01        92.89 o                         
 -10  -1   1        491.13        541.64        49.07 o                         
  -9  -1   1        277.62        295.34        34.44 o                         
  -8  -1   1       1049.03       1034.43        51.35 o                         
  -7  -1   1        383.27        355.38        30.91 o                         
  -6  -1   1       1503.17       1397.32        35.10 o                         
  -5  -1   1        727.99        735.09        25.40 o                         
  -4  -1   1        152.08        122.00         9.16 o                         
  -3  -1   1         13.65          9.11         2.96 o                         
  -2  -1   1        417.80        544.54        16.14 o                         
  -1  -1   1       4447.35       4372.89        67.28 o                         
   1  -1   1       1966.11       2450.50        29.92 o                         
   2  -1   1        819.86        714.61        11.74 o                         
   3  -1   1       2191.24       2553.09        30.72 o                         
   4  -1   1       2348.14       2295.33        35.40 o                         
   5  -1   1       2639.56       2627.82        35.25 o                         
   6  -1   1        304.02        272.49        19.30 o                         
   7  -1   1       1864.76       1884.90        62.36 o                         
   8  -1   1        760.93        790.63        43.41 o                         
   9  -1   1        547.15        542.43        38.99 o                         
  10  -1   1        918.03       1007.12        77.28 o                         
  11  -1   1       1041.27       1333.88       154.04 o                         
 -10   0   1        637.43        688.76        55.16 o                         
  -9   0   1        999.76       1123.20        88.94 o                         
  -8   0   1        518.04        555.96        35.20 o                         
  -7   0   1       1268.36       1366.69        43.09 o                         
  -6   0   1       2751.89       2893.10        59.87 o                         
  -5   0   1       6724.44       6819.61       108.00 o                         
  -4   0   1       3051.37       3133.92        41.24 o                         
  -3   0   1        237.99        221.07         9.18 o                         
  -2   0   1       3203.18       2864.83        32.93 o                         
   2   0   1       1898.15       1431.58        22.83 o                         
   3   0   1        119.90        168.75         7.27 o                         
   4   0   1         85.66         69.78         5.27 o                         
   5   0   1        192.74        193.25        10.74 o                         
   6   0   1         52.50         47.48         9.64 o                         
   7   0   1         40.96         25.13         8.72 o                         
   8   0   1        555.81        553.78        36.06 o                         
   9   0   1         62.79         74.62        14.86 o                         
  10   0   1        250.74        221.44        30.67 o                         
  11   0   1        170.26        135.00        52.50 o                         
 -10   1   1        299.47        294.86        42.63 o                         
  -9   1   1        455.78        526.32        43.72 o                         
  -8   1   1        215.57        218.77        22.27 o                         
  -7   1   1       2479.08       2625.70        63.06 o                         
  -6   1   1        171.31        149.26        13.70 o                         
  -5   1   1       2420.88       2628.80        61.71 o                         
  -4   1   1       1473.74       1386.45        34.49 o                         
  -3   1   1       4247.57       3997.48        46.79 o                         
  -2   1   1          5.73         17.14         3.13 o                         
   2   1   1      30617.23      32499.28       266.70 o                         
   3   1   1      10711.58      10702.17        94.80 o                         
   4   1   1       1632.56       1497.38        53.03 o                         
   5   1   1        721.68        610.71        21.28 o                         
   6   1   1        782.85        792.12        36.30 o                         
   7   1   1          3.86          1.41         6.23 o                         
   8   1   1        219.87        216.37        22.68 o                         
   9   1   1        247.48        231.94        26.54 o                         
  10   1   1          6.25        -11.83        18.20 o                         
 -10   2   1         25.05         24.77        26.53 o                         
  -9   2   1          3.25          2.10        20.31 o                         
  -8   2   1        156.02        173.42        21.02 o                         
  -7   2   1        337.36        347.24        23.54 o                         
  -6   2   1        230.56        246.77        17.15 o                         
  -5   2   1         31.69         32.74         5.70 o                         
  -4   2   1         11.09         16.13         5.17 o                         
  -3   2   1       3329.59       3531.43        59.88 o                         
  -2   2   1         59.96         56.43         6.87 o                         
  -1   2   1       7437.33       7750.13        68.77 o                         
   0   2   1        477.82        472.65        16.30 o                         
   1   2   1       3959.37       3863.35        35.89 o                         
   2   2   1      27392.07      27676.87       180.69 o                         
   3   2   1      22770.64      23397.11       174.43 o                         
   4   2   1       2758.38       2833.25        58.24 o                         
   5   2   1        277.51        254.66        21.67 o                         
   6   2   1       1631.42       1651.29        61.41 o                         
   7   2   1       2062.30       2081.34        67.12 o                         
   8   2   1       2726.93       2748.32        83.87 o                         
   9   2   1        514.09        597.25        41.78 o                         
  10   2   1        465.71        472.72        39.91 o                         
  11   2   1        167.85        245.20        70.39 o                         
 -11   3   1        431.28        540.01       100.96 o                         
 -10   3   1        134.64        141.38        33.58 o                         
  -9   3   1        423.44        416.58        46.09 o                         
  -8   3   1        878.15        851.15        45.80 o                         
  -7   3   1       1029.17       1018.79        35.60 o                         
  -6   3   1       1249.74       1324.41        39.92 o                         
  -5   3   1       2170.64       2211.89        58.09 o                         
  -4   3   1       1766.56       1749.06        47.70 o                         
  -3   3   1       1415.62       1398.52        55.38 o                         
  -2   3   1        228.14        230.07        14.87 o                         
  -1   3   1        989.83        966.97        22.90 o                         
   0   3   1          7.12          5.24         3.07 o                         
   1   3   1         42.87         25.06         2.56 o                         
   2   3   1       3083.20       3230.12        31.92 o                         
   3   3   1        766.58        683.19        22.04 o                         
   4   3   1        570.36        627.43        24.31 o                         
   5   3   1         44.01         48.70         6.48 o                         
   6   3   1        129.32        140.33        18.20 o                         
   7   3   1        144.40        161.26        20.81 o                         
   8   3   1        789.12        746.73        43.65 o                         
   9   3   1        684.12        698.62        62.08 o                         
  10   3   1        568.03        622.72        45.94 o                         
  11   3   1        427.62        452.32        92.89 o                         
 -10   4   1        184.85        160.39        54.81 o                         
  -9   4   1        487.11        465.75        49.59 o                         
  -8   4   1        381.89        394.31        28.34 o                         
  -7   4   1       1896.96       1883.63        53.92 o                         
  -6   4   1       3545.68       3562.85        70.03 o                         
  -5   4   1       2629.99       2694.21        67.07 o                         
  -4   4   1       4138.09       4329.53        91.70 o                         
  -3   4   1       6287.40       6265.00        85.32 o                         
  -2   4   1       4587.55       4854.42        80.86 o                         
  -1   4   1       7311.50       7285.68       115.34 o                         
   0   4   1       5363.09       5549.96       101.51 o                         
   1   4   1       1555.94       1252.57        24.68 o                         
   2   4   1         84.96         84.12         5.80 o                         
   3   4   1       1690.44       1514.03        38.05 o                         
   4   4   1        741.31        717.64        40.23 o                         
   5   4   1        897.83        922.30        37.05 o                         
   6   4   1          6.37         -2.57         7.37 o                         
   7   4   1        115.67        116.14        18.62 o                         
   8   4   1          5.25          5.73        10.11 o                         
   9   4   1          9.51          1.40         8.94 o                         
  10   4   1        112.32         81.13        18.78 o                         
  11   4   1        264.74        330.59        80.19 o                         
  -9   5   1          1.77         15.52        13.49 o                         
  -8   5   1        291.29        275.47        24.60 o                         
  -7   5   1         56.82         47.67        10.02 o                         
  -6   5   1        563.75        571.04        30.81 o                         
  -5   5   1        660.76        699.76        30.06 o                         
  -4   5   1       1399.01       1300.22        36.47 o                         
  -3   5   1        852.24        896.37        35.56 o                         
  -2   5   1       3077.73       3014.42        80.37 o                         
  -1   5   1       3262.03       3291.67        72.28 o                         
   0   5   1       4702.01       4593.74        93.44 o                         
   1   5   1       4965.39       4980.72        97.06 o                         
   2   5   1       3940.56       3897.29       103.26 o                         
   3   5   1       3084.93       3172.08        59.29 o                         
   4   5   1       2883.62       2843.82       108.59 o                         
   5   5   1       2414.45       2471.20        69.00 o                         
   6   5   1        400.03        474.42        40.10 o                         
   7   5   1        539.77        561.63        47.33 o                         
   8   5   1        743.63        677.30        55.42 o                         
   9   5   1         97.31        132.29        27.36 o                         
  10   5   1         41.47         40.88        17.81 o                         
  -9   6   1        252.26        253.20        38.64 o                         
  -8   6   1        101.29         80.46        16.53 o                         
  -7   6   1        431.63        395.25        38.30 o                         
  -6   6   1          1.05         -8.67         8.67 o                         
  -5   6   1        175.77        151.15        18.01 o                         
  -4   6   1        111.18        120.70        15.05 o                         
  -3   6   1        263.30        282.44        23.94 o                         
  -2   6   1         53.37         45.97         8.27 o                         
  -1   6   1          8.13          7.33         3.17 o                         
   0   6   1       1523.30       1441.99        41.02 o                         
   1   6   1       2403.13       2490.93        45.24 o                         
   2   6   1        991.46        946.85        29.77 o                         
   3   6   1       1542.18       1490.72        39.80 o                         
   4   6   1       1912.56       1977.10        61.26 o                         
   5   6   1       2105.62       2058.57        66.57 o                         
   6   6   1        817.15        895.57        52.56 o                         
   7   6   1       1295.52       1136.04       152.96 o                         
   8   6   1        803.34        848.15        63.62 o                         
   9   6   1        517.89        557.93        54.32 o                         
  -9   7   1        321.54        268.28        70.39 o                         
  -8   7   1        647.38        585.53        47.54 o                         
  -7   7   1       1072.72        980.08        63.48 o                         
  -6   7   1       1585.84       1433.14       120.49 o                         
  -5   7   1        765.33        745.12        40.99 o                         
  -4   7   1        541.17        466.06        33.47 o                         
  -3   7   1       1023.62       1002.74        82.19 o                         
  -2   7   1        557.00        534.79        25.93 o                         
  -1   7   1       1173.88       1201.70        50.15 o                         
   0   7   1          7.12          2.21         7.50 o                         
   1   7   1        271.97        310.08        15.96 o                         
   2   7   1        172.80        161.07        18.28 o                         
   3   7   1         12.13          7.20         6.61 o                         
   4   7   1         44.41         26.43         8.40 o                         
   5   7   1         82.06         58.52        12.65 o                         
   6   7   1         10.49         29.73        29.17 o                         
   7   7   1        544.16        515.48        48.37 o                         
   8   7   1        118.41         78.07        27.68 o                         
   9   7   1        421.59        496.97        66.22 o                         
  -8   8   1        484.53        534.62        47.79 o                         
  -7   8   1        414.43        364.99        44.30 o                         
  -6   8   1        553.19        480.67        36.55 o                         
  -5   8   1       1474.45       1337.23        89.73 o                         
  -4   8   1       5161.31       4797.96       246.03 o                         
  -3   8   1       1620.17       1467.55        62.55 o                         
  -2   8   1        783.88        927.75        97.34 o                         
  -1   8   1       1662.53       1662.82        55.72 o                         
   0   8   1       3650.25       3588.11        93.29 o                         
   1   8   1        296.89        289.37        16.61 o                         
   2   8   1        826.67        772.16        39.28 o                         
   3   8   1        705.27        679.45        38.17 o                         
   4   8   1        351.01        324.27        27.76 o                         
   5   8   1        581.20        581.05        50.16 o                         
   6   8   1        891.81        814.23       101.68 o                         
   7   8   1         26.53          0.87        10.52 o                         
   8   8   1          0.19         14.07        17.33 o                         
  -7   9   1         22.91         17.64        14.99 o                         
  -6   9   1         11.78         11.27         9.14 o                         
  -5   9   1        569.32        520.52        38.15 o                         
  -4   9   1        500.68        521.51        51.53 o                         
  -3   9   1       1055.26       1082.26        81.80 o                         
  -2   9   1       1040.42       1014.69        76.26 o                         
  -1   9   1       1048.64       1032.09        60.46 o                         
   0   9   1       1975.60       2080.21       126.66 o                         
   1   9   1       2213.87       2187.39        81.13 o                         
   2   9   1       1444.81       1472.47        58.24 o                         
   3   9   1        664.41        645.49        44.63 o                         
   4   9   1       1740.06       1773.18        86.17 o                         
   5   9   1        857.22        832.68        61.39 o                         
   6   9   1       1162.26       1058.82        87.68 o                         
   7   9   1        537.61        457.28        49.42 o                         
   8   9   1        139.28        169.09        39.89 o                         
  -7  10   1         15.34         62.89        47.31 o                         
  -6  10   1        466.28        434.56        42.82 o                         
  -5  10   1        121.12        105.33        21.10 o                         
  -4  10   1         68.25         61.34        15.25 o                         
  -3  10   1         11.33          3.86         9.97 o                         
  -2  10   1          0.01        -11.48        11.48 o                         
  -1  10   1        434.77        365.53        46.47 o                         
   0  10   1          1.46         -9.26         9.26 o                         
   1  10   1          9.31         -5.37         8.46 o                         
   2  10   1         90.77         97.45        16.07 o                         
   3  10   1        900.96        973.50        63.81 o                         
   4  10   1       1442.86       1344.30        94.11 o                         
   5  10   1        481.87        443.96        52.01 o                         
   6  10   1        425.83        381.43        55.23 o                         
   7  10   1        404.13        352.94        46.61 o                         
   8  10   1        557.33        577.52       102.70 o                         
  -6  11   1        694.75        687.70        79.17 o                         
  -5  11   1        695.14        709.15        54.68 o                         
  -4  11   1        618.78        666.54        51.42 o                         
  -3  11   1        200.70        213.34        28.31 o                         
  -2  11   1        363.94        430.25        34.64 o                         
  -1  11   1        427.42        420.04        33.27 o                         
   0  11   1        594.76        592.92        60.21 o                         
   1  11   1        969.79       1012.34        65.55 o                         
   2  11   1        301.75        264.67        46.68 o                         
   3  11   1         62.15         20.53        25.96 o                         
   4  11   1         44.61         65.44        26.89 o                         
   5  11   1          3.80         -9.90        12.44 o                         
   6  11   1         19.27         -8.71        25.69 o                         
   7  11   1         12.50          7.99        46.16 o                         
  -5  12   1        746.52        673.55        78.52 o                         
  -4  12   1        876.35        955.54        57.37 o                         
  -3  12   1        509.02        484.91        44.79 o                         
  -2  12   1        761.03        758.24        48.78 o                         
  -1  12   1        775.23        874.58        51.07 o                         
   0  12   1        189.14        235.54        37.62 o                         
   1  12   1       1424.97       1417.00       111.77 o                         
   2  12   1       1509.87       1596.74       120.33 o                         
   3  12   1        621.16        663.70        78.32 o                         
   4  12   1        192.77        206.16        45.73 o                         
   5  12   1        340.12        297.41        55.02 o                         
   6  12   1         43.24         -8.08        23.65 o                         
  -4  13   1          8.13        -22.39        22.39 o                         
  -3  13   1        161.38        122.59        34.93 o                         
  -2  13   1        106.49         57.96        23.74 o                         
  -1  13   1        177.05        168.14        33.78 o                         
   0  13   1        426.79        604.48       178.27 o                         
   1  13   1        697.55        643.33        79.35 o                         
   2  13   1        568.14        558.51       104.14 o                         
   0 -13   2        194.24        211.16        65.19 o                         
   1 -13   2        462.15        466.03        65.36 o                         
  -2 -12   2        237.66        145.37       123.46 o                         
  -1 -12   2         93.11         88.78        25.71 o                         
   0 -12   2        199.35        209.93        43.94 o                         
   1 -12   2        698.73        760.01        52.04 o                         
   2 -12   2        839.50        829.29        62.02 o                         
   3 -12   2        877.25        859.00       119.58 o                         
   4 -12   2        957.67       1065.61       137.89 o                         
  -4 -11   2        188.44        131.46        45.00 o                         
  -3 -11   2        112.06         50.22        27.87 o                         
  -2 -11   2          0.02        -16.17        16.74 o                         
  -1 -11   2          0.54         -2.63        15.70 o                         
   0 -11   2         45.70         50.40        19.01 o                         
   1 -11   2         39.30         32.41        16.01 o                         
   2 -11   2        108.95        102.34        22.36 o                         
   3 -11   2        254.01        257.56        34.81 o                         
   4 -11   2        320.67        267.27        33.97 o                         
  -6 -10   2        299.44        202.90        49.33 o                         
  -5 -10   2        550.41        415.48        83.20 o                         
  -4 -10   2       1813.95       1907.36        93.87 o                         
  -3 -10   2       1363.77       1436.53        86.07 o                         
  -2 -10   2        457.43        435.00        44.14 o                         
  -1 -10   2        339.97        309.62        43.89 o                         
   0 -10   2       1248.04       1302.28        68.51 o                         
   1 -10   2        184.70        188.81        39.81 o                         
   2 -10   2         85.79         50.39        12.56 o                         
   3 -10   2         69.64         44.32        28.34 o                         
   4 -10   2          8.11         13.27        10.17 o                         
   5 -10   2         16.93         13.84        10.97 o                         
   6 -10   2          0.62         -4.04        17.89 o                         
  -8  -9   2         78.29         62.97        42.41 o                         
  -7  -9   2        294.40        256.18        38.44 o                         
  -6  -9   2        341.12        269.49        79.70 o                         
  -5  -9   2        252.86        198.52        24.35 o                         
  -4  -9   2        275.80        263.63        30.33 o                         
  -3  -9   2       1890.55       1985.12        90.56 o                         
  -2  -9   2       2665.75       2758.08       106.40 o                         
  -1  -9   2        758.83        839.88        51.75 o                         
   0  -9   2       1760.84       1787.76        76.04 o                         
   1  -9   2        935.73        952.26        55.18 o                         
   2  -9   2        797.45        831.96        46.48 o                         
   3  -9   2        572.06        548.38        42.90 o                         
   4  -9   2       1532.38       1428.33        64.02 o                         
   5  -9   2        260.60        231.40        45.27 o                         
   6  -9   2        203.77        186.56        33.91 o                         
   7  -9   2         52.98          8.08        19.04 o                         
  -8  -8   2         18.74         36.92        29.42 o                         
  -7  -8   2         29.81         55.83        23.96 o                         
  -6  -8   2        121.39         75.85        22.09 o                         
  -5  -8   2         40.83         18.55         9.05 o                         
  -4  -8   2          1.58         29.14        11.02 o                         
  -3  -8   2        148.94        139.86        19.43 o                         
  -2  -8   2        638.35        657.11        47.08 o                         
  -1  -8   2        466.48        434.42        35.61 o                         
   0  -8   2        627.25        606.94        41.40 o                         
   1  -8   2        400.01        432.40        35.87 o                         
   2  -8   2        687.11        660.39        35.41 o                         
   3  -8   2       2885.12       3027.93        95.72 o                         
   4  -8   2       2282.03       2255.63        83.67 o                         
   5  -8   2        686.93        663.73        45.98 o                         
   6  -8   2        481.06        467.45        48.86 o                         
   7  -8   2        567.61        491.74        52.56 o                         
   8  -8   2        616.54        790.31        83.41 o                         
  -8  -7   2        623.21        537.96        67.69 o                         
  -7  -7   2        121.91        168.37        31.12 o                         
  -6  -7   2         92.35         72.64        15.66 o                         
  -5  -7   2        771.53        744.31        44.43 o                         
  -4  -7   2        401.18        395.25        31.03 o                         
  -3  -7   2        312.38        251.49        21.29 o                         
  -2  -7   2        349.59        374.63        21.59 o                         
  -1  -7   2        537.66        597.90        25.07 o                         
   0  -7   2          0.05         -0.23         2.25 o                         
   1  -7   2         16.34          6.52         6.45 o                         
   2  -7   2         41.23         54.00        10.80 o                         
   3  -7   2         49.18         50.25        13.32 o                         
   4  -7   2         43.37         35.63        11.60 o                         
   5  -7   2       1341.57       1247.72        52.37 o                         
   6  -7   2        480.37        421.12        44.17 o                         
   7  -7   2        445.30        427.75        44.22 o                         
   8  -7   2        115.20        102.65        22.16 o                         
   9  -7   2        651.56        754.38        91.16 o                         
  -9  -6   2        178.44        144.69        50.48 o                         
  -8  -6   2       1006.25       1191.86        75.95 o                         
  -7  -6   2        391.15        399.18        41.31 o                         
  -6  -6   2        406.17        426.96        33.26 o                         
  -5  -6   2       1585.93       1616.62        62.38 o                         
  -4  -6   2       2923.20       3051.10        83.76 o                         
  -3  -6   2       1875.01       1933.35        62.86 o                         
  -2  -6   2       2051.75       2226.06        56.81 o                         
  -1  -6   2       3015.38       2996.63        60.14 o                         
   0  -6   2       1071.79       1010.49        25.93 o                         
   1  -6   2        619.90        710.25        31.41 o                         
   2  -6   2         83.65         52.24        10.35 o                         
   3  -6   2        774.58        772.92        38.05 o                         
   4  -6   2        196.57        207.79        22.19 o                         
   5  -6   2         91.33         84.83        13.17 o                         
   6  -6   2         14.76         -0.47        18.79 o                         
   7  -6   2          0.08         -8.10        10.25 o                         
   8  -6   2         41.84         12.08        11.72 o                         
   9  -6   2          1.47         15.13        15.35 o                         
 -10  -5   2         28.57         16.73        25.39 o                         
  -9  -5   2         41.52         33.72        22.24 o                         
  -8  -5   2         62.61         88.81        21.57 o                         
  -7  -5   2         21.41         18.75        11.50 o                         
  -6  -5   2         34.25         19.94         8.70 o                         
  -5  -5   2        545.86        588.64        35.85 o                         
  -4  -5   2       2135.16       2221.75        71.87 o                         
  -3  -5   2       4509.82       4799.80        98.06 o                         
  -2  -5   2       2156.55       2051.31       223.48 o                         
  -1  -5   2       4327.46       4419.91        72.98 o                         
   0  -5   2       4409.98       4501.65        99.13 o                         
   1  -5   2       4705.19       4953.95        84.68 o                         
   2  -5   2        737.30        768.99        37.77 o                         
   3  -5   2       2260.60       2163.03        75.59 o                         
   4  -5   2       1935.87       1873.50        47.26 o                         
   5  -5   2       1203.66       1276.55        39.17 o                         
   6  -5   2        527.34        473.43        31.32 o                         
   7  -5   2       1512.54       1491.00        69.44 o                         
   8  -5   2        439.85        461.71        41.12 o                         
   9  -5   2        312.12        351.21        50.38 o                         
  10  -5   2        112.44         66.92        38.08 o                         
 -10  -4   2         26.98        107.31        47.31 o                         
  -9  -4   2         30.36         13.76        13.21 o                         
  -8  -4   2        193.82        178.35        30.91 o                         
  -7  -4   2        320.31        277.90        29.38 o                         
  -6  -4   2        427.83        386.74        26.64 o                         
  -5  -4   2         53.45         47.10        10.13 o                         
  -4  -4   2         49.74         50.03        10.68 o                         
  -3  -4   2        251.03        254.75        20.43 o                         
  -2  -4   2          9.69          8.84         2.91 o                         
  -1  -4   2       2268.90       2297.80        58.98 o                         
   0  -4   2       1466.33       1643.26        32.01 o                         
   1  -4   2       5875.00       6307.29       102.03 o                         
   2  -4   2       1756.87       1909.43        55.00 o                         
   3  -4   2       1381.02       1305.85        34.55 o                         
   4  -4   2       1668.32       1723.82        44.34 o                         
   5  -4   2       3328.27       3080.66        62.81 o                         
   6  -4   2       1260.66       1258.49        48.02 o                         
   7  -4   2        988.59        978.09        45.93 o                         
   8  -4   2       1661.14       1694.66        76.42 o                         
   9  -4   2        685.20        669.59        50.58 o                         
  10  -4   2        359.22        396.93        79.04 o                         
 -10  -3   2        357.95        392.55        43.63 o                         
  -9  -3   2        441.04        509.53        45.85 o                         
  -8  -3   2        661.36        703.04        50.24 o                         
  -7  -3   2        919.75        917.35        46.36 o                         
  -6  -3   2       1646.61       1598.68        41.24 o                         
  -5  -3   2       1850.49       1701.24        43.68 o                         
  -4  -3   2       1457.78       1561.73        45.88 o                         
  -3  -3   2       1216.66       1190.95        41.44 o                         
  -2  -3   2        955.98       1046.04        36.34 o                         
  -1  -3   2        252.91        225.53        11.37 o                         
   0  -3   2       1057.95       1186.35        32.06 o                         
   1  -3   2        609.18        569.90        21.90 o                         
   2  -3   2        100.50        103.74         7.68 o                         
   3  -3   2        535.12        551.32        20.13 o                         
   4  -3   2         28.89         41.34         5.82 o                         
   5  -3   2        385.68        372.05        17.73 o                         
   6  -3   2        251.82        262.75        15.88 o                         
   7  -3   2        144.69        141.94        16.56 o                         
   8  -3   2       1589.82       1590.67        58.19 o                         
   9  -3   2        197.55        183.81        26.33 o                         
  10  -3   2        235.94        268.62        36.24 o                         
 -10  -2   2         16.53          0.75        14.18 o                         
  -9  -2   2        903.82        834.74        58.23 o                         
  -8  -2   2       1295.60       1260.18        61.89 o                         
  -7  -2   2       1722.83       1746.54        62.17 o                         
  -6  -2   2       1122.02       1035.10        42.99 o                         
  -5  -2   2       2555.11       2507.45        49.07 o                         
  -4  -2   2       9462.76       9271.59       101.66 o                         
  -3  -2   2       7126.93       7189.49       152.92 o                         
  -2  -2   2       2295.20       2272.72        73.02 o                         
  -1  -2   2       1117.05       1026.17        30.22 o                         
   0  -2   2       7236.66       8140.52       195.82 o                         
   1  -2   2       6197.26       6318.51        79.46 o                         
   2  -2   2       5105.34       5429.78        54.51 o                         
   3  -2   2       3195.08       2966.02        53.44 o                         
   4  -2   2       1717.88       1746.92        30.29 o                         
   5  -2   2       4201.78       4486.41        62.82 o                         
   6  -2   2        764.05        718.98        23.78 o                         
   7  -2   2        312.88        283.55        22.43 o                         
   8  -2   2        103.21        109.68        15.29 o                         
   9  -2   2         15.51         13.87         9.97 o                         
  10  -2   2          8.32          5.04        11.11 o                         
  11  -2   2          9.80        -22.50        39.23 o                         
 -10  -1   2         56.20         38.63        18.31 o                         
  -9  -1   2          2.58         -1.06        18.74 o                         
  -8  -1   2        199.22        172.73        20.80 o                         
  -7  -1   2        325.18        319.43        26.50 o                         
  -6  -1   2        375.91        379.71        18.92 o                         
  -5  -1   2         13.77         11.33         4.63 o                         
  -4  -1   2       2381.89       2266.04        39.93 o                         
  -3  -1   2       5947.75       6090.95        71.32 o                         
  -2  -1   2       1064.42        946.93        34.51 o                         
  -1  -1   2        184.09        227.17        18.30 o                         
   0  -1   2      11313.73      11567.19       106.86 o                         
   1  -1   2         59.09         82.90         4.49 o                         
   2  -1   2       6700.26       6943.36        55.80 o                         
   3  -1   2       3998.45       3782.59        43.24 o                         
   4  -1   2       5274.37       5289.74        49.91 o                         
   5  -1   2       2326.05       2318.09        35.52 o                         
   6  -1   2       3023.98       3050.11        56.33 o                         
   7  -1   2        949.53        955.27        52.26 o                         
   8  -1   2        402.49        423.07        32.23 o                         
   9  -1   2        390.04        415.71        34.56 o                         
  10  -1   2        281.28        335.47        33.38 o                         
  11  -1   2        351.93        334.39        57.80 o                         
 -10   0   2        253.17        222.00        32.44 o                         
  -9   0   2        754.11        795.06        65.05 o                         
  -8   0   2        468.49        476.00        38.25 o                         
  -7   0   2        238.03        252.11        20.88 o                         
  -6   0   2        128.10        107.06         9.68 o                         
  -5   0   2       1735.19       1769.68        35.13 o                         
  -4   0   2       1059.97        978.53        25.62 o                         
  -3   0   2        119.57        146.92         9.65 o                         
  -2   0   2          7.99         16.90         4.92 o                         
  -1   0   2         56.70         58.63        17.39 o                         
   0   0   2       5638.35       4934.87        69.10 o                         
   1   0   2       1020.17       1560.26        23.80 o                         
   2   0   2          2.37         52.90         4.07 o                         
   3   0   2       1223.62       1439.18        23.53 o                         
   4   0   2       9096.70       8893.18       102.00 o                         
   5   0   2       2113.17       2143.76        36.46 o                         
   6   0   2       1326.91       1333.52        39.97 o                         
   7   0   2        212.36        237.46        22.34 o                         
   8   0   2        930.69        981.91        48.23 o                         
   9   0   2        571.76        597.65        40.77 o                         
  10   0   2        559.33        626.60        45.06 o                         
  11   0   2        334.12        340.40        57.98 o                         
 -10   1   2        177.60        153.48        31.97 o                         
  -9   1   2        584.81        548.23        54.38 o                         
  -8   1   2       1015.70       1124.85        83.31 o                         
  -7   1   2       1646.35       1760.75        64.84 o                         
  -6   1   2       1474.40       1520.64        38.02 o                         
  -5   1   2       3783.36       3839.38        69.88 o                         
  -4   1   2       4092.40       4164.97        73.57 o                         
  -3   1   2       5366.13       5345.62        72.61 o                         
  -2   1   2         59.91         27.80         3.22 o                         
  -1   1   2      12109.34      13604.61        95.75 o                         
   0   1   2       5602.85       4080.69        98.08 o                         
   1   1   2         11.72         44.57         2.78 o                         
   2   1   2       1216.94        903.31        16.42 o                         
   3   1   2       2451.39       2866.22        47.48 o                         
   4   1   2         14.16         20.40         3.55 o                         
   5   1   2        600.04        590.14        17.68 o                         
   6   1   2         40.59         43.47         6.84 o                         
   7   1   2        445.72        484.20        31.10 o                         
   8   1   2         39.41         29.85        10.54 o                         
   9   1   2        204.07        203.68        24.23 o                         
  10   1   2        155.63        132.48        24.77 o                         
  11   1   2        170.62        191.35        44.49 o                         
 -10   2   2          2.05        -19.21        19.21 o                         
  -9   2   2         48.76         71.95        22.25 o                         
  -8   2   2       1788.13       1944.32        84.19 o                         
  -7   2   2       1339.71       1409.55        46.83 o                         
  -6   2   2       1658.26       1675.47        50.55 o                         
  -5   2   2       1083.43       1042.89        31.11 o                         
  -4   2   2       1269.76       1103.81        32.73 o                         
  -3   2   2       3081.36       2941.50        49.30 o                         
  -2   2   2       5717.25       6053.59        75.00 o                         
  -1   2   2       5059.91       4721.45        61.40 o                         
   0   2   2        163.26        229.48         8.86 o                         
   1   2   2         52.26         27.42         2.86 o                         
   2   2   2       2385.83       2353.26        25.91 o                         
   3   2   2      12973.99      13506.32       113.48 o                         
   4   2   2       6675.08       6861.13        88.57 o                         
   5   2   2        960.35        908.23        31.90 o                         
   6   2   2        502.04        543.91        26.74 o                         
   7   2   2         17.43         23.34         7.36 o                         
   8   2   2        586.71        639.68        39.91 o                         
   9   2   2         30.65         10.75         9.51 o                         
  10   2   2         61.05         24.27        12.45 o                         
  11   2   2         15.83        -20.09        20.09 o                         
 -10   3   2        140.82        101.81        27.02 o                         
  -9   3   2        707.67        654.95        58.90 o                         
  -8   3   2        102.46         70.78        19.69 o                         
  -7   3   2        338.06        348.81        28.82 o                         
  -6   3   2          3.45         -0.42         6.26 o                         
  -5   3   2        109.15         91.15        12.92 o                         
  -4   3   2       2802.58       2903.07        63.80 o                         
  -3   3   2        779.99        707.96        21.45 o                         
  -2   3   2        432.70        415.40        17.36 o                         
  -1   3   2       4438.77       4383.99        49.44 o                         
   0   3   2        822.55        944.53        25.75 o                         
   1   3   2       1320.07       1217.95        17.38 o                         
   2   3   2       4555.96       4287.73        38.95 o                         
   3   3   2      10736.63      11343.32        96.96 o                         
   4   3   2       8350.84       8002.55       122.76 o                         
   5   3   2       4745.46       4865.90        88.56 o                         
   6   3   2       1262.40       1245.06        52.90 o                         
   7   3   2       1779.44       1738.45        68.59 o                         
   8   3   2       1462.46       1539.11        62.37 o                         
   9   3   2        618.78        602.42        41.61 o                         
  10   3   2        344.04        334.56        33.66 o                         
  11   3   2        369.11        418.57        63.64 o                         
 -10   4   2        636.47        551.55        96.93 o                         
  -9   4   2        650.73        697.99        61.05 o                         
  -8   4   2         41.65         54.49        14.04 o                         
  -7   4   2         28.21         20.04         9.70 o                         
  -6   4   2       1541.22       1598.38        49.64 o                         
  -5   4   2       1132.56       1130.04        43.37 o                         
  -4   4   2        115.12         98.68        12.30 o                         
  -3   4   2        109.29        108.81        19.53 o                         
  -2   4   2       4394.99       4562.01        62.66 o                         
  -1   4   2          2.50          4.33         4.12 o                         
   0   4   2         36.54         43.07         5.16 o                         
   1   4   2       3675.80       3544.35        38.80 o                         
   2   4   2         13.15         18.32         2.47 o                         
   3   4   2        641.12        573.09        15.48 o                         
   4   4   2       1928.28       2165.72        45.31 o                         
   5   4   2       2607.94       2473.89        51.48 o                         
   6   4   2        555.26        539.54        35.45 o                         
   7   4   2        209.20        183.76        23.01 o                         
   8   4   2         56.37         54.77        17.23 o                         
   9   4   2        126.30        143.97        20.89 o                         
  10   4   2        454.23        480.19        45.79 o                         
  11   4   2        756.15        956.56       134.43 o                         
  -9   5   2        589.43        668.83        66.13 o                         
  -8   5   2        492.85        525.07        41.76 o                         
  -7   5   2        304.28        338.60        23.83 o                         
  -6   5   2       1968.97       2042.85        65.96 o                         
  -5   5   2       4477.48       4603.00       103.92 o                         
  -4   5   2       4773.40       4786.11       115.72 o                         
  -3   5   2       1549.51       1423.88        44.87 o                         
  -2   5   2       6804.88       7277.99       116.14 o                         
  -1   5   2      12686.28      13419.85       268.07 o                         
   0   5   2       7364.84       7608.35       178.96 o                         
   1   5   2        309.98        199.97        10.00 o                         
   2   5   2       1904.42       2048.97        29.95 o                         
   3   5   2        543.85        461.69        15.70 o                         
   4   5   2         53.33         67.68         7.01 o                         
   5   5   2         65.60         69.62        12.00 o                         
   6   5   2        197.44        170.91        20.01 o                         
   7   5   2         33.61         26.65        10.28 o                         
   8   5   2         16.30         30.98        14.31 o                         
   9   5   2         21.70         16.17        11.82 o                         
  10   5   2         91.52         83.07        28.69 o                         
  -9   6   2        142.73         89.20        24.61 o                         
  -8   6   2        108.49         98.80        15.98 o                         
  -7   6   2        184.89        160.92        18.96 o                         
  -6   6   2        217.19        225.79        22.70 o                         
  -5   6   2        220.56        222.17        30.46 o                         
  -4   6   2       1612.61       1584.45        66.98 o                         
  -3   6   2       2358.80       2528.16       100.50 o                         
  -2   6   2       3447.45       3630.52        94.31 o                         
  -1   6   2       2265.05       2237.15        67.12 o                         
   0   6   2       2827.23       2719.32        65.87 o                         
   1   6   2       3316.85       3286.81        54.35 o                         
   2   6   2       2664.53       2642.85        45.28 o                         
   3   6   2       5117.24       5345.63        73.90 o                         
   4   6   2       1728.00       1848.55        45.65 o                         
   5   6   2        761.17        730.24        36.48 o                         
   6   6   2        889.63        900.71        46.99 o                         
   7   6   2       2237.65       2240.85        83.10 o                         
   8   6   2        177.49        233.62        33.36 o                         
   9   6   2        122.82        112.41        32.11 o                         
  10   6   2        161.35         87.12        45.00 o                         
  -8   7   2         84.86         38.15        16.97 o                         
  -7   7   2         69.92         44.16        19.82 o                         
  -6   7   2        185.19        176.97        21.59 o                         
  -5   7   2        200.26        148.48        18.56 o                         
  -4   7   2        400.06        380.46        27.84 o                         
  -3   7   2         28.56         29.36         8.90 o                         
  -2   7   2        291.99        261.98        21.12 o                         
  -1   7   2        371.01        401.85        21.21 o                         
   0   7   2        942.72        986.02        36.61 o                         
   1   7   2        460.17        439.73        20.06 o                         
   2   7   2       2275.73       2165.66        50.28 o                         
   3   7   2       1766.96       1773.05        55.27 o                         
   4   7   2       1711.86       1835.20        58.79 o                         
   5   7   2        860.61        808.25        40.25 o                         
   6   7   2        873.47        868.43        57.92 o                         
   7   7   2       2781.75       2630.43       127.05 o                         
   8   7   2        619.37        688.87        74.66 o                         
   9   7   2        379.73        417.61        61.91 o                         
  -8   8   2        528.84        534.89       104.01 o                         
  -7   8   2        262.00        262.34        44.09 o                         
  -6   8   2        638.99        536.43        71.07 o                         
  -5   8   2       2032.23       1889.00        86.78 o                         
  -4   8   2       2737.59       2704.63        78.96 o                         
  -3   8   2        857.86        829.09        41.18 o                         
  -2   8   2        308.06        259.66        22.50 o                         
  -1   8   2        592.24        586.87        32.35 o                         
   0   8   2         46.26         86.95        19.28 o                         
   1   8   2        764.33        751.42        27.91 o                         
   2   8   2         82.90         78.16         9.80 o                         
   3   8   2          0.85         -5.36         5.97 o                         
   4   8   2        444.73        436.32        40.28 o                         
   5   8   2          2.99         -9.08        15.33 o                         
   6   8   2         99.42         99.88        22.53 o                         
   7   8   2         76.51         82.75        20.65 o                         
   8   8   2        231.51        161.50        53.94 o                         
   9   8   2        117.89         45.00        34.62 o                         
  -8   9   2         45.53        -23.08        27.69 o                         
  -7   9   2        284.28        240.54        31.10 o                         
  -6   9   2        314.82        319.20        31.17 o                         
  -5   9   2       1940.49       1702.06       138.73 o                         
  -4   9   2       1750.85       1552.44       109.07 o                         
  -3   9   2       1089.79       1005.06        66.53 o                         
  -2   9   2        940.22        955.99        45.86 o                         
  -1   9   2       2641.87       2670.63        83.79 o                         
   0   9   2        564.16        539.51        40.57 o                         
   1   9   2       1654.40       1716.97        55.62 o                         
   2   9   2        988.32        998.23        46.09 o                         
   3   9   2         82.00         77.59        18.66 o                         
   4   9   2          1.33        -11.97        11.98 o                         
   5   9   2        548.42        508.07        47.51 o                         
   6   9   2        175.00        128.83        39.53 o                         
   7   9   2          2.01        -10.73        18.41 o                         
   8   9   2          1.09          0.58        31.15 o                         
  -7  10   2         36.35         -5.17        48.17 o                         
  -6  10   2         20.10          3.77        13.87 o                         
  -5  10   2        134.71         95.02        25.75 o                         
  -4  10   2        340.19        288.34        51.65 o                         
  -3  10   2        619.96        601.59        78.91 o                         
  -2  10   2        967.46       1008.50        55.77 o                         
  -1  10   2       3529.22       3409.62        98.44 o                         
   0  10   2       1404.08       1400.79        72.98 o                         
   1  10   2        342.60        328.77        28.38 o                         
   2  10   2       1313.02       1340.22        71.29 o                         
   3  10   2       2986.19       2894.10       111.05 o                         
   4  10   2       1643.29       1752.10        89.28 o                         
   5  10   2        650.93        596.47        53.92 o                         
   6  10   2        984.31       1051.70       177.48 o                         
   7  10   2        303.03        323.17        77.40 o                         
   8  10   2        547.86        480.01        96.35 o                         
  -6  11   2         19.75         28.43        18.86 o                         
  -5  11   2          0.81         11.34        10.66 o                         
  -4  11   2         25.82         18.23        10.59 o                         
  -3  11   2         28.44         21.37        10.40 o                         
  -2  11   2         28.69         40.41        11.77 o                         
  -1  11   2         70.10         71.48        13.61 o                         
   0  11   2        207.31        177.12        24.36 o                         
   1  11   2         96.18         80.67        25.22 o                         
   2  11   2         31.87         47.07        22.40 o                         
   3  11   2        348.63        381.29        42.00 o                         
   4  11   2        401.90        358.26        42.54 o                         
   5  11   2        316.94        264.91        39.02 o                         
   6  11   2        444.33        392.23        56.73 o                         
   7  11   2        377.05        379.29       126.06 o                         
  -6  12   2        745.78        806.56       125.77 o                         
  -5  12   2        799.02        891.61        90.09 o                         
  -4  12   2        642.17        717.89        55.36 o                         
  -3  12   2        513.21        543.23        46.43 o                         
  -2  12   2        435.96        463.45        37.43 o                         
  -1  12   2         62.52         86.51        20.18 o                         
   0  12   2         19.34         31.34        21.31 o                         
   1  12   2         57.99         57.22        26.85 o                         
   2  12   2        419.01        385.61        60.58 o                         
   3  12   2         80.34         72.13        28.83 o                         
   4  12   2          2.68         -6.33        20.48 o                         
   5  12   2          1.79          9.78        50.19 o                         
   6  12   2        105.57        103.27        46.16 o                         
  -4  13   2        445.23        613.29       109.04 o                         
  -3  13   2        454.01        549.63        57.75 o                         
  -2  13   2        913.59       1000.45        78.80 o                         
  -1  13   2        352.20        303.38        43.59 o                         
   0  13   2        683.18        772.74        86.60 o                         
   1  13   2        480.02        606.81       164.72 o                         
   2  13   2        476.77        497.82        68.41 o                         
   3  13   2        430.81        418.96        93.18 o                         
   4  13   2        741.97        557.90       104.43 o                         
   0 -13   3        131.01        252.70        70.96 o                         
  -1 -12   3        171.24        133.85        49.04 o                         
   0 -12   3        535.83        617.75        74.85 o                         
   1 -12   3        627.36        678.32        80.77 o                         
   2 -12   3        228.85        244.05        47.60 o                         
   3 -12   3        190.82        233.66        76.73 o                         
  -5 -11   3        144.68        195.01        60.00 o                         
  -4 -11   3        287.01        266.67        49.73 o                         
  -3 -11   3        349.60        331.53        38.14 o                         
  -2 -11   3        410.14        396.96        41.55 o                         
  -1 -11   3        234.16        247.02        32.57 o                         
   0 -11   3        405.42        313.35        43.80 o                         
   1 -11   3        506.79        517.40        60.71 o                         
   2 -11   3        222.57        204.78        27.09 o                         
   3 -11   3        613.52        652.67        48.39 o                         
   4 -11   3        948.13        952.80        75.10 o                         
  -5 -10   3          0.29        -16.82        16.82 o                         
  -4 -10   3         52.54         39.95        15.21 o                         
  -3 -10   3        109.77         98.60        21.24 o                         
  -2 -10   3         56.10         60.91        17.60 o                         
  -1 -10   3         16.14          5.93        11.01 o                         
   0 -10   3        113.93         85.99        20.19 o                         
   1 -10   3        275.86        254.22        36.56 o                         
   2 -10   3         41.34         36.34        12.00 o                         
   3 -10   3        269.66        273.54        30.93 o                         
   4 -10   3        364.16        319.70        32.64 o                         
   5 -10   3        747.16        739.67        82.42 o                         
  -7  -9   3        731.83        704.44       105.00 o                         
  -6  -9   3        257.09        369.24        81.93 o                         
  -5  -9   3       1035.52       1071.51        70.68 o                         
  -4  -9   3        477.36        395.33        61.36 o                         
  -3  -9   3        271.84        266.79        40.14 o                         
  -2  -9   3       1132.67       1161.37        71.22 o                         
  -1  -9   3       2235.53       2451.79       103.78 o                         
   0  -9   3        842.15        805.56        52.61 o                         
   1  -9   3        109.03         80.00        20.40 o                         
   2  -9   3        272.67        241.35        23.62 o                         
   3  -9   3         47.96         53.61        13.27 o                         
   4  -9   3         29.80          5.76        11.89 o                         
   5  -9   3         80.67         66.95        25.97 o                         
   6  -9   3         18.43        -12.13        12.13 o                         
   7  -9   3        103.12         60.58        35.19 o                         
  -8  -8   3         69.40         67.50        36.35 o                         
  -7  -8   3        524.94        604.32        70.73 o                         
  -6  -8   3        605.62        612.27        59.87 o                         
  -5  -8   3        257.05        218.62        26.18 o                         
  -4  -8   3         26.02         12.63         9.85 o                         
  -3  -8   3        703.63        815.51        72.14 o                         
  -2  -8   3       1203.51       1217.14        68.97 o                         
  -1  -8   3       4631.00       4782.98       140.15 o                         
   0  -8   3       2025.62       2145.76        81.10 o                         
   1  -8   3       1008.51       1055.85        57.06 o                         
   2  -8   3        735.76        800.81        44.08 o                         
   3  -8   3       1718.12       1651.57        62.70 o                         
   4  -8   3        556.08        605.10        39.93 o                         
   5  -8   3        215.08        265.09        29.23 o                         
   6  -8   3        284.33        342.39        50.52 o                         
   7  -8   3        132.36        109.43        21.68 o                         
   8  -8   3         11.93         77.89        40.39 o                         
  -8  -7   3          0.24         -2.47        15.36 o                         
  -7  -7   3         17.28         -8.19        12.22 o                         
  -6  -7   3          0.05          0.09        15.49 o                         
  -5  -7   3         15.54          7.67         8.69 o                         
  -4  -7   3        425.84        408.04        55.49 o                         
  -3  -7   3        526.31        515.19        31.49 o                         
  -2  -7   3        217.84        208.97        18.25 o                         
  -1  -7   3       1071.54       1146.66        39.34 o                         
   0  -7   3       2091.97       2229.21        75.30 o                         
   1  -7   3        922.17       1032.63        42.82 o                         
   2  -7   3       1264.80       1270.11        52.55 o                         
   3  -7   3       2398.90       2321.45        67.20 o                         
   4  -7   3       1285.09       1334.55        57.23 o                         
   5  -7   3       1231.45       1253.10        78.11 o                         
   6  -7   3       1104.68       1152.49        73.86 o                         
   7  -7   3       1124.59       1168.98        68.00 o                         
   8  -7   3        718.18        772.75        66.62 o                         
  -8  -6   3        574.39        546.79        53.03 o                         
  -7  -6   3        473.75        519.88        48.39 o                         
  -6  -6   3        694.22        674.34        43.44 o                         
  -5  -6   3        230.89        252.03        25.41 o                         
  -4  -6   3         89.17        114.51        17.56 o                         
  -3  -6   3        164.82        150.53        17.34 o                         
  -2  -6   3        456.46        529.21        35.53 o                         
  -1  -6   3        946.19        989.17        36.38 o                         
   0  -6   3         17.19         15.06         4.09 o                         
   1  -6   3         24.08         28.39         7.91 o                         
   2  -6   3        958.03        958.03        42.52 o                         
   3  -6   3        163.03        130.56        14.47 o                         
   4  -6   3         25.67         33.49        10.22 o                         
   5  -6   3         53.44         57.09        13.08 o                         
   6  -6   3       1292.45       1212.29        72.25 o                         
   7  -6   3        447.70        411.34        38.77 o                         
   8  -6   3        489.60        573.63        48.06 o                         
   9  -6   3        123.98        153.73        38.55 o                         
  -9  -5   3        912.40        945.00        92.29 o                         
  -8  -5   3        805.79        750.20        60.48 o                         
  -7  -5   3        339.87        310.06        40.06 o                         
  -6  -5   3       1261.10       1265.15        57.24 o                         
  -5  -5   3       1921.26       1830.80        66.50 o                         
  -4  -5   3       1066.66       1044.18        47.85 o                         
  -3  -5   3       1664.89       1640.72        66.82 o                         
  -2  -5   3       3794.89       3931.59        79.11 o                         
  -1  -5   3       1900.52       1901.62        48.01 o                         
   0  -5   3       1003.08        956.08        25.66 o                         
   1  -5   3       1694.95       1808.78        55.74 o                         
   2  -5   3        478.49        469.74        22.94 o                         
   3  -5   3        120.75        123.20        14.60 o                         
   4  -5   3         38.14         33.59         8.75 o                         
   5  -5   3        173.19        161.17        17.05 o                         
   6  -5   3         37.30         31.21         9.84 o                         
   7  -5   3          1.69          7.31         9.22 o                         
   8  -5   3        126.38        116.59        21.32 o                         
   9  -5   3         12.75         16.93        13.28 o                         
  -9  -4   3          0.36          6.85        16.55 o                         
  -8  -4   3        186.33        191.58        27.59 o                         
  -7  -4   3        154.71        133.62        21.74 o                         
  -6  -4   3        565.30        550.68        51.30 o                         
  -5  -4   3         27.52         23.81        11.24 o                         
  -4  -4   3        418.05        366.98        27.52 o                         
  -3  -4   3       1605.74       1635.69        54.60 o                         
  -2  -4   3       3765.33       3746.99        73.47 o                         
  -1  -4   3       5325.66       5718.85       117.37 o                         
   0  -4   3       8716.17       9025.97       103.34 o                         
   1  -4   3       2621.52       2785.75        76.71 o                         
   2  -4   3       2631.86       2745.91        57.31 o                         
   3  -4   3       2753.39       2706.79        82.32 o                         
   4  -4   3       1443.36       1336.09        36.63 o                         
   5  -4   3        807.40        860.05        27.90 o                         
   6  -4   3       1113.59       1053.80        39.62 o                         
   7  -4   3        633.60        698.28        46.32 o                         
   8  -4   3        449.20        456.74        39.72 o                         
   9  -4   3        142.41        113.84        26.67 o                         
  10  -4   3        133.09        173.08        55.96 o                         
 -10  -3   3        108.18         54.23        38.65 o                         
  -9  -3   3         11.17         11.06        27.04 o                         
  -8  -3   3          1.09         -6.29        16.31 o                         
  -7  -3   3         41.48         33.78        12.66 o                         
  -6  -3   3          3.36          5.99        11.57 o                         
  -5  -3   3        183.98        138.66        15.38 o                         
  -4  -3   3          0.52         -5.82         5.82 o                         
  -3  -3   3         42.71         54.72         9.45 o                         
  -2  -3   3       3372.03       3814.16       113.20 o                         
  -1  -3   3       1364.18       1346.36        42.51 o                         
   0  -3   3       2255.31       2435.10        52.51 o                         
   1  -3   3       1551.49       1464.38        45.46 o                         
   2  -3   3       2133.04       2256.86        63.23 o                         
   3  -3   3       4381.23       4447.21        76.74 o                         
   4  -3   3       3016.29       3030.98        55.04 o                         
   5  -3   3       1198.33       1130.09        29.67 o                         
   6  -3   3       1146.54       1173.42        38.79 o                         
   7  -3   3       1222.46       1355.52        50.32 o                         
   8  -3   3       1089.39       1112.04        48.87 o                         
   9  -3   3        643.74        683.05        54.37 o                         
  10  -3   3        565.91        500.93        92.31 o                         
 -10  -2   3        378.62        384.98        50.09 o                         
  -9  -2   3       1535.58       1524.49        79.84 o                         
  -8  -2   3       1462.69       1439.86        72.19 o                         
  -7  -2   3        430.77        468.74        33.70 o                         
  -6  -2   3        567.08        571.03        25.68 o                         
  -5  -2   3       1669.36       1659.59        42.48 o                         
  -4  -2   3       5688.94       5693.40       112.20 o                         
  -3  -2   3       2208.13       2071.51       122.31 o                         
  -2  -2   3        207.64        206.78        59.71 o                         
  -1  -2   3        454.85        415.05        20.47 o                         
   0  -2   3        947.79        949.67        24.64 o                         
   1  -2   3        862.04        816.98        23.69 o                         
   2  -2   3        926.92        948.43        24.46 o                         
   3  -2   3        307.40        371.02        14.18 o                         
   4  -2   3        686.93        673.14        21.56 o                         
   5  -2   3        405.74        424.78        18.94 o                         
   6  -2   3        127.40        138.28        13.02 o                         
   7  -2   3       1354.41       1327.81        48.42 o                         
   8  -2   3       1117.65       1093.25        47.22 o                         
   9  -2   3        437.01        410.96        34.72 o                         
  10  -2   3        484.98        523.18        48.40 o                         
 -10  -1   3        230.01        229.79        33.64 o                         
  -9  -1   3        393.71        338.73        38.00 o                         
  -8  -1   3         91.43         84.37        19.07 o                         
  -7  -1   3        648.47        692.90        38.55 o                         
  -6  -1   3       1468.56       1458.60        37.63 o                         
  -5  -1   3       3393.35       3347.89        60.56 o                         
  -4  -1   3       4876.90       4789.07        67.48 o                         
  -3  -1   3       5948.82       5835.66        97.19 o                         
  -2  -1   3       2892.62       2787.71        81.76 o                         
  -1  -1   3        204.06        389.61        36.27 o                         
   0  -1   3      11480.06      12080.02       102.12 o                         
   1  -1   3        749.71        661.83        17.07 o                         
   2  -1   3       2294.58       2477.76        40.80 o                         
   3  -1   3        181.50        110.97         7.78 o                         
   4  -1   3       1666.00       1583.18        36.64 o                         
   5  -1   3        164.67        184.94        10.62 o                         
   6  -1   3       2360.39       2326.40        50.80 o                         
   7  -1   3        230.25        200.01        18.19 o                         
   8  -1   3         35.76          7.47         9.07 o                         
   9  -1   3          7.79          3.84         9.74 o                         
  10  -1   3         27.94         29.01        11.98 o                         
  11  -1   3         34.53          0.00        27.12 o                         
 -10   0   3          4.06        -15.18        15.18 o                         
  -9   0   3         93.26         36.58        15.63 o                         
  -8   0   3         18.38          3.08        11.58 o                         
  -7   0   3        357.02        364.59        25.61 o                         
  -6   0   3        341.14        313.27        19.40 o                         
  -5   0   3       4095.10       4251.46        69.53 o                         
  -4   0   3       2540.36       2397.63        49.83 o                         
  -3   0   3        657.20        719.55        25.85 o                         
  -2   0   3       1906.96       1898.64        51.46 o                         
  -1   0   3      54739.61      56208.98       629.15 o                         
   0   0   3      14763.94      14976.47       109.27 o                         
   1   0   3        369.39        224.00         8.61 o                         
   2   0   3       2762.84       3080.45        39.40 o                         
   3   0   3       5959.49       5675.24        59.60 o                         
   4   0   3       8476.13       8578.38        91.62 o                         
   5   0   3       3418.68       3133.95        53.40 o                         
   6   0   3       3669.99       3643.59        76.29 o                         
   7   0   3       1140.21       1153.49        49.15 o                         
   8   0   3        807.86        845.80        45.44 o                         
   9   0   3        424.75        424.72        38.30 o                         
  10   0   3        357.36        429.46        37.58 o                         
  11   0   3         83.49         42.29        23.41 o                         
 -10   1   3        163.30        152.77        33.24 o                         
  -9   1   3        272.65        298.96        41.40 o                         
  -8   1   3        931.60        986.67        68.07 o                         
  -7   1   3        159.72        175.87        18.25 o                         
  -6   1   3        839.30        797.49        37.41 o                         
  -5   1   3        631.51        645.60        31.35 o                         
  -4   1   3         37.87         21.84         4.95 o                         
  -3   1   3         29.04         27.72         3.73 o                         
  -2   1   3       3631.97       3490.50       164.94 o                         
  -1   1   3        115.63        209.67         8.36 o                         
   0   1   3        667.53       1010.35        20.62 o                         
   1   1   3        177.56        340.24         8.40 o                         
   2   1   3         97.81        256.84         8.01 o                         
   3   1   3       2082.90       2262.13        47.11 o                         
   4   1   3       1801.06       1742.99        33.71 o                         
   5   1   3       2726.93       2741.38        56.91 o                         
   6   1   3        800.18        847.56        33.36 o                         
   7   1   3       1304.28       1364.38        45.97 o                         
   8   1   3       1068.57       1078.76        51.27 o                         
   9   1   3        460.47        555.73        39.59 o                         
  10   1   3        220.56        231.26        24.72 o                         
  11   1   3        121.55        116.09        35.20 o                         
 -10   2   3        628.28        667.43        64.86 o                         
  -9   2   3        796.28        820.83        67.24 o                         
  -8   2   3       1517.75       1505.71        84.82 o                         
  -7   2   3       1029.61       1098.15        46.99 o                         
  -6   2   3       1966.04       2063.35        55.14 o                         
  -5   2   3       1173.34        993.72        40.03 o                         
  -4   2   3       1309.28       1305.77        36.74 o                         
  -3   2   3       1340.95       1353.72        31.75 o                         
  -2   2   3       8055.98       7742.37        87.40 o                         
  -1   2   3       4894.97       5516.05        54.59 o                         
   0   2   3        329.01        503.95         9.78 o                         
   1   2   3       4495.74       4874.21        48.77 o                         
   2   2   3        417.74        287.08         8.32 o                         
   3   2   3          3.18          6.21         1.94 o                         
   4   2   3         13.42         12.02         2.73 o                         
   5   2   3        429.18        402.14        20.53 o                         
   6   2   3        801.01        733.75        36.74 o                         
   7   2   3       2354.94       2406.86        58.60 o                         
   8   2   3        427.11        421.83        29.33 o                         
   9   2   3         45.07         31.81        14.30 o                         
  10   2   3         72.60         60.37        15.66 o                         
  11   2   3        317.25        316.62        55.29 o                         
 -10   3   3         51.86         57.78        27.19 o                         
  -9   3   3         87.68         78.97        24.77 o                         
  -8   3   3        126.83        129.14        20.99 o                         
  -7   3   3        748.00        828.78        54.60 o                         
  -6   3   3       1229.73       1188.29        43.97 o                         
  -5   3   3       2288.00       2345.32        63.02 o                         
  -4   3   3       5790.55       5878.13       182.22 o                         
  -3   3   3       3321.42       3432.45        51.16 o                         
  -2   3   3       1032.31        927.22        24.01 o                         
  -1   3   3       6186.33       6196.22        63.12 o                         
   0   3   3       3593.74       3493.35        56.67 o                         
   1   3   3       5163.89       5304.64        59.67 o                         
   2   3   3       2717.29       2597.12        46.39 o                         
   3   3   3       6116.55       6475.46        84.36 o                         
   4   3   3        142.35        145.11         8.17 o                         
   5   3   3       3882.97       3942.44        65.75 o                         
   6   3   3       1087.97       1113.62        35.32 o                         
   7   3   3       1791.78       1787.52        55.52 o                         
   8   3   3         18.45          3.23        10.36 o                         
   9   3   3         55.11         53.07        14.01 o                         
  10   3   3         75.46         39.63        13.55 o                         
  11   3   3         12.56        -35.77        35.77 o                         
 -10   4   3        165.81        137.89        55.96 o                         
  -9   4   3         70.15         75.43        22.12 o                         
  -8   4   3         18.75          6.82        15.60 o                         
  -7   4   3        124.98        113.56        14.43 o                         
  -6   4   3        234.00        237.91        19.18 o                         
  -5   4   3       1289.99       1211.31        46.05 o                         
  -4   4   3        938.36        904.32        32.47 o                         
  -3   4   3       1054.72        954.00        25.81 o                         
  -2   4   3       2310.01       2333.86        52.34 o                         
  -1   4   3       3281.55       3056.34        48.48 o                         
   0   4   3       1026.52       1131.75        41.55 o                         
   1   4   3       6887.46       6984.37        98.42 o                         
   2   4   3       2016.88       1878.79        28.83 o                         
   3   4   3         13.54         12.46         2.69 o                         
   4   4   3        845.92        687.53        30.76 o                         
   5   4   3       6199.54       6373.23        95.87 o                         
   6   4   3       2421.61       2365.53        56.68 o                         
   7   4   3       1394.03       1326.12        59.82 o                         
   8   4   3        239.45        242.44        25.06 o                         
   9   4   3        232.68        240.87        26.87 o                         
  10   4   3        307.62        339.41        34.22 o                         
  11   4   3        335.51        388.86        90.58 o                         
 -10   5   3        632.89        792.14       118.85 o                         
  -9   5   3        886.57        989.48        75.32 o                         
  -8   5   3        438.91        474.02        33.28 o                         
  -7   5   3       1473.63       1386.36        56.55 o                         
  -6   5   3        558.07        581.47        35.19 o                         
  -5   5   3        353.97        308.59        24.12 o                         
  -4   5   3         20.35         11.23         6.61 o                         
  -3   5   3       1289.40       1363.14        37.62 o                         
  -2   5   3        256.07        237.13        15.83 o                         
  -1   5   3       1669.57       1967.93        44.94 o                         
   0   5   3          9.07          6.70         3.84 o                         
   1   5   3        226.29        182.29        10.09 o                         
   2   5   3        312.77        371.86        15.45 o                         
   3   5   3        718.95        617.59        23.77 o                         
   4   5   3       1232.50       1283.62        28.98 o                         
   5   5   3       1623.42       1616.10        49.48 o                         
   6   5   3       2163.04       2291.51        88.13 o                         
   7   5   3       1735.17       1776.59        81.06 o                         
   8   5   3        664.90        669.46        46.66 o                         
   9   5   3        122.64        131.14        20.78 o                         
  10   5   3        497.30        578.02        65.83 o                         
  -9   6   3        836.61        932.03        92.92 o                         
  -8   6   3       1379.74       1481.42        59.89 o                         
  -7   6   3       1097.79       1074.47        52.54 o                         
  -6   6   3         12.30          0.19         7.23 o                         
  -5   6   3          3.60          2.80         6.82 o                         
  -4   6   3       1248.67       1188.85        46.68 o                         
  -3   6   3       5373.28       5388.42       140.81 o                         
  -2   6   3       1931.33       1873.55        49.89 o                         
  -1   6   3       2253.45       2164.40        46.65 o                         
   0   6   3        970.16        932.06        25.79 o                         
   1   6   3       2917.21       2848.63        59.60 o                         
   2   6   3       2175.36       2278.41        35.02 o                         
   3   6   3        520.95        462.33        20.99 o                         
   4   6   3         30.22         35.40         5.34 o                         
   5   6   3         76.81         59.51        14.00 o                         
   6   6   3        208.79        194.57        21.26 o                         
   7   6   3        127.79        121.00        22.97 o                         
   8   6   3          0.15        -16.03        16.77 o                         
   9   6   3         24.36         35.48        20.40 o                         
  10   6   3          1.64         -1.41        37.21 o                         
  -8   7   3        454.96        433.08        42.72 o                         
  -7   7   3        881.55        860.55        49.35 o                         
  -6   7   3        276.45        269.20        26.59 o                         
  -5   7   3        380.22        387.99        33.37 o                         
  -4   7   3       2196.44       2115.65        66.17 o                         
  -3   7   3       2743.51       2835.30        72.77 o                         
  -2   7   3       4370.58       4619.88        90.12 o                         
  -1   7   3       2869.34       2804.23        66.06 o                         
   0   7   3       5091.32       5239.49       149.74 o                         
   1   7   3       2523.78       2371.34        47.99 o                         
   2   7   3       9733.75       9542.48       109.85 o                         
   3   7   3       2680.00       2875.93       121.18 o                         
   4   7   3        655.57        634.43        38.14 o                         
   5   7   3        578.95        614.11        45.52 o                         
   6   7   3       1921.15       1827.04        82.53 o                         
   7   7   3        484.46        479.47        59.14 o                         
   8   7   3        351.55        341.01        52.77 o                         
   9   7   3        247.77        238.12        61.16 o                         
  -8   8   3         68.66         47.71        29.15 o                         
  -7   8   3          1.69        -10.70        12.32 o                         
  -6   8   3         73.71         43.64        13.16 o                         
  -5   8   3         19.55          4.28         9.21 o                         
  -4   8   3         29.40         16.39         9.21 o                         
  -3   8   3        267.20        223.18        21.81 o                         
  -2   8   3        263.74        245.02        21.54 o                         
  -1   8   3        356.59        365.45        19.92 o                         
   0   8   3       2943.30       3083.51       199.63 o                         
   1   8   3        576.26        534.86        24.32 o                         
   2   8   3        131.55        140.50        12.29 o                         
   3   8   3        177.17        181.51        16.89 o                         
   4   8   3       2640.11       2773.07       110.62 o                         
   5   8   3        375.68        397.07        38.89 o                         
   6   8   3       1381.42       1434.31        76.89 o                         
   7   8   3        380.23        434.68        57.86 o                         
   8   8   3        444.60        502.87        65.73 o                         
   9   8   3        629.66        564.25       104.43 o                         
  -8   9   3        606.54        185.20        63.46 o                         
  -7   9   3        393.16        364.97        59.63 o                         
  -6   9   3        607.51        651.26        43.86 o                         
  -5   9   3        628.25        579.65        40.14 o                         
  -4   9   3        907.04        850.14        46.30 o                         
  -3   9   3        339.69        348.32        28.73 o                         
  -2   9   3        546.55        492.37        32.26 o                         
  -1   9   3        126.66        119.37        16.06 o                         
   0   9   3         66.49         67.05        10.12 o                         
   1   9   3        106.40        106.88        10.46 o                         
   2   9   3          5.15          6.33         5.56 o                         
   3   9   3        183.98        200.41        23.02 o                         
   4   9   3        213.71        177.49        26.79 o                         
   5   9   3         88.15         81.45        19.67 o                         
   6   9   3        413.69        355.81        74.89 o                         
   7   9   3        276.22        244.47        47.49 o                         
   8   9   3        153.99        137.07        49.33 o                         
  -7  10   3        218.70        177.95        53.30 o                         
  -6  10   3        521.72        383.72        70.90 o                         
  -5  10   3        644.72        621.58        62.50 o                         
  -4  10   3        691.38        726.85        45.01 o                         
  -3  10   3       1103.21       1088.39        52.65 o                         
  -2  10   3       3866.77       3693.02        96.43 o                         
  -1  10   3       2316.08       2295.04        81.14 o                         
   0  10   3       1000.29        890.60        50.94 o                         
   1  10   3        895.26       1040.40       161.38 o                         
   2  10   3       1017.34       1010.82        53.72 o                         
   3  10   3       1050.26       1063.79        69.88 o                         
   4  10   3        716.65        744.63        57.57 o                         
   5  10   3         26.58         15.46        12.73 o                         
   6  10   3         45.99         28.41        15.95 o                         
   7  10   3          8.72         -5.52        16.62 o                         
   8  10   3         18.43        -36.35        36.35 o                         
  -6  11   3         26.79          5.63        15.70 o                         
  -5  11   3        249.61        193.61        39.14 o                         
  -4  11   3        199.23        149.47        32.37 o                         
  -3  11   3         76.62         76.67        26.43 o                         
  -2  11   3       1292.83       1281.00        64.78 o                         
  -1  11   3       1533.65       1582.95        61.77 o                         
   0  11   3        439.47        452.23        48.54 o                         
   1  11   3       1198.25       1135.28       103.65 o                         
   2  11   3        729.23        757.36        56.57 o                         
   3  11   3       1002.70       1041.86        70.01 o                         
   4  11   3        678.45        651.37        57.11 o                         
   5  11   3        721.00        869.05        89.52 o                         
   6  11   3         87.26        104.42        24.82 o                         
   7  11   3        372.76        416.38        62.63 o                         
  -6  12   3        287.98        300.01        74.43 o                         
  -5  12   3        137.32        135.05        29.49 o                         
  -4  12   3          4.58         -7.19        11.80 o                         
  -3  12   3         35.92         45.91        33.96 o                         
  -2  12   3          7.20         16.91        10.22 o                         
  -1  12   3        136.24        176.55        30.48 o                         
   0  12   3         58.65         45.94        18.31 o                         
   1  12   3        271.40        281.13        49.04 o                         
   2  12   3        293.46        228.76        47.32 o                         
   3  12   3        412.95        451.83        63.08 o                         
   4  12   3         96.62        105.54        33.80 o                         
   5  12   3        465.81        393.67        69.58 o                         
   6  12   3        518.71        485.91        64.00 o                         
  -3  13   3         98.82        125.44        36.51 o                         
  -2  13   3        222.99        187.45        64.62 o                         
  -1  13   3        297.33        318.63        44.11 o                         
   0  13   3         95.82         77.89        24.06 o                         
   1  13   3          2.63        -11.91        25.10 o                         
   2  13   3         14.91         -1.23        17.31 o                         
   3  13   3         12.37         -2.31        18.24 o                         
   4  13   3        125.41         67.03        29.00 o                         
   5  13   3         14.64         19.04        28.27 o                         
  -1  14   3        859.17        811.75       125.77 o                         
   0  14   3        483.07        501.94        96.93 o                         
  -2 -12   4        193.17        174.24        58.27 o                         
  -1 -12   4         97.48        110.77        48.46 o                         
   0 -12   4         49.78         15.58        26.54 o                         
  -5 -11   4        154.99        154.62        56.54 o                         
  -4 -11   4        317.12        278.66        75.00 o                         
  -3 -11   4        566.56        669.80        62.89 o                         
  -2 -11   4        268.23        301.39        42.18 o                         
  -1 -11   4        328.62        316.68        38.24 o                         
   0 -11   4        598.75        523.28        86.36 o                         
   1 -11   4        359.69        397.14        38.28 o                         
   2 -11   4        292.59        324.72        32.42 o                         
   3 -11   4        515.91        477.86        55.55 o                         
  -5 -10   4        491.50        610.54        57.89 o                         
  -4 -10   4        227.42        265.67        38.79 o                         
  -3 -10   4        398.89        325.71        37.75 o                         
  -2 -10   4        417.55        354.90        72.36 o                         
  -1 -10   4        850.95        824.36        63.65 o                         
   0 -10   4       1549.10       1359.48       111.87 o                         
   1 -10   4        626.99        595.61        53.52 o                         
   2 -10   4        301.97        322.38        28.14 o                         
   3 -10   4        470.77        516.05        39.01 o                         
   4 -10   4        466.88        413.92        38.08 o                         
  -6  -9   4        148.50        195.51        41.15 o                         
  -5  -9   4        592.70        548.83        53.23 o                         
  -4  -9   4        124.02        126.83        32.75 o                         
  -3  -9   4         18.73         39.90        14.71 o                         
  -2  -9   4        267.51        170.95        30.79 o                         
  -1  -9   4          3.73         12.29        11.87 o                         
   0  -9   4         92.03         82.73        19.09 o                         
   1  -9   4         44.09         11.05        10.62 o                         
   2  -9   4         76.35         95.47        16.80 o                         
   3  -9   4        227.70        212.40        24.33 o                         
   4  -9   4        417.76        370.05        34.63 o                         
   5  -9   4        378.17        343.20        44.15 o                         
   6  -9   4        344.30        375.59        81.35 o                         
  -8  -8   4        411.28        475.97        91.16 o                         
  -7  -8   4        473.82        482.48        50.37 o                         
  -6  -8   4        626.01        630.31        55.20 o                         
  -5  -8   4        626.22        701.45        47.92 o                         
  -4  -8   4         90.14         79.20        31.78 o                         
  -3  -8   4        312.56        250.29        32.96 o                         
  -2  -8   4         10.19         13.35        11.33 o                         
  -1  -8   4        219.18        184.07        27.74 o                         
   0  -8   4        504.74        575.55        59.37 o                         
   1  -8   4        981.13        943.90        83.86 o                         
   2  -8   4          6.21          2.28         9.24 o                         
   3  -8   4         36.42         35.99        12.70 o                         
   4  -8   4          0.40          7.74        10.11 o                         
   5  -8   4          0.44          5.44        15.64 o                         
   6  -8   4         89.89         87.00        20.37 o                         
   7  -8   4        399.82        421.74        85.96 o                         
  -8  -7   4        610.81        655.93        71.68 o                         
  -7  -7   4        337.89        344.53        42.72 o                         
  -6  -7   4        378.12        399.72        42.47 o                         
  -5  -7   4        602.30        623.95        56.13 o                         
  -4  -7   4       1752.30       1812.69        65.21 o                         
  -3  -7   4        925.63       1020.72        61.92 o                         
  -2  -7   4        684.48        769.85        42.84 o                         
  -1  -7   4        954.94        922.33        46.21 o                         
   0  -7   4       2296.08       2508.47        77.43 o                         
   1  -7   4       3556.66       3811.98       103.01 o                         
   2  -7   4       3893.77       3993.47        81.67 o                         
   3  -7   4       2824.38       2934.43        86.05 o                         
   4  -7   4        681.00        712.54        38.80 o                         
   5  -7   4        376.50        369.13        32.04 o                         
   6  -7   4        432.57        375.00        56.70 o                         
   7  -7   4        161.07        165.03        26.89 o                         
   8  -7   4        124.50        135.00        49.04 o                         
  -9  -6   4         21.52         27.12        26.54 o                         
  -8  -6   4          8.79          8.18        11.90 o                         
  -7  -6   4         11.34        -10.37        22.99 o                         
  -6  -6   4         12.33          3.84         7.24 o                         
  -5  -6   4         82.20         81.15        16.58 o                         
  -4  -6   4        709.78        614.47        83.54 o                         
  -3  -6   4        496.88        494.16        30.72 o                         
  -2  -6   4         29.06         36.63         8.91 o                         
  -1  -6   4          7.52         11.08         5.91 o                         
   0  -6   4       1666.34       1706.72        60.70 o                         
   1  -6   4       3965.06       4386.29       141.07 o                         
   2  -6   4       2688.16       2801.06        64.00 o                         
   3  -6   4        421.60        424.68        27.56 o                         
   4  -6   4        609.42        603.42        32.97 o                         
   5  -6   4       1022.52        996.42        54.39 o                         
   6  -6   4       1126.02       1170.89        63.41 o                         
   7  -6   4        617.03        607.25        47.79 o                         
   8  -6   4        602.75        618.31        53.46 o                         
  -9  -5   4        494.07        700.40       105.00 o                         
  -8  -5   4        748.64        685.64        65.62 o                         
  -7  -5   4        426.25        362.95        41.06 o                         
  -6  -5   4        839.77        805.09        47.72 o                         
  -5  -5   4        654.93        640.86        40.89 o                         
  -4  -5   4        426.16        420.49        31.76 o                         
  -3  -5   4         15.57         18.03         8.13 o                         
  -2  -5   4        272.87        256.99        16.31 o                         
  -1  -5   4        109.36        152.57        18.08 o                         
   0  -5   4         30.12         22.70         5.15 o                         
   1  -5   4        722.75        722.02        35.06 o                         
   2  -5   4        180.23        162.41        14.45 o                         
   3  -5   4        305.28        339.30        23.23 o                         
   4  -5   4        660.33        640.73        34.58 o                         
   5  -5   4        736.90        638.38        34.69 o                         
   6  -5   4        197.80        204.59        22.14 o                         
   7  -5   4        369.78        385.12        36.52 o                         
   8  -5   4        704.07        714.74        52.81 o                         
   9  -5   4        415.58        437.90        88.27 o                         
  -9  -4   4        154.51        141.36        46.44 o                         
  -8  -4   4        997.21        947.04        68.79 o                         
  -7  -4   4       1252.24       1231.17        73.33 o                         
  -6  -4   4       1303.35       1309.12        59.30 o                         
  -5  -4   4        405.66        408.12        31.47 o                         
  -4  -4   4       1573.05       1676.96        61.02 o                         
  -3  -4   4       2257.88       2384.43        57.07 o                         
  -2  -4   4       3500.38       3417.16        61.56 o                         
  -1  -4   4       1233.45       1299.98        39.02 o                         
   0  -4   4       4316.19       4558.45       106.25 o                         
   1  -4   4        558.68        465.90        48.43 o                         
   2  -4   4       1205.98       1260.38        39.82 o                         
   3  -4   4       1496.87       1525.27        45.79 o                         
   4  -4   4        152.71        142.74        12.12 o                         
   5  -4   4        251.70        246.09        17.33 o                         
   6  -4   4        322.21        287.50        24.83 o                         
   7  -4   4        328.91        295.00        30.71 o                         
   8  -4   4        168.06        166.08        24.06 o                         
   9  -4   4        162.69        138.97        29.05 o                         
  -9  -3   4        250.35        256.47        39.73 o                         
  -8  -3   4        214.96        181.69        26.88 o                         
  -7  -3   4        602.41        591.39        46.72 o                         
  -6  -3   4        564.67        484.19        27.85 o                         
  -5  -3   4        662.14        691.39        39.70 o                         
  -4  -3   4       1638.03       1818.78        61.82 o                         
  -3  -3   4        927.22        905.91        47.72 o                         
  -2  -3   4       1762.01       1752.08        55.31 o                         
  -1  -3   4       3097.17       3382.33        79.31 o                         
   0  -3   4       4687.52       4891.27        84.46 o                         
   1  -3   4       4950.87       5182.77        83.00 o                         
   2  -3   4       5964.33       5788.88       268.55 o                         
   3  -3   4       4054.25       4290.21        59.00 o                         
   4  -3   4       1638.41       1552.31        37.67 o                         
   5  -3   4        682.70        707.15        23.81 o                         
   6  -3   4        184.43        189.01        14.62 o                         
   7  -3   4        782.66        797.63        44.83 o                         
   8  -3   4        170.46        215.29        24.83 o                         
   9  -3   4         75.36         65.36        21.82 o                         
  10  -3   4          2.16        -10.60        53.37 o                         
  -9  -2   4        124.22        114.33        24.34 o                         
  -8  -2   4        509.28        516.65        43.72 o                         
  -7  -2   4          7.05          5.67        10.11 o                         
  -6  -2   4         65.98         65.10        11.11 o                         
  -5  -2   4          1.40          6.03         6.49 o                         
  -4  -2   4         37.92         43.54         7.82 o                         
  -3  -2   4         37.42         61.12        19.62 o                         
  -2  -2   4       1914.08       1843.30       465.76 o                         
  -1  -2   4        428.38        354.33        22.48 o                         
   0  -2   4       5116.00       5673.83        88.45 o                         
   1  -2   4       2941.54       3029.65        55.20 o                         
   2  -2   4       1319.23       1288.88        35.48 o                         
   3  -2   4       1006.63        952.32        26.90 o                         
   4  -2   4       1642.09       1612.50        38.23 o                         
   5  -2   4       2228.52       2241.85        41.89 o                         
   6  -2   4       1395.53       1395.28        38.31 o                         
   7  -2   4       1891.21       1890.46        58.95 o                         
   8  -2   4        770.95        815.64        46.33 o                         
   9  -2   4        398.12        475.89        57.46 o                         
  10  -2   4        471.16        530.62        49.86 o                         
  -9  -1   4        686.18        742.77        56.29 o                         
  -8  -1   4        538.31        491.87        42.68 o                         
  -7  -1   4        684.18        705.93        42.10 o                         
  -6  -1   4        503.84        497.15        22.94 o                         
  -5  -1   4       1573.45       1530.53        55.04 o                         
  -4  -1   4       1016.06       1073.07        35.36 o                         
  -3  -1   4        124.41        138.68        20.99 o                         
  -2  -1   4        654.27        628.84        33.86 o                         
  -1  -1   4       1142.82       1210.27        30.73 o                         
   0  -1   4       1182.50       1426.09        31.02 o                         
   1  -1   4        823.27        819.30        19.40 o                         
   2  -1   4         68.71        112.67         9.69 o                         
   3  -1   4        546.69        533.76        18.72 o                         
   4  -1   4        443.89        454.52        16.02 o                         
   5  -1   4         86.64         78.76         8.42 o                         
   6  -1   4        452.99        449.13        20.35 o                         
   7  -1   4        468.49        471.48        28.53 o                         
   8  -1   4        360.62        338.83        31.06 o                         
   9  -1   4        483.92        487.85        37.96 o                         
  10  -1   4        776.50        826.28        66.54 o                         
  11  -1   4        434.04        396.36        85.96 o                         
 -10   0   4        229.10        297.62        72.41 o                         
  -9   0   4        162.47        153.01        26.95 o                         
  -8   0   4        166.44        215.07        28.85 o                         
  -7   0   4       1793.77       1849.25        63.96 o                         
  -6   0   4       1353.63       1378.18        36.73 o                         
  -5   0   4       3304.71       3231.50        55.41 o                         
  -4   0   4       1908.44       1912.15        44.37 o                         
  -3   0   4       5974.81       5951.80        81.61 o                         
  -2   0   4       3199.59       3314.11        65.76 o                         
  -1   0   4      32941.07      31974.05       244.19 o                         
   0   0   4       1723.02       1824.31        26.65 o                         
   1   0   4         36.04         16.95         3.16 o                         
   2   0   4        872.35        820.71        21.82 o                         
   3   0   4       3328.92       3397.76        42.60 o                         
   4   0   4        188.62        155.31        11.27 o                         
   5   0   4       1275.15       1289.69        31.66 o                         
   6   0   4        689.78        674.21        27.30 o                         
   7   0   4          6.55         13.46         7.89 o                         
   8   0   4        118.54         83.95        14.45 o                         
   9   0   4         11.80          5.78         9.35 o                         
  10   0   4          0.15        -10.23        10.63 o                         
  11   0   4         65.53         49.38        24.53 o                         
 -10   1   4          1.23        -20.37        20.37 o                         
  -9   1   4          2.69         -5.87        15.32 o                         
  -8   1   4        123.06        145.05        28.25 o                         
  -7   1   4          8.46          0.84         7.24 o                         
  -6   1   4         61.23         43.53         8.37 o                         
  -5   1   4        313.66        313.65        15.86 o                         
  -4   1   4       1364.43       1218.04        40.71 o                         
  -3   1   4       3930.93       3952.16        74.19 o                         
  -2   1   4       2461.16       2582.15        61.41 o                         
  -1   1   4      11756.93      11073.90       244.83 o                         
   0   1   4       3356.58       3572.33        46.08 o                         
   1   1   4       4422.69       3861.16        45.90 o                         
   2   1   4       3331.00       3653.84        44.72 o                         
   3   1   4       7091.09       6798.54       133.22 o                         
   4   1   4       2220.10       2286.74        54.17 o                         
   5   1   4       1523.62       1496.00        35.32 o                         
   6   1   4        721.88        743.77        32.14 o                         
   7   1   4        883.30        895.14        37.89 o                         
   8   1   4       1950.99       1931.85        85.24 o                         
   9   1   4        315.56        325.24        30.67 o                         
  10   1   4        204.03        213.42        24.39 o                         
  11   1   4          3.17          6.92        23.65 o                         
 -10   2   4        241.96        206.67        45.96 o                         
  -9   2   4        767.23        762.82        66.07 o                         
  -8   2   4         28.11         41.81        16.88 o                         
  -7   2   4        127.83        120.42        17.72 o                         
  -6   2   4        791.64        754.42        48.09 o                         
  -5   2   4        730.85        782.43        40.41 o                         
  -4   2   4        176.04        173.00        15.11 o                         
  -3   2   4        240.91        277.64        16.20 o                         
  -2   2   4       2401.91       2309.50        44.47 o                         
  -1   2   4         33.74         25.80         4.04 o                         
   0   2   4         36.88         98.66         5.49 o                         
   1   2   4       2051.86       2279.34        47.44 o                         
   2   2   4       6490.36       6001.78        52.03 o                         
   3   2   4       1515.25       1591.49        24.71 o                         
   4   2   4       1167.89       1153.99        30.39 o                         
   5   2   4        761.59        714.72        23.64 o                         
   6   2   4       3076.04       3078.63        68.14 o                         
   7   2   4       3393.60       3387.91        71.26 o                         
   8   2   4       1974.79       1974.80        64.26 o                         
   9   2   4        618.47        660.86        39.53 o                         
  10   2   4        364.69        409.92        36.43 o                         
  11   2   4        279.76        345.01        79.62 o                         
 -10   3   4        245.60        259.62        73.27 o                         
  -9   3   4       1429.11       1476.20       112.82 o                         
  -8   3   4        781.94        915.66        55.02 o                         
  -7   3   4        779.08        826.37        63.32 o                         
  -6   3   4       2782.57       2802.17        74.48 o                         
  -5   3   4       2918.39       2719.88        50.95 o                         
  -4   3   4       1271.15       1313.72        36.31 o                         
  -3   3   4        577.47        450.98        16.50 o                         
  -2   3   4        828.44        786.37        24.20 o                         
  -1   3   4       1080.43       1059.99        21.02 o                         
   0   3   4       5027.11       4980.07        72.59 o                         
   1   3   4       2740.70       2708.24        37.11 o                         
   2   3   4        537.25        574.89        14.70 o                         
   3   3   4        312.90        347.85        12.00 o                         
   4   3   4         82.28         70.19         5.58 o                         
   5   3   4        184.28        169.68         8.55 o                         
   6   3   4         65.03         50.35         8.77 o                         
   7   3   4        132.25        112.63        17.67 o                         
   8   3   4        771.17        800.98        44.69 o                         
   9   3   4        355.73        298.88        29.83 o                         
  10   3   4        166.74        139.51        21.30 o                         
 -10   4   4         80.19        106.16        50.19 o                         
  -9   4   4        103.71        114.08        26.16 o                         
  -8   4   4        922.26        986.69        66.62 o                         
  -7   4   4        621.36        680.39        44.40 o                         
  -6   4   4       1067.64       1060.87        40.22 o                         
  -5   4   4       2599.97       2621.80        83.10 o                         
  -4   4   4       4607.59       4616.54        87.13 o                         
  -3   4   4       1187.98       1249.41        30.44 o                         
  -2   4   4       6719.31       6640.49        92.21 o                         
  -1   4   4       4607.06       4671.59       136.21 o                         
   0   4   4       6200.29       5799.01        83.13 o                         
   1   4   4        919.24        755.42        18.80 o                         
   2   4   4       5765.96       5803.30        75.13 o                         
   3   4   4       2555.37       2493.02        38.01 o                         
   4   4   4       1700.25       1797.75        36.91 o                         
   5   4   4        348.58        329.71        15.62 o                         
   6   4   4        515.99        485.54        23.67 o                         
   7   4   4        470.09        457.20        30.39 o                         
   8   4   4        155.61        138.68        17.23 o                         
   9   4   4          6.65         -8.06         8.06 o                         
  10   4   4         34.52         25.18        18.74 o                         
 -10   5   4         64.31         13.27        37.50 o                         
  -9   5   4         50.14         59.32        27.77 o                         
  -8   5   4          7.56         10.04        11.40 o                         
  -7   5   4        174.58        171.36        21.13 o                         
  -6   5   4         16.13         14.45         9.93 o                         
  -5   5   4         33.69         20.51         8.60 o                         
  -4   5   4       1279.48       1290.65        33.37 o                         
  -3   5   4        244.04        209.98        14.62 o                         
  -2   5   4       2440.48       2390.17        57.29 o                         
  -1   5   4       1217.38       1185.86        29.55 o                         
   0   5   4       5142.97       5125.01        56.81 o                         
   1   5   4       1573.82       1527.98        29.05 o                         
   2   5   4       2858.76       2745.24        50.64 o                         
   3   5   4       3478.14       3598.39        73.57 o                         
   4   5   4       3115.86       2926.41        63.31 o                         
   5   5   4        236.15        265.31        19.08 o                         
   6   5   4        681.42        749.79        34.31 o                         
   7   5   4       2296.67       2341.92        87.30 o                         
   8   5   4        685.64        671.75        46.27 o                         
   9   5   4        479.17        465.99        43.76 o                         
  10   5   4        347.76        390.86        42.85 o                         
  -9   6   4        371.55        381.54        49.43 o                         
  -8   6   4        953.33        944.60        53.03 o                         
  -7   6   4        435.80        404.76        32.82 o                         
  -6   6   4        932.21        983.42        48.04 o                         
  -5   6   4        275.19        244.15        23.01 o                         
  -4   6   4         99.73         90.40        13.40 o                         
  -3   6   4         24.61         18.78         5.82 o                         
  -2   6   4         17.67         15.42         5.26 o                         
  -1   6   4         83.57         85.82         9.13 o                         
   0   6   4        391.31        424.63        18.17 o                         
   1   6   4         25.12         17.50         3.18 o                         
   2   6   4         62.09         67.29         5.99 o                         
   3   6   4        872.05        868.33        38.65 o                         
   4   6   4       2318.98       2404.62        58.27 o                         
   5   6   4        264.13        261.27        20.39 o                         
   6   6   4        197.58        160.62        17.04 o                         
   7   6   4       2489.23       2556.48       130.67 o                         
   8   6   4        834.04        811.60        77.87 o                         
   9   6   4        621.98        619.61        71.90 o                         
  10   6   4        222.56        251.96        50.46 o                         
  -8   7   4       1143.59       1173.41        61.10 o                         
  -7   7   4       1581.81       1646.00        69.12 o                         
  -6   7   4       1477.28       1499.66        61.82 o                         
  -5   7   4        550.68        510.72        34.39 o                         
  -4   7   4        744.19        753.48        40.85 o                         
  -3   7   4        257.88        269.93        21.87 o                         
  -2   7   4       1401.03       1407.03        42.66 o                         
  -1   7   4       1129.61       1221.55        33.16 o                         
   0   7   4       1351.30       1359.48        32.84 o                         
   1   7   4       1959.87       1939.85        33.31 o                         
   2   7   4       2161.97       2154.11        56.69 o                         
   3   7   4        551.46        555.20        21.79 o                         
   4   7   4          7.13         10.49         5.47 o                         
   5   7   4         10.62          6.11         6.95 o                         
   6   7   4        111.69        103.95        20.84 o                         
   7   7   4        127.92        162.45        35.20 o                         
   8   7   4        619.51        564.93        67.13 o                         
   9   7   4        229.75        243.65        46.90 o                         
  -8   8   4        159.58        148.23        23.35 o                         
  -7   8   4        296.98        286.06        30.02 o                         
  -6   8   4        558.86        601.28        45.97 o                         
  -5   8   4       3378.19       3508.31       106.05 o                         
  -4   8   4        405.60        436.62        32.99 o                         
  -3   8   4          3.83          7.18         7.03 o                         
  -2   8   4        826.37        790.74        45.38 o                         
  -1   8   4       5840.42       5768.07        86.19 o                         
   0   8   4       1897.94       1906.22        54.30 o                         
   1   8   4       3031.50       3060.44        50.86 o                         
   2   8   4       2570.68       2603.38        54.25 o                         
   3   8   4       1126.68       1123.62        40.35 o                         
   4   8   4       1440.28       1396.15       100.93 o                         
   5   8   4       1426.20       1474.78       104.14 o                         
   6   8   4        820.47        835.95        58.02 o                         
   7   8   4        114.92        153.19        35.08 o                         
   8   8   4         32.08         55.35        23.28 o                         
   9   8   4         43.90        -36.35        36.35 o                         
  -8   9   4         97.37        120.23        36.28 o                         
  -7   9   4         11.81         -7.73        12.49 o                         
  -6   9   4          0.37          6.11        10.36 o                         
  -5   9   4        142.13        108.37        20.03 o                         
  -4   9   4         13.50          6.30         9.65 o                         
  -3   9   4          3.62         -8.56         8.56 o                         
  -2   9   4         77.44         65.17        12.84 o                         
  -1   9   4       3101.42       3160.96        78.89 o                         
   0   9   4       2060.91       2173.21        61.12 o                         
   1   9   4       1958.50       1920.35        47.17 o                         
   2   9   4        796.13        852.99        41.11 o                         
   3   9   4       1729.91       1562.82        64.05 o                         
   4   9   4        633.69        618.03        51.70 o                         
   5   9   4       1144.24       1133.69        93.97 o                         
   6   9   4       1018.40       1114.41        70.47 o                         
   7   9   4        247.57        302.35        49.75 o                         
   8   9   4        314.40        315.14        55.06 o                         
  -7  10   4        598.95        561.12        50.20 o                         
  -6  10   4        563.60        572.83        43.03 o                         
  -5  10   4        489.53        546.63        44.75 o                         
  -4  10   4        325.76        306.62        29.16 o                         
  -3  10   4        480.12        514.38        35.57 o                         
  -2  10   4        658.61        621.58        38.34 o                         
  -1  10   4         49.47         34.81         9.31 o                         
   0  10   4          1.90         -6.37         6.37 o                         
   1  10   4        109.40         91.33        20.75 o                         
   2  10   4         83.49         90.07        17.59 o                         
   3  10   4       1104.05       1026.41        79.69 o                         
   4  10   4         12.91         18.37        12.53 o                         
   5  10   4          1.02         15.47        11.73 o                         
   6  10   4        313.00        264.87        36.59 o                         
   7  10   4        302.96        348.58        56.23 o                         
   8  10   4        251.56        207.12        63.46 o                         
  -7  11   4        727.19        679.06       119.43 o                         
  -6  11   4        539.73        528.75        70.79 o                         
  -5  11   4        608.23        641.59        51.04 o                         
  -4  11   4        468.84        500.32        39.38 o                         
  -3  11   4        745.93        756.95        46.37 o                         
  -2  11   4       1387.22       1351.86        69.40 o                         
  -1  11   4       1940.09       1901.15        81.38 o                         
   0  11   4        861.80        916.02        65.69 o                         
   1  11   4        925.24        819.53       147.07 o                         
   2  11   4        791.29        727.36        65.79 o                         
   3  11   4        473.81        585.62       105.94 o                         
   4  11   4        150.87        175.60        35.31 o                         
   5  11   4        458.33        444.34        48.05 o                         
   6  11   4         48.47         29.58        15.28 o                         
   7  11   4          1.65         38.04        20.88 o                         
  -5  12   4        286.50        267.84        50.10 o                         
  -4  12   4         89.15         44.60        27.51 o                         
  -3  12   4        553.06        406.53        56.35 o                         
  -2  12   4        844.48        867.99       122.50 o                         
  -1  12   4        169.16        156.03        34.40 o                         
   0  12   4       1001.78       1077.16        74.15 o                         
   1  12   4       1471.29       1334.17       241.99 o                         
   2  12   4       1018.04       1081.39       165.58 o                         
   3  12   4        534.07        543.25        52.26 o                         
   4  12   4        586.83        674.19        60.95 o                         
   5  12   4        526.78        529.59        59.69 o                         
   6  12   4        481.11        489.18        55.87 o                         
  -4  13   4         19.14         20.77        27.12 o                         
  -3  13   4         36.18         26.25        14.55 o                         
  -2  13   4         85.75         64.51        30.43 o                         
  -1  13   4         32.90         42.88        19.64 o                         
   0  13   4        275.99        215.84        31.50 o                         
   1  13   4        178.69        191.43        52.21 o                         
   2  13   4        383.61        312.24        56.28 o                         
   3  13   4        279.95        287.40        52.49 o                         
   4  13   4        146.84         86.25        30.77 o                         
   5  13   4        143.08        276.35        72.69 o                         
  -2  14   4        134.27        168.47        57.12 o                         
  -1  14   4         98.70        121.16        48.46 o                         
   0  14   4         29.11         61.73        36.92 o                         
  -4 -11   5        170.65        227.89        62.31 o                         
  -3 -11   5        147.75        170.20        56.54 o                         
  -2 -11   5         51.44         75.79        51.64 o                         
  -1 -11   5          9.89         38.40        45.29 o                         
   0 -11   5         53.43         55.66        30.87 o                         
   1 -11   5          0.99         49.30        20.09 o                         
   2 -11   5          1.22         11.11        20.57 o                         
   3 -11   5         18.45        -14.42        28.27 o                         
  -5 -10   5        995.07       1051.81        94.60 o                         
  -4 -10   5        587.02        606.52        59.60 o                         
  -3 -10   5        312.98        373.70        46.53 o                         
  -2 -10   5        452.45        480.98        55.46 o                         
  -1 -10   5        778.39        896.17        70.97 o                         
   0 -10   5        688.65        755.24        65.91 o                         
   1 -10   5        251.44        242.58        26.99 o                         
   2 -10   5        357.06        391.13        32.23 o                         
   3 -10   5        317.19        287.37        33.53 o                         
   4 -10   5        376.89        467.90        99.81 o                         
  -6  -9   5         13.18         40.96        32.89 o                         
  -5  -9   5          0.95        -15.79        15.79 o                         
  -4  -9   5        341.43        368.25        45.06 o                         
  -3  -9   5        534.49        585.45        54.92 o                         
  -2  -9   5        338.40        348.56        42.71 o                         
  -1  -9   5        796.15        862.45        66.46 o                         
   0  -9   5        768.34        807.63        56.29 o                         
   1  -9   5        420.03        414.31        41.03 o                         
   2  -9   5        449.75        417.09        33.77 o                         
   3  -9   5       1073.43       1088.28        54.87 o                         
   4  -9   5        742.62        793.73        52.78 o                         
   5  -9   5        317.60        272.89        69.81 o                         
   6  -9   5        205.98        243.47        65.77 o                         
  -7  -8   5          5.10         38.08        32.89 o                         
  -6  -8   5        198.61        236.76        66.92 o                         
  -5  -8   5        469.39        416.89        47.95 o                         
  -4  -8   5         42.72         26.03        13.75 o                         
  -3  -8   5         15.64         27.76        20.38 o                         
  -2  -8   5          3.21         -1.19        13.19 o                         
  -1  -8   5        108.26        100.29        21.13 o                         
   0  -8   5        245.70        240.95        30.47 o                         
   1  -8   5        115.15        127.24        20.92 o                         
   2  -8   5        829.86        778.70        43.35 o                         
   3  -8   5       1034.97       1098.81        76.12 o                         
   4  -8   5        232.79        260.15        26.38 o                         
   5  -8   5        229.43        249.13        29.04 o                         
   6  -8   5        300.25        286.40        31.74 o                         
   7  -8   5        694.83        813.48       120.00 o                         
  -8  -7   5        410.34        440.22        60.35 o                         
  -7  -7   5        225.14        222.02        37.96 o                         
  -6  -7   5        712.27        746.77        62.37 o                         
  -5  -7   5        618.03        531.70        48.20 o                         
  -4  -7   5        988.15        959.32        53.94 o                         
  -3  -7   5        483.85        505.99        46.21 o                         
  -2  -7   5        739.74        760.34        56.32 o                         
  -1  -7   5        119.70        124.33        23.57 o                         
   0  -7   5          1.07         -3.34         9.40 o                         
   1  -7   5         96.53         88.15        17.10 o                         
   2  -7   5        280.79        248.40        27.09 o                         
   3  -7   5        568.47        527.67        33.97 o                         
   4  -7   5         53.23         42.96        17.72 o                         
   5  -7   5         50.27         41.85        18.20 o                         
   6  -7   5         48.21         28.17        11.60 o                         
   7  -7   5         46.03         23.41        17.23 o                         
  -8  -6   5        336.00        315.44        43.15 o                         
  -7  -6   5        268.79        302.32        39.80 o                         
  -6  -6   5        775.91        760.54        50.51 o                         
  -5  -6   5       1166.38       1066.40       121.03 o                         
  -4  -6   5       1121.74       1143.37        52.28 o                         
  -3  -6   5       1001.59       1040.60        49.65 o                         
  -2  -6   5       1164.77       1207.82        46.68 o                         
  -1  -6   5        719.15        725.96        41.75 o                         
   0  -6   5        222.01        254.13        25.57 o                         
   1  -6   5        555.90        616.73        35.48 o                         
   2  -6   5       1701.97       1786.26        55.08 o                         
   3  -6   5       2515.88       2487.99        67.79 o                         
   4  -6   5       1211.60       1200.30        48.58 o                         
   5  -6   5        678.95        641.54        40.88 o                         
   6  -6   5         26.64         26.33         9.96 o                         
   7  -6   5        320.66        316.93        36.03 o                         
   8  -6   5         37.17         38.65        32.89 o                         
  -9  -5   5          1.65        -31.73        31.73 o                         
  -8  -5   5          5.79          3.62        11.72 o                         
  -7  -5   5          2.06         -7.12        22.12 o                         
  -6  -5   5         32.02         20.16         9.01 o                         
  -5  -5   5        346.89        349.92        31.40 o                         
  -4  -5   5        651.48        524.74        79.53 o                         
  -3  -5   5        472.91        489.54        31.39 o                         
  -2  -5   5        481.12        496.35        24.30 o                         
  -1  -5   5       1675.60       1738.76        51.84 o                         
   0  -5   5        486.59        538.89        25.01 o                         
   1  -5   5        681.40        703.02        36.39 o                         
   2  -5   5       2037.84       2327.84        61.81 o                         
   3  -5   5       4072.71       4100.30        79.51 o                         
   4  -5   5       2370.83       2422.99        65.54 o                         
   5  -5   5       1648.13       1675.92        58.23 o                         
   6  -5   5        854.29        807.05        45.88 o                         
   7  -5   5        493.00        523.12        43.79 o                         
   8  -5   5        494.74        581.97        57.35 o                         
  -9  -4   5        210.13        130.97        47.31 o                         
  -8  -4   5        132.76        116.04        30.72 o                         
  -7  -4   5        449.70        489.12        47.58 o                         
  -6  -4   5        450.36        454.90        34.76 o                         
  -5  -4   5        188.94        194.33        23.13 o                         
  -4  -4   5        149.62        150.58        19.93 o                         
  -3  -4   5        787.81        763.40        32.77 o                         
  -2  -4   5         95.45        100.38        12.28 o                         
  -1  -4   5         18.01         15.06         6.32 o                         
   0  -4   5        219.40        241.40        20.14 o                         
   1  -4   5          5.26          5.22         3.02 o                         
   2  -4   5        192.18        195.43        16.91 o                         
   3  -4   5       1812.06       1812.86        52.26 o                         
   4  -4   5       1911.55       1857.64        50.13 o                         
   5  -4   5        821.09        799.91        41.12 o                         
   6  -4   5        233.83        277.26        22.85 o                         
   7  -4   5        268.74        263.51        29.47 o                         
   8  -4   5        566.55        526.24        52.51 o                         
   9  -4   5        228.09        287.10        40.96 o                         
  -9  -3   5        377.97        382.48        50.07 o                         
  -8  -3   5        146.83        160.99        29.07 o                         
  -7  -3   5       1096.04       1239.55        77.58 o                         
  -6  -3   5       1173.66       1113.32        48.00 o                         
  -5  -3   5       1354.64       1365.27        61.46 o                         
  -4  -3   5       1853.02       1913.46        81.26 o                         
  -3  -3   5       2599.69       2783.95        73.22 o                         
  -2  -3   5       1185.38       1225.08        41.59 o                         
  -1  -3   5       2926.42       2941.55        64.47 o                         
   0  -3   5       2222.46       2270.43        60.47 o                         
   1  -3   5        962.99        922.73        32.41 o                         
   2  -3   5       2473.37       2519.79        57.66 o                         
   3  -3   5        417.13        377.81        16.93 o                         
   4  -3   5        215.89        193.43        12.22 o                         
   5  -3   5         69.34         60.95         8.57 o                         
   6  -3   5        158.29        155.78        15.64 o                         
   7  -3   5        118.22        108.64        16.91 o                         
   8  -3   5          2.29         -9.66        14.99 o                         
   9  -3   5          1.35         -2.72        16.74 o                         
  -9  -2   5        436.56        482.75        63.27 o                         
  -8  -2   5         61.24         58.16        14.90 o                         
  -7  -2   5        299.60        322.25        32.90 o                         
  -6  -2   5        679.19        667.47        31.05 o                         
  -5  -2   5       2426.79       2594.21        89.59 o                         
  -4  -2   5       2062.94       2054.09        82.91 o                         
  -3  -2   5       2080.72       2158.70        90.69 o                         
  -2  -2   5        407.33        408.70        23.98 o                         
  -1  -2   5       1634.60       1717.69        46.72 o                         
   0  -2   5       8046.11       8093.38       111.15 o                         
   1  -2   5       2596.55       2671.40        66.02 o                         
   2  -2   5       4688.03       4760.80        78.12 o                         
   3  -2   5       2039.19       2033.61        40.58 o                         
   4  -2   5       3234.25       3311.37        54.43 o                         
   5  -2   5       1262.65       1298.38        37.56 o                         
   6  -2   5       2246.32       2246.97        51.14 o                         
   7  -2   5        105.06        111.47        13.33 o                         
   8  -2   5         93.62        112.63        20.85 o                         
   9  -2   5        149.18        163.31        26.77 o                         
  10  -2   5        152.80        138.85        29.97 o                         
  -9  -1   5        301.66        306.89        37.44 o                         
  -8  -1   5         53.45         39.79        15.12 o                         
  -7  -1   5         22.65         20.01         9.57 o                         
  -6  -1   5         53.42         40.70         8.22 o                         
  -5  -1   5         40.07         74.53        11.41 o                         
  -4  -1   5        387.69        397.34        22.97 o                         
  -3  -1   5        151.74        142.33        18.86 o                         
  -2  -1   5         34.53         30.14         5.80 o                         
  -1  -1   5         39.29         36.99         6.08 o                         
   0  -1   5        165.08        125.02         9.52 o                         
   1  -1   5       2080.66       2196.69        38.02 o                         
   2  -1   5       2987.79       2984.68        53.53 o                         
   3  -1   5       1530.26       1518.75        37.08 o                         
   4  -1   5       3119.91       3018.24        43.44 o                         
   5  -1   5        905.16        880.11        29.89 o                         
   6  -1   5       2430.90       2347.98        59.07 o                         
   7  -1   5        769.83        796.61        42.92 o                         
   8  -1   5        698.39        717.43        43.52 o                         
   9  -1   5        558.62        589.22        41.92 o                         
  10  -1   5        849.26        987.88        66.91 o                         
  -9   0   5        384.55        450.04        44.64 o                         
  -8   0   5        334.28        402.09        39.50 o                         
  -7   0   5        395.14        370.02        27.95 o                         
  -6   0   5       1369.10       1322.64        46.00 o                         
  -5   0   5       1445.58       1450.76        33.65 o                         
  -4   0   5        507.50        457.12        23.74 o                         
  -3   0   5       1432.67       1546.97        40.78 o                         
  -2   0   5        245.98        221.49        10.97 o                         
  -1   0   5        106.89        136.81         9.12 o                         
   0   0   5        482.43        464.34        13.79 o                         
   1   0   5        248.80        311.35        11.79 o                         
   2   0   5        748.53        898.75        23.06 o                         
   3   0   5       1968.84       2052.10        36.70 o                         
   4   0   5        910.10       1021.71        28.95 o                         
   5   0   5        177.70        176.77        12.21 o                         
   6   0   5          7.77          6.12         4.52 o                         
   7   0   5        681.97        744.16        40.58 o                         
   8   0   5        390.30        401.75        32.47 o                         
   9   0   5        476.41        447.72        36.33 o                         
  10   0   5        334.61        331.11        33.38 o                         
  -9   1   5         52.95         16.14        15.21 o                         
  -8   1   5        922.17        882.16        67.03 o                         
  -7   1   5        334.29        342.16        29.36 o                         
  -6   1   5       1409.45       1434.10        51.99 o                         
  -5   1   5       2171.32       2164.99        51.74 o                         
  -4   1   5       2887.01       2935.08        84.57 o                         
  -3   1   5        534.55        476.83        23.70 o                         
  -2   1   5       9046.84       9423.36       130.09 o                         
  -1   1   5       9076.44       9479.86        92.66 o                         
   0   1   5       2069.23       2087.12        34.64 o                         
   1   1   5       5127.85       5173.20        61.75 o                         
   2   1   5       1649.01       1421.95        26.19 o                         
   3   1   5        101.27         98.68         6.23 o                         
   4   1   5          2.15         -0.70         3.24 o                         
   5   1   5        721.09        753.02        27.12 o                         
   6   1   5         85.78         60.75        10.98 o                         
   7   1   5          3.76         -2.15         9.61 o                         
   8   1   5         71.98         48.17        11.78 o                         
   9   1   5         37.54         46.82        12.75 o                         
  10   1   5          0.09         -2.83         9.82 o                         
  -9   2   5          5.49        -15.47        17.27 o                         
  -8   2   5        304.32        296.06        47.97 o                         
  -7   2   5        217.08        232.25        25.10 o                         
  -6   2   5         26.23          8.04         7.00 o                         
  -5   2   5          1.18         -2.10         3.70 o                         
  -4   2   5       1771.53       1594.10        44.53 o                         
  -3   2   5        996.82        923.52        32.32 o                         
  -2   2   5       4965.80       4896.78        66.18 o                         
  -1   2   5       4414.25       4167.31        47.15 o                         
   0   2   5       2061.80       2246.11        69.20 o                         
   1   2   5       4186.85       3910.90        67.37 o                         
   2   2   5       7545.59       7941.47        59.40 o                         
   3   2   5       4073.72       3908.26        47.88 o                         
   4   2   5        770.61        781.21        24.95 o                         
   5   2   5       2133.77       2229.50        43.72 o                         
   6   2   5        551.81        533.20        25.86 o                         
   7   2   5       1746.64       1748.42        50.95 o                         
   8   2   5        174.79        200.33        20.85 o                         
   9   2   5        407.14        450.78        32.66 o                         
  10   2   5        164.79        182.15        25.29 o                         
  -9   3   5        228.94        242.29        38.55 o                         
  -8   3   5         77.68         58.06        18.60 o                         
  -7   3   5        194.51        164.79        26.29 o                         
  -6   3   5        322.50        322.45        33.66 o                         
  -5   3   5         46.57         30.34        10.83 o                         
  -4   3   5         11.09          7.47         8.58 o                         
  -3   3   5         22.88          6.94         4.00 o                         
  -2   3   5        225.74        248.41        17.82 o                         
  -1   3   5       2380.87       2489.33        36.90 o                         
   0   3   5        554.99        542.93        18.76 o                         
   1   3   5       3020.58       2908.81        35.99 o                         
   2   3   5       1371.20       1374.15        23.88 o                         
   3   3   5       2545.36       2603.02        33.81 o                         
   4   3   5       1075.43       1047.64        23.25 o                         
   5   3   5       1551.26       1601.84        34.28 o                         
   6   3   5       1609.99       1708.63        47.24 o                         
   7   3   5       3033.98       2937.39        79.04 o                         
   8   3   5        924.52        936.97        48.48 o                         
   9   3   5        746.91        757.04        46.94 o                         
  10   3   5        804.49        760.57        57.25 o                         
  -9   4   5        206.68        272.62        58.27 o                         
  -8   4   5        413.60        465.83        46.88 o                         
  -7   4   5       1664.28       1682.72        82.24 o                         
  -6   4   5       1586.98       1583.73        65.00 o                         
  -5   4   5       1004.63        930.85        35.68 o                         
  -4   4   5       2135.30       2256.66        51.67 o                         
  -3   4   5       2852.46       2561.36        56.65 o                         
  -2   4   5        676.53        674.45        30.04 o                         
  -1   4   5         13.06          4.17         2.91 o                         
   0   4   5        121.20        117.53         6.46 o                         
   1   4   5          7.97         10.09         2.26 o                         
   2   4   5       2473.41       2648.46        37.52 o                         
   3   4   5        420.52        459.80        13.57 o                         
   4   4   5          4.45          4.69         1.96 o                         
   5   4   5        327.66        272.15        14.15 o                         
   6   4   5          0.82          4.24         4.92 o                         
   7   4   5         13.43          2.35         7.91 o                         
   8   4   5        139.29        139.89        17.05 o                         
   9   4   5        178.33        156.89        42.72 o                         
  10   4   5        789.98        808.89        59.73 o                         
  -9   5   5        320.84        384.54        49.92 o                         
  -8   5   5        112.31        151.65        29.90 o                         
  -7   5   5       1111.44       1151.60        60.97 o                         
  -6   5   5       2492.56       2514.90        76.66 o                         
  -5   5   5       2596.08       2738.01        75.08 o                         
  -4   5   5       1247.69       1214.05        38.75 o                         
  -3   5   5       3876.26       3973.59        81.88 o                         
  -2   5   5       6946.23       7072.44       106.59 o                         
  -1   5   5       4693.29       4792.41        79.06 o                         
   0   5   5       1082.37        925.92        19.55 o                         
   1   5   5       3047.94       2850.58        41.12 o                         
   2   5   5       3825.23       3874.16        64.34 o                         
   3   5   5       2226.17       2084.54        43.90 o                         
   4   5   5       1647.75       1698.47        34.37 o                         
   5   5   5        648.77        586.93        27.61 o                         
   6   5   5        178.52        178.53        19.86 o                         
   7   5   5        166.38        173.99        22.41 o                         
   8   5   5        106.65        114.49        18.08 o                         
   9   5   5         16.02         -4.76         9.91 o                         
  10   5   5          6.97        -15.50        15.50 o                         
  -9   6   5         19.26         10.51        14.85 o                         
  -8   6   5         20.71         22.28        12.63 o                         
  -7   6   5          8.41         -0.73         8.50 o                         
  -6   6   5         83.36         54.17        12.24 o                         
  -5   6   5        150.83        136.91        20.06 o                         
  -4   6   5        149.08        155.83        14.57 o                         
  -3   6   5        917.37        933.51        33.87 o                         
  -2   6   5        668.32        671.25        34.83 o                         
  -1   6   5       1196.11       1132.12        35.64 o                         
   0   6   5       2054.44       2042.32        34.67 o                         
   1   6   5       1341.12       1257.89        27.93 o                         
   2   6   5       5738.70       5822.43        85.10 o                         
   3   6   5       3180.89       3395.98        65.20 o                         
   4   6   5       2247.01       2278.57        60.79 o                         
   5   6   5       1545.04       1654.46        49.58 o                         
   6   6   5       1679.54       1742.50        82.31 o                         
   7   6   5        435.75        475.49        45.34 o                         
   8   6   5        224.28        232.55        33.42 o                         
   9   6   5        559.98        646.50        61.06 o                         
  10   6   5        458.69        496.17        94.62 o                         
  -8   7   5        457.01        489.49        40.07 o                         
  -7   7   5        480.21        496.05        37.78 o                         
  -6   7   5        126.41        118.80        18.03 o                         
  -5   7   5         71.91         58.18        17.14 o                         
  -4   7   5        690.81        724.91        32.92 o                         
  -3   7   5         28.36         27.14         7.04 o                         
  -2   7   5          4.41          6.19         5.61 o                         
  -1   7   5         31.00         52.04         6.98 o                         
   0   7   5        345.57        357.82        14.96 o                         
   1   7   5          3.45         -0.50         3.87 o                         
   2   7   5        589.32        576.84        24.01 o                         
   3   7   5        672.82        734.10        30.87 o                         
   4   7   5        794.82        766.54        35.13 o                         
   5   7   5        129.23        117.28        17.41 o                         
   6   7   5       2629.85       2639.31       107.14 o                         
   7   7   5        276.49        320.28        39.04 o                         
   8   7   5        302.78        393.76        56.70 o                         
   9   7   5        555.65        603.49        72.72 o                         
  -9   8   5        478.05        654.83       110.77 o                         
  -8   8   5        326.44        360.96        40.10 o                         
  -7   8   5        725.41        765.44        48.72 o                         
  -6   8   5       1322.39       1281.96        59.43 o                         
  -5   8   5       3787.84       3902.40       100.89 o                         
  -4   8   5       2451.90       2607.53        84.18 o                         
  -3   8   5        621.88        577.61        30.36 o                         
  -2   8   5        137.33        116.28        12.07 o                         
  -1   8   5        899.48       1033.18        30.47 o                         
   0   8   5        468.61        460.21        20.20 o                         
   1   8   5       1449.30       1524.53        35.79 o                         
   2   8   5       1705.97       1725.62        49.85 o                         
   3   8   5        139.74        128.01        13.84 o                         
   4   8   5         58.60         70.26        12.32 o                         
   5   8   5        432.65        419.78        34.61 o                         
   6   8   5          0.51          6.78        10.17 o                         
   7   8   5          4.51        -13.91        14.81 o                         
   8   8   5          0.55         -8.54        16.84 o                         
   9   8   5        126.92        127.50        48.46 o                         
  -8   9   5        113.76         75.49        26.13 o                         
  -7   9   5        133.58        141.17        22.35 o                         
  -6   9   5        913.20        876.23        51.26 o                         
  -5   9   5       1407.50       1440.43        62.44 o                         
  -4   9   5       1154.38       1170.41        59.21 o                         
  -3   9   5        695.56        720.81        40.30 o                         
  -2   9   5        301.79        360.01        26.49 o                         
  -1   9   5        353.14        337.23        21.28 o                         
   0   9   5       1782.32       1959.65        52.52 o                         
   1   9   5       2141.21       2205.26        65.67 o                         
   2   9   5        244.03        222.21        19.06 o                         
   3   9   5        847.71        869.49        37.70 o                         
   4   9   5       1230.18       1280.01        62.34 o                         
   5   9   5        828.20        853.32        59.11 o                         
   6   9   5        366.91        384.92        55.03 o                         
   7   9   5         28.75         21.41        21.98 o                         
   8   9   5        151.91        115.41        44.42 o                         
   9   9   5         16.77         23.08        28.27 o                         
  -7  10   5         63.14         58.25        17.79 o                         
  -6  10   5          1.32         14.26        11.35 o                         
  -5  10   5         15.97         24.74        13.26 o                         
  -4  10   5        211.20        201.22        26.44 o                         
  -3  10   5         93.00         74.41        15.16 o                         
  -2  10   5        888.93        746.34        40.58 o                         
  -1  10   5         60.38         49.72        10.97 o                         
   0  10   5         85.75         83.00        14.08 o                         
   1  10   5       1517.15       1551.02       113.15 o                         
   2  10   5       3198.55       3277.53        98.55 o                         
   3  10   5       3263.36       3282.82        99.13 o                         
   4  10   5       1163.22       1293.93        76.60 o                         
   5  10   5        990.64       1043.11        69.23 o                         
   6  10   5        451.34        438.73        61.05 o                         
   7  10   5        697.25        750.69        82.21 o                         
   8  10   5        468.48        485.21        98.08 o                         
  -7  11   5        105.36        121.73        49.62 o                         
  -6  11   5        115.00         43.52        33.94 o                         
  -5  11   5        298.06        275.40        38.69 o                         
  -4  11   5        143.59        118.99        22.77 o                         
  -3  11   5        301.34        319.04        34.45 o                         
  -2  11   5        305.05        245.66        29.74 o                         
  -1  11   5        162.33        147.76        20.48 o                         
   0  11   5        276.39        273.79        30.45 o                         
   1  11   5          0.02          2.82        12.96 o                         
   2  11   5        206.18        185.00        24.44 o                         
   3  11   5        287.84        309.46        67.45 o                         
   4  11   5        116.86        120.25        25.09 o                         
   5  11   5        196.44        176.60        31.01 o                         
   6  11   5         35.97         52.61        26.83 o                         
   7  11   5        237.76        354.61        58.30 o                         
  -5  12   5       1041.98        885.81       138.18 o                         
  -4  12   5        641.57        668.17        54.73 o                         
  -3  12   5        582.78        628.77        50.87 o                         
  -2  12   5       1048.38       1085.08        65.24 o                         
  -1  12   5        305.90        302.26        34.01 o                         
   0  12   5        754.33        846.14        56.35 o                         
   1  12   5        946.94        956.97       126.51 o                         
   2  12   5        498.74        424.48        47.66 o                         
   3  12   5         42.17         38.61        17.18 o                         
   4  12   5        226.83        226.02        36.01 o                         
   5  12   5          0.31         30.31        17.44 o                         
   6  12   5         16.62          0.54        26.83 o                         
  -4  13   5        352.28        360.01        79.62 o                         
  -3  13   5        283.52        276.96        40.29 o                         
  -2  13   5        341.26        231.74        41.77 o                         
  -1  13   5        786.75        776.36        56.98 o                         
   0  13   5        860.55        975.31        73.61 o                         
   1  13   5        483.52        379.89        88.19 o                         
   2  13   5        517.83        546.47        69.24 o                         
   3  13   5        753.49        821.07        86.49 o                         
   4  13   5        593.02        619.74        75.87 o                         
   5  13   5        336.21        407.01        50.88 o                         
  -2  14   5         11.68        -28.27        28.27 o                         
  -1  14   5         50.67         39.16        30.87 o                         
   0  14   5        203.76        226.24        73.96 o                         
   1  14   5        295.74        349.46        46.11 o                         
   2  14   5        462.38        673.86       118.85 o                         
  -4 -10   6        167.03        157.50        53.66 o                         
  -3 -10   6        118.04        115.69        32.34 o                         
  -2 -10   6         15.74         16.91        40.10 o                         
  -1 -10   6         41.56         34.89        35.47 o                         
   0 -10   6          0.73          2.67        34.58 o                         
   1 -10   6          0.61         -8.20        10.66 o                         
   2 -10   6         10.92          7.73        15.57 o                         
   3 -10   6         77.37         75.00        49.04 o                         
   4 -10   6         97.85         76.16        49.04 o                         
  -5  -9   6        639.46        664.74        63.70 o                         
  -4  -9   6        537.21        644.25        60.38 o                         
  -3  -9   6       1001.59       1058.48        76.77 o                         
  -2  -9   6        755.36        831.79        67.49 o                         
  -1  -9   6       1123.01       1243.61        74.01 o                         
   0  -9   6        361.50        293.50        32.90 o                         
   1  -9   6        342.63        357.15        35.74 o                         
   2  -9   6        176.04        175.19        22.72 o                         
   3  -9   6        378.99        383.76        35.65 o                         
   4  -9   6         75.44         23.39        19.79 o                         
   5  -9   6        188.36        138.47        57.69 o                         
  -6  -8   6         65.74         83.16        32.22 o                         
  -5  -8   6          2.47          4.13        17.56 o                         
  -4  -8   6        125.78        140.06        27.32 o                         
  -3  -8   6        513.42        539.18        52.94 o                         
  -2  -8   6        984.32       1089.40        73.62 o                         
  -1  -8   6        808.19        815.13        57.04 o                         
   0  -8   6        527.48        517.06        40.78 o                         
   1  -8   6        492.66        476.87        39.03 o                         
   2  -8   6        869.42        836.90        46.43 o                         
   3  -8   6        838.30        825.49        46.66 o                         
   4  -8   6        402.58        404.59        37.00 o                         
   5  -8   6        686.33        716.21        49.59 o                         
   6  -8   6        482.80        512.90        94.62 o                         
  -7  -7   6         23.63          4.82        17.45 o                         
  -6  -7   6        126.16        175.19        35.99 o                         
  -5  -7   6          0.11         -4.82        13.39 o                         
  -4  -7   6          0.24          0.02        14.28 o                         
  -3  -7   6         32.30          1.27        10.05 o                         
  -2  -7   6          9.07          8.08        13.73 o                         
  -1  -7   6        141.12        130.42        23.06 o                         
   0  -7   6        116.91         95.59        19.80 o                         
   1  -7   6        143.30        134.73        23.34 o                         
   2  -7   6       1169.02       1088.86        59.77 o                         
   3  -7   6        516.19        530.54        35.46 o                         
   4  -7   6        660.23        715.13        46.87 o                         
   5  -7   6        521.26        548.56        38.51 o                         
   6  -7   6       1053.79       1100.78        61.50 o                         
  -8  -6   6        329.32        418.28        86.54 o                         
  -7  -6   6        360.57        357.95        45.07 o                         
  -6  -6   6        446.76        366.58        46.41 o                         
  -5  -6   6        504.62        487.05        37.57 o                         
  -4  -6   6        606.39        619.54        39.57 o                         
  -3  -6   6        820.94        856.71        43.74 o                         
  -2  -6   6       1481.63       1507.59        65.34 o                         
  -1  -6   6        552.98        485.29        33.62 o                         
   0  -6   6        301.69        344.41        28.17 o                         
   1  -6   6         48.98         32.24        10.66 o                         
   2  -6   6         99.99         61.86        10.51 o                         
   3  -6   6        442.51        417.87        36.77 o                         
   4  -6   6         42.00         17.94         9.24 o                         
   5  -6   6         24.69          6.83         8.91 o                         
   6  -6   6        149.50        112.81        15.67 o                         
   7  -6   6         38.38         38.10        14.82 o                         
  -8  -5   6         61.18         58.98        20.77 o                         
  -7  -5   6        342.41        354.19        43.47 o                         
  -6  -5   6       1110.93       1156.20        62.20 o                         
  -5  -5   6        964.38        859.18        89.24 o                         
  -4  -5   6       1370.80       1329.75        57.18 o                         
  -3  -5   6       1626.47       1658.22        59.75 o                         
  -2  -5   6       1279.81       1318.19        47.32 o                         
  -1  -5   6        633.71        647.02        31.34 o                         
   0  -5   6       1987.63       2102.17        66.66 o                         
   1  -5   6        228.98        259.70        23.52 o                         
   2  -5   6         78.33         78.59        11.26 o                         
   3  -5   6        116.92        126.66        19.52 o                         
   4  -5   6       1128.42       1117.97        42.92 o                         
   5  -5   6        480.68        449.71        31.14 o                         
   6  -5   6        501.92        535.58        31.85 o                         
   7  -5   6         28.92          2.99        12.86 o                         
   8  -5   6         22.22         35.92        14.51 o                         
  -8  -4   6         24.38          7.93        11.78 o                         
  -7  -4   6         50.59         20.88        13.74 o                         
  -6  -4   6         23.48         20.29         8.65 o                         
  -5  -4   6         28.31         27.01        10.75 o                         
  -4  -4   6        624.09        609.47        45.61 o                         
  -3  -4   6        477.35        390.45        26.26 o                         
  -2  -4   6       1569.94       1630.94        49.00 o                         
  -1  -4   6       1299.60       1345.99        43.69 o                         
   0  -4   6       1800.37       1915.79        60.40 o                         
   1  -4   6        904.42        907.13        41.22 o                         
   2  -4   6        393.43        432.94        26.14 o                         
   3  -4   6        791.59        820.49        34.09 o                         
   4  -4   6       2916.87       2936.29        62.81 o                         
   5  -4   6       2290.60       2211.41        66.49 o                         
   6  -4   6       1684.08       1574.65        52.43 o                         
   7  -4   6       1113.42       1113.56        74.52 o                         
   8  -4   6        284.00        249.50        37.88 o                         
   9  -4   6        136.51        178.27        55.39 o                         
  -9  -3   6        261.16        218.60        44.44 o                         
  -8  -3   6        376.16        394.07        46.71 o                         
  -7  -3   6         37.02         21.48        25.67 o                         
  -6  -3   6         29.36         12.78        10.28 o                         
  -5  -3   6         54.29         56.83        12.79 o                         
  -4  -3   6        195.99        252.97        26.18 o                         
  -3  -3   6          1.94          6.19         6.53 o                         
  -2  -3   6         68.84         54.99         9.24 o                         
  -1  -3   6         17.50         15.33         5.45 o                         
   0  -3   6         32.88         42.60         8.22 o                         
   1  -3   6        396.66        411.92        26.21 o                         
   2  -3   6        349.71        375.63        23.34 o                         
   3  -3   6        332.74        338.52        20.69 o                         
   4  -3   6       1461.29       1440.77        40.81 o                         
   5  -3   6       2515.88       2398.42        65.74 o                         
   6  -3   6        541.13        547.49        30.01 o                         
   7  -3   6       1172.75       1199.79        58.42 o                         
   8  -3   6        384.12        399.78        41.40 o                         
   9  -3   6        229.03        257.13        35.57 o                         
  -9  -2   6       1201.75       1208.11       148.85 o                         
  -8  -2   6        720.91        778.33        56.04 o                         
  -7  -2   6        274.02        289.53        36.41 o                         
  -6  -2   6        256.01        269.12        24.00 o                         
  -5  -2   6       2436.56       2427.31        70.79 o                         
  -4  -2   6       2430.29       2445.11        77.62 o                         
  -3  -2   6        942.60        913.74        44.69 o                         
  -2  -2   6       2279.30       2321.40        69.15 o                         
  -1  -2   6       2568.33       2642.88        57.76 o                         
   0  -2   6       1279.78       1394.39        37.10 o                         
   1  -2   6       1767.12       1720.46        42.22 o                         
   2  -2   6       2606.55       2845.66        62.47 o                         
   3  -2   6        162.51        137.68        13.41 o                         
   4  -2   6         60.45         50.77         6.49 o                         
   5  -2   6         20.76         19.00         5.33 o                         
   6  -2   6         81.06         78.56        11.24 o                         
   7  -2   6        438.68        430.68        34.07 o                         
   8  -2   6         10.23         13.31        10.88 o                         
   9  -2   6         53.43         54.17        35.41 o                         
  -9  -1   6          4.64          3.91        17.15 o                         
  -8  -1   6        221.83        264.16        32.36 o                         
  -7  -1   6        424.42        395.31        34.78 o                         
  -6  -1   6        102.21         89.94        14.67 o                         
  -5  -1   6       1417.41       1367.94        46.98 o                         
  -4  -1   6       3258.36       3177.35        84.28 o                         
  -3  -1   6       1451.25       1226.24        60.52 o                         
  -2  -1   6         23.62         28.12         6.08 o                         
  -1  -1   6       7578.29       7761.87       131.05 o                         
   0  -1   6       2257.51       2239.92        44.83 o                         
   1  -1   6       2013.19       1997.40        37.87 o                         
   2  -1   6       1838.43       1719.42        42.41 o                         
   3  -1   6       2507.53       2459.53        48.61 o                         
   4  -1   6       1223.61       1302.03        30.46 o                         
   5  -1   6       1581.25       1602.90        38.60 o                         
   6  -1   6        806.72        840.50        38.28 o                         
   7  -1   6        446.80        390.65        30.45 o                         
   8  -1   6        361.08        343.59        35.59 o                         
   9  -1   6         88.17         80.93        19.41 o                         
  10  -1   6        150.25        136.08        48.46 o                         
  -9   0   6        223.54        213.80        32.79 o                         
  -8   0   6          0.68        -13.24        13.24 o                         
  -7   0   6         46.48         46.98        10.46 o                         
  -6   0   6         64.23         51.69        10.15 o                         
  -5   0   6         23.56         25.33         6.94 o                         
  -4   0   6         68.74         58.44        10.57 o                         
  -3   0   6        667.65        721.95        36.19 o                         
  -2   0   6       2702.07       2735.09        59.20 o                         
  -1   0   6       8272.20       8648.34       124.63 o                         
   0   0   6        271.16        287.10        15.93 o                         
   1   0   6        293.07        279.30        11.88 o                         
   2   0   6       1135.23       1025.91        25.22 o                         
   3   0   6       7889.32       8013.42        87.34 o                         
   4   0   6       2420.35       2397.84        32.95 o                         
   5   0   6       2365.73       2390.19        50.17 o                         
   6   0   6        915.87       1011.84        41.39 o                         
   7   0   6       1093.87       1147.92        52.08 o                         
   8   0   6       1012.42        988.51        53.11 o                         
   9   0   6        853.95        927.38        54.60 o                         
  10   0   6        458.75        469.65        52.06 o                         
  -9   1   6        719.12        837.56        62.23 o                         
  -8   1   6        503.11        470.36        49.39 o                         
  -7   1   6        521.54        527.06        34.66 o                         
  -6   1   6       1233.19       1089.25        54.39 o                         
  -5   1   6        678.35        701.61        31.02 o                         
  -4   1   6       1081.83       1070.61        37.22 o                         
  -3   1   6        975.35        995.46        31.01 o                         
  -2   1   6       1634.00       1573.25        59.72 o                         
  -1   1   6       1925.70       2000.83        36.24 o                         
   0   1   6          0.58          3.28         3.24 o                         
   1   1   6        799.04        861.62        23.94 o                         
   2   1   6        602.16        641.80        18.54 o                         
   3   1   6        514.80        490.31        16.64 o                         
   4   1   6       2064.94       1949.63        43.25 o                         
   5   1   6         37.80         32.87         6.80 o                         
   6   1   6        116.40        100.58        14.02 o                         
   7   1   6        396.57        414.43        27.40 o                         
   8   1   6        557.04        608.30        40.11 o                         
   9   1   6        212.60        221.06        25.82 o                         
  10   1   6        139.32        155.88        21.22 o                         
  -9   2   6       1175.40       1204.70        86.06 o                         
  -8   2   6        492.59        530.95        64.36 o                         
  -7   2   6        461.31        463.45        37.39 o                         
  -6   2   6        696.39        706.03        42.33 o                         
  -5   2   6        530.42        525.64        25.77 o                         
  -4   2   6       1300.02       1404.76        41.80 o                         
  -3   2   6       3709.60       3701.00        73.15 o                         
  -2   2   6       4312.11       4166.10        87.63 o                         
  -1   2   6       1009.09       1131.23        39.43 o                         
   0   2   6       2123.98       2122.22        45.46 o                         
   1   2   6       2825.33       2850.74        46.70 o                         
   2   2   6       1427.25       1224.78        28.64 o                         
   3   2   6       1687.49       1664.14        29.54 o                         
   4   2   6         75.96         45.08         4.62 o                         
   5   2   6          5.04          0.89         3.28 o                         
   6   2   6       1023.49        967.15        35.92 o                         
   7   2   6         65.85         51.09         9.85 o                         
   8   2   6          6.76         -8.47         8.47 o                         
   9   2   6          0.44         -7.99         7.99 o                         
  10   2   6        124.94        130.77        22.99 o                         
  -9   3   6         98.51        166.03        57.01 o                         
  -8   3   6        217.03        166.74        27.71 o                         
  -7   3   6          1.86          3.75         9.31 o                         
  -6   3   6         89.57         82.11        17.40 o                         
  -5   3   6       1529.45       1428.29        66.70 o                         
  -4   3   6        740.53        705.13        34.34 o                         
  -3   3   6        190.98        168.02        18.30 o                         
  -2   3   6       2450.14       2344.53        45.29 o                         
  -1   3   6       2304.11       2214.00        37.61 o                         
   0   3   6       3729.73       3914.20       101.01 o                         
   1   3   6       4392.33       4274.25        55.84 o                         
   2   3   6       8488.16       8745.81        93.85 o                         
   3   3   6       1860.86       1839.76        30.88 o                         
   4   3   6       1664.88       1609.09        26.32 o                         
   5   3   6       1648.39       1582.30        35.11 o                         
   6   3   6       2044.12       2018.01        52.46 o                         
   7   3   6       1378.76       1330.84        48.25 o                         
   8   3   6        278.85        272.97        26.42 o                         
   9   3   6        350.61        328.41        35.91 o                         
  10   3   6        157.69        161.64        26.76 o                         
  -9   4   6         42.37         15.08        28.56 o                         
  -8   4   6         22.72         18.05        13.67 o                         
  -7   4   6        219.80        222.80        31.25 o                         
  -6   4   6         42.46         16.83        10.39 o                         
  -5   4   6          5.38          9.30         9.24 o                         
  -4   4   6         86.92         84.46        14.07 o                         
  -3   4   6         84.23         95.54        12.43 o                         
  -2   4   6        567.36        590.37        25.92 o                         
  -1   4   6         56.54         34.88         5.73 o                         
   0   4   6       4142.84       4271.51        61.23 o                         
   1   4   6       1889.82       1717.78        31.96 o                         
   2   4   6        455.09        403.51        12.39 o                         
   3   4   6        330.63        297.85        11.96 o                         
   4   4   6       2430.58       2424.17        38.14 o                         
   5   4   6        786.09        805.62        21.27 o                         
   6   4   6       1096.94       1015.94        39.28 o                         
   7   4   6        624.17        657.04        34.40 o                         
   8   4   6        561.63        571.41        38.27 o                         
   9   4   6        495.94        552.03        46.07 o                         
  10   4   6        601.84        668.94        62.03 o                         
  -9   5   6        195.71        194.29        44.38 o                         
  -8   5   6        661.85        705.56        59.51 o                         
  -7   5   6       1339.78       1461.78       103.54 o                         
  -6   5   6       1491.84       1515.82        66.69 o                         
  -5   5   6       1032.36        963.48        45.12 o                         
  -4   5   6        870.86        959.36        35.89 o                         
  -3   5   6       2585.04       2420.72        60.49 o                         
  -2   5   6       2805.23       2985.89        62.89 o                         
  -1   5   6       2041.03       2101.40        47.37 o                         
   0   5   6        416.06        414.99        15.71 o                         
   1   5   6        106.62        136.21         8.78 o                         
   2   5   6         19.73         25.32         4.18 o                         
   3   5   6        100.57         81.76         6.60 o                         
   4   5   6         55.14         58.50         7.62 o                         
   5   5   6          0.33         -4.43         4.43 o                         
   6   5   6        178.40        165.93        20.90 o                         
   7   5   6        670.44        623.37        42.66 o                         
   8   5   6         48.48         42.59        11.62 o                         
   9   5   6        377.62        360.37        38.15 o                         
  10   5   6        483.18        524.64        80.19 o                         
  -9   6   6        249.52        336.36        77.89 o                         
  -8   6   6        369.52        373.55        44.17 o                         
  -7   6   6        134.24        122.93        20.70 o                         
  -6   6   6         60.49         59.05        13.68 o                         
  -5   6   6       1181.46       1246.22        52.45 o                         
  -4   6   6       3420.41       3369.79        77.10 o                         
  -3   6   6       2296.80       2282.42        55.37 o                         
  -2   6   6       2372.37       2400.45        51.69 o                         
  -1   6   6       2042.39       1972.05        47.91 o                         
   0   6   6       2498.45       2445.63        45.85 o                         
   1   6   6        521.60        485.76        17.50 o                         
   2   6   6       1587.15       1647.81        36.40 o                         
   3   6   6       1530.47       1496.93        39.94 o                         
   4   6   6        632.72        662.73        32.84 o                         
   5   6   6        223.43        218.15        22.02 o                         
   6   6   6       1169.65       1168.58        67.38 o                         
   7   6   6         29.46         12.66        10.72 o                         
   8   6   6          1.60        -10.41        10.41 o                         
   9   6   6         17.08         -4.97        12.01 o                         
  10   6   6         97.10        203.08        64.04 o                         
  -8   7   6        125.87        118.68        23.04 o                         
  -7   7   6         62.60         67.18        15.47 o                         
  -6   7   6         44.93         30.88        10.70 o                         
  -5   7   6        803.23        772.46        42.53 o                         
  -4   7   6        828.99        803.11        35.04 o                         
  -3   7   6       1429.15       1401.81        44.94 o                         
  -2   7   6       1081.52       1094.04        37.07 o                         
  -1   7   6       1587.07       1640.03        41.79 o                         
   0   7   6       1737.15       1781.56        34.51 o                         
   1   7   6       4349.30       4234.81        68.57 o                         
   2   7   6       2903.12       2900.99        58.01 o                         
   3   7   6       1194.87       1258.06        38.08 o                         
   4   7   6       2400.64       2605.75        66.97 o                         
   5   7   6       2195.96       2144.55        87.02 o                         
   6   7   6       3344.51       3287.87       120.10 o                         
   7   7   6        835.56        875.27        63.72 o                         
   8   7   6        231.88        236.02        34.78 o                         
   9   7   6         70.86         32.92        20.18 o                         
  10   7   6        246.78        301.74        76.16 o                         
  -8   8   6         98.14        145.29        29.23 o                         
  -7   8   6        174.09        139.74        21.60 o                         
  -6   8   6        436.52        439.78        35.30 o                         
  -5   8   6        389.83        375.25        31.00 o                         
  -4   8   6         81.60         77.04        13.80 o                         
  -3   8   6         90.68         71.00        11.03 o                         
  -2   8   6        406.34        440.24        24.20 o                         
  -1   8   6        676.52        742.87        27.63 o                         
   0   8   6         29.25         34.34         5.52 o                         
   1   8   6         26.40         23.03         7.20 o                         
   2   8   6         45.66         37.75         7.31 o                         
   3   8   6       1192.87       1181.81        42.83 o                         
   4   8   6        382.06        364.67        26.19 o                         
   5   8   6        725.27        763.95        46.42 o                         
   6   8   6        602.39        681.27        56.31 o                         
   7   8   6        525.90        565.90        54.36 o                         
   8   8   6        363.38        437.01        61.02 o                         
   9   8   6        209.76        256.16        70.96 o                         
  -8   9   6        435.86        380.20        84.23 o                         
  -7   9   6        323.98        357.87        35.11 o                         
  -6   9   6       1087.86       1038.75        56.36 o                         
  -5   9   6       1504.40       1609.07        66.06 o                         
  -4   9   6        683.67        710.60        41.70 o                         
  -3   9   6        689.36        632.03        37.46 o                         
  -2   9   6       2646.41       2576.21        66.61 o                         
  -1   9   6        333.43        375.01        24.98 o                         
   0   9   6         11.04         13.83         5.87 o                         
   1   9   6        265.69        277.06        23.70 o                         
   2   9   6         57.70         55.42        10.24 o                         
   3   9   6         17.55          6.11         6.22 o                         
   4   9   6        290.41        267.47        28.97 o                         
   5   9   6         11.32          9.62         9.05 o                         
   6   9   6         52.34         50.62        17.29 o                         
   7   9   6         19.35         -9.96        21.35 o                         
   8   9   6         51.62         52.75        23.70 o                         
   9   9   6        123.38         89.43        44.42 o                         
  -7  10   6        140.54        166.98        31.11 o                         
  -6  10   6        357.20        300.77        31.30 o                         
  -5  10   6        532.29        565.90        40.94 o                         
  -4  10   6        972.43        941.69        54.59 o                         
  -3  10   6       1654.11       1683.38        94.77 o                         
  -2  10   6       3694.52       3852.31       110.56 o                         
  -1  10   6       1591.71       1648.15        57.97 o                         
   0  10   6         83.09        117.91        14.36 o                         
   1  10   6        652.20        721.85        49.51 o                         
   2  10   6       1949.46       1957.35        99.68 o                         
   3  10   6       1819.76       2059.19        78.59 o                         
   4  10   6        465.96        517.80        41.64 o                         
   5  10   6        999.80       1054.85        61.25 o                         
   6  10   6        165.89        192.08        49.04 o                         
   7  10   6        252.69        299.65        54.18 o                         
   8  10   6         99.31         75.00        39.81 o                         
  -6  11   6         45.19         53.71        38.94 o                         
  -5  11   6         22.51          8.40        11.71 o                         
  -4  11   6          1.51         -5.07        12.99 o                         
  -3  11   6        310.29        317.90        34.71 o                         
  -2  11   6        691.29        639.16        63.54 o                         
  -1  11   6        338.78        412.52        29.66 o                         
   0  11   6         70.05         74.32        12.85 o                         
   1  11   6          7.90         22.27        25.35 o                         
   2  11   6        731.97        691.81        77.53 o                         
   3  11   6       1703.28       1835.61        77.38 o                         
   4  11   6        823.72        949.91        67.78 o                         
   5  11   6        627.44        629.17        56.22 o                         
   6  11   6        475.54        557.46        70.94 o                         
   7  11   6        696.03        661.17       111.93 o                         
  -5  12   6         87.93         43.85        31.73 o                         
  -4  12   6         96.00         61.55        19.67 o                         
  -3  12   6        118.34        128.74        23.83 o                         
  -2  12   6          2.79         -0.74        12.19 o                         
  -1  12   6         64.73         81.23        16.23 o                         
   0  12   6         55.80         73.40        16.89 o                         
   1  12   6        150.83        128.44        27.72 o                         
   2  12   6          8.11        -11.16        11.16 o                         
   3  12   6        176.13        189.48        31.41 o                         
   4  12   6        399.12        361.25        44.84 o                         
   5  12   6        503.95        617.83        58.49 o                         
   6  12   6        681.06        645.78        81.37 o                         
  -4  13   6         85.08         76.16        38.08 o                         
  -3  13   6        748.75        779.24        80.70 o                         
  -2  13   6        413.38        399.50        41.63 o                         
  -1  13   6        561.93        642.66        46.20 o                         
   0  13   6        346.89        314.95        32.22 o                         
   1  13   6        422.80        518.61        45.94 o                         
   2  13   6         98.10         56.94        28.33 o                         
   3  13   6        289.11        277.94        51.14 o                         
   4  13   6         90.48        111.80        27.48 o                         
   5  13   6          9.83         17.11        15.61 o                         
  -1  14   6        553.44        600.59       103.27 o                         
   0  14   6        590.72        566.38       125.15 o                         
   1  14   6        730.32        667.00       260.20 o                         
   2  14   6        760.05        764.44       123.46 o                         
   3  14   6        504.62        435.01        96.93 o                         
  -2 -10   7         96.97         64.62        42.69 o                         
  -1 -10   7        399.89        384.24        85.39 o                         
   0 -10   7        389.63        406.74        87.12 o                         
   1 -10   7        137.93        122.89        50.19 o                         
   2 -10   7        249.93        121.73        51.35 o                         
  -4  -9   7         63.23         73.27        40.96 o                         
  -3  -9   7        145.87        105.40        33.85 o                         
  -2  -9   7        267.79        338.39        55.79 o                         
  -1  -9   7         42.72         35.10        21.47 o                         
   0  -9   7          5.46         -7.03        13.00 o                         
   1  -9   7         29.42         16.00        14.17 o                         
   2  -9   7          6.83        -11.69        12.33 o                         
   3  -9   7         51.86         26.45        30.58 o                         
   4  -9   7        203.62         75.00        44.42 o                         
  -5  -8   7         82.81         88.59        26.40 o                         
  -4  -8   7        456.96        470.43        51.88 o                         
  -3  -8   7        350.87        391.86        43.17 o                         
  -2  -8   7        856.18        911.95        63.15 o                         
  -1  -8   7        688.74        655.61        53.50 o                         
   0  -8   7        556.65        637.93        52.02 o                         
   1  -8   7         81.49         69.51        15.49 o                         
   2  -8   7         36.64         26.21        15.14 o                         
   3  -8   7        100.96        113.21        20.10 o                         
   4  -8   7         44.00         28.11        14.71 o                         
   5  -8   7          7.25        -10.50        21.19 o                         
  -6  -7   7         27.79         21.49        15.00 o                         
  -5  -7   7        307.88        346.35        39.56 o                         
  -4  -7   7        755.06        720.15        54.49 o                         
  -3  -7   7        526.14        506.11        45.70 o                         
  -2  -7   7        788.42        738.54        54.22 o                         
  -1  -7   7       1003.42       1053.02        63.61 o                         
   0  -7   7       1235.56       1268.94        69.61 o                         
   1  -7   7       1735.86       1948.10        86.70 o                         
   2  -7   7       2198.52       2297.63        83.53 o                         
   3  -7   7        739.68        828.39        64.04 o                         
   4  -7   7        469.74        482.87        37.42 o                         
   5  -7   7        549.02        568.44        41.05 o                         
   6  -7   7        632.38        646.17       105.58 o                         
  -7  -6   7         62.12         59.32        29.26 o                         
  -6  -6   7         43.69         48.38        13.25 o                         
  -5  -6   7         17.80         16.70        11.73 o                         
  -4  -6   7         25.23         27.20        18.57 o                         
  -3  -6   7          0.88         -3.68         8.33 o                         
  -2  -6   7        138.38        102.26        17.03 o                         
  -1  -6   7        133.26        146.52        19.80 o                         
   0  -6   7        294.97        310.28        28.21 o                         
   1  -6   7        715.97        760.24        44.12 o                         
   2  -6   7         23.32         10.81        10.00 o                         
   3  -6   7         64.07         82.95        14.56 o                         
   4  -6   7        362.06        402.48        32.11 o                         
   5  -6   7        892.40        963.35        50.41 o                         
   6  -6   7        420.27        422.39        38.30 o                         
   7  -6   7        748.05        870.60       124.04 o                         
  -7  -5   7        481.68        392.94        89.02 o                         
  -6  -5   7        801.65        719.04        44.11 o                         
  -5  -5   7        511.68        465.90        33.91 o                         
  -4  -5   7        328.80        318.69        29.67 o                         
  -3  -5   7        446.42        482.06        31.10 o                         
  -2  -5   7        438.86        455.38        33.28 o                         
  -1  -5   7        249.03        229.65        23.59 o                         
   0  -5   7        310.77        305.16        26.98 o                         
   1  -5   7         61.20         47.73        11.68 o                         
   2  -5   7         77.01         64.46        12.24 o                         
   3  -5   7         47.52         33.06         9.03 o                         
   4  -5   7          6.85         -0.83         6.81 o                         
   5  -5   7        137.31        140.08        19.09 o                         
   6  -5   7         13.86         -1.66        13.24 o                         
   7  -5   7        151.46        148.40        26.11 o                         
   8  -5   7        223.64        259.62        67.50 o                         
  -8  -4   7         97.35         96.37        25.88 o                         
  -7  -4   7        203.15        234.23        34.73 o                         
  -6  -4   7        115.13         96.00        16.87 o                         
  -5  -4   7        576.43        520.64        39.73 o                         
  -4  -4   7       1353.43       1419.84        61.78 o                         
  -3  -4   7       1938.95       2116.89        72.40 o                         
  -2  -4   7       1419.65       1495.71        58.70 o                         
  -1  -4   7       2755.54       2940.04        70.09 o                         
   0  -4   7       1012.95        965.08        45.00 o                         
   1  -4   7        898.81        968.53        44.83 o                         
   2  -4   7       1816.05       1838.68        58.13 o                         
   3  -4   7        362.50        377.39        24.54 o                         
   4  -4   7          2.47         -1.71         7.24 o                         
   5  -4   7        489.07        481.31        32.06 o                         
   6  -4   7        927.73        879.83        49.77 o                         
   7  -4   7        164.57        155.90        25.00 o                         
   8  -4   7          1.11          3.43        12.19 o                         
  -8  -3   7         42.11         22.62        20.37 o                         
  -7  -3   7          5.01         -8.36        10.90 o                         
  -6  -3   7          0.98         -8.09         8.09 o                         
  -5  -3   7        312.28        233.22        28.37 o                         
  -4  -3   7        461.11        442.40        29.56 o                         
  -3  -3   7       1448.85       1481.59        72.58 o                         
  -2  -3   7        746.94        766.79        34.38 o                         
  -1  -3   7       1615.92       1609.08        49.24 o                         
   0  -3   7       1618.66       1741.70        59.60 o                         
   1  -3   7       1586.19       1618.43        49.87 o                         
   2  -3   7       2340.99       2454.34        64.66 o                         
   3  -3   7       1317.67       1351.04        48.40 o                         
   4  -3   7        145.85        124.70        14.36 o                         
   5  -3   7        213.99        195.58        19.58 o                         
   6  -3   7       1366.31       1347.40        55.69 o                         
   7  -3   7       1304.13       1292.41        60.32 o                         
   8  -3   7        479.89        462.22        40.30 o                         
   9  -3   7        152.34        209.38        43.82 o                         
  -9  -2   7        452.09        523.86       101.54 o                         
  -8  -2   7        361.69        355.14        46.85 o                         
  -7  -2   7        709.05        694.00        72.47 o                         
  -6  -2   7        319.97        263.47        28.42 o                         
  -5  -2   7         28.85         12.38         8.41 o                         
  -4  -2   7         84.27         59.67        13.20 o                         
  -3  -2   7        214.26        238.51        19.61 o                         
  -2  -2   7          7.12          8.16         4.42 o                         
  -1  -2   7         29.67         34.76         6.35 o                         
   0  -2   7        509.15        531.32        24.12 o                         
   1  -2   7          0.45          3.44         4.34 o                         
   2  -2   7          8.28          7.93         5.29 o                         
   3  -2   7        423.17        403.17        25.08 o                         
   4  -2   7        658.03        668.92        29.82 o                         
   5  -2   7        114.14        104.31        11.47 o                         
   6  -2   7       2139.30       2085.13        66.94 o                         
   7  -2   7       1935.04       1958.94        68.09 o                         
   8  -2   7        657.38        630.62        51.00 o                         
   9  -2   7        410.95        430.22        60.09 o                         
  -9  -1   7        291.39        305.78        78.46 o                         
  -8  -1   7        435.44        464.33        43.89 o                         
  -7  -1   7       1010.38       1032.75        51.43 o                         
  -6  -1   7       1237.35       1339.42        72.44 o                         
  -5  -1   7        624.09        620.20        35.67 o                         
  -4  -1   7         19.25         13.03         7.61 o                         
  -3  -1   7        499.58        530.57        29.06 o                         
  -2  -1   7        190.22        200.00        14.27 o                         
  -1  -1   7       1384.06       1346.87        36.74 o                         
   0  -1   7        140.14        191.01        13.86 o                         
   1  -1   7        910.26        889.36        26.91 o                         
   2  -1   7        147.53        139.83        13.15 o                         
   3  -1   7        465.79        453.17        23.83 o                         
   4  -1   7          1.93          1.68         4.57 o                         
   5  -1   7        161.29        139.35        12.58 o                         
   6  -1   7        128.38        129.34        14.65 o                         
   7  -1   7        567.21        560.90        35.39 o                         
   8  -1   7        319.01        336.80        35.63 o                         
   9  -1   7        231.35        279.62        37.22 o                         
  10  -1   7        132.65        129.81        49.62 o                         
  -9   0   7          2.85         -7.10        18.15 o                         
  -8   0   7        588.78        543.40        54.49 o                         
  -7   0   7        704.56        640.70        36.65 o                         
  -6   0   7       1584.10       1532.68        60.08 o                         
  -5   0   7        738.05        752.11        35.84 o                         
  -4   0   7        429.58        447.70        28.21 o                         
  -3   0   7       1156.45       1107.49        42.91 o                         
  -2   0   7       8907.17       8549.82       157.15 o                         
  -1   0   7       4637.22       4662.09        73.71 o                         
   0   0   7        794.57        787.60        25.44 o                         
   1   0   7       3136.07       3179.77        55.88 o                         
   2   0   7       2991.65       3040.32        49.63 o                         
   3   0   7       2605.48       2548.50        54.84 o                         
   4   0   7       1862.84       1906.93        42.77 o                         
   5   0   7       2505.60       2603.36        53.03 o                         
   6   0   7        194.43        200.61        17.30 o                         
   7   0   7         80.55         68.46        12.35 o                         
   8   0   7        180.23        177.90        22.96 o                         
   9   0   7        191.77        234.62        39.06 o                         
  10   0   7        121.74         67.61        27.11 o                         
  -9   1   7        169.47         89.25        28.75 o                         
  -8   1   7         24.99         32.42        15.34 o                         
  -7   1   7         24.33          4.09        12.34 o                         
  -6   1   7          7.12         -7.19         8.38 o                         
  -5   1   7         38.37        114.98        13.02 o                         
  -4   1   7        227.58        167.45        15.75 o                         
  -3   1   7         66.62         57.21         9.67 o                         
  -2   1   7       3087.12       3204.20       101.17 o                         
  -1   1   7       1531.35       1461.32        32.42 o                         
   0   1   7        771.92        745.47        22.71 o                         
   1   1   7       1364.90       1405.28        31.83 o                         
   2   1   7       4657.08       4638.11        65.81 o                         
   3   1   7       1640.65       1595.18        32.06 o                         
   4   1   7       1357.99       1281.33        33.20 o                         
   5   1   7        823.61        793.74        27.95 o                         
   6   1   7        889.80        881.50        38.38 o                         
   7   1   7       1289.53       1239.91        52.51 o                         
   8   1   7        523.27        528.17        55.63 o                         
   9   1   7        494.54        503.46        39.62 o                         
  10   1   7        270.10        256.16        65.77 o                         
  -9   2   7        447.81        424.17        61.32 o                         
  -8   2   7        489.87        457.57        48.92 o                         
  -7   2   7        649.57        665.72        45.07 o                         
  -6   2   7        713.04        642.15        37.81 o                         
  -5   2   7        380.85        416.00        28.94 o                         
  -4   2   7        107.07         87.05        11.62 o                         
  -3   2   7        225.79        209.67        16.54 o                         
  -2   2   7        882.82        849.55        35.48 o                         
  -1   2   7        257.02        219.00        11.56 o                         
   0   2   7         33.43         28.43         7.23 o                         
   1   2   7        415.46        460.90        22.85 o                         
   2   2   7        271.70        239.25        11.10 o                         
   3   2   7        133.26        114.07         7.84 o                         
   4   2   7          6.38         -2.50         3.45 o                         
   5   2   7       1016.18       1001.96        29.68 o                         
   6   2   7       2416.75       2359.77        53.26 o                         
   7   2   7        953.32        925.01        38.34 o                         
   8   2   7        230.40        241.65        22.43 o                         
   9   2   7        225.62        225.73        30.00 o                         
  10   2   7        471.16        459.44        96.64 o                         
  -9   3   7        351.32        389.43        83.66 o                         
  -8   3   7        684.72        737.09        60.49 o                         
  -7   3   7       1401.57       1424.56        66.52 o                         
  -6   3   7       1056.77       1128.28        56.33 o                         
  -5   3   7        938.74       1036.97        50.82 o                         
  -4   3   7       1139.34       1116.65        42.03 o                         
  -3   3   7        515.28        523.15        25.56 o                         
  -2   3   7       2328.27       2406.79        49.82 o                         
  -1   3   7       2728.11       2670.60        68.26 o                         
   0   3   7       5471.57       5370.92        82.39 o                         
   1   3   7       1195.45       1242.31        31.38 o                         
   2   3   7       2083.49       2065.74        44.88 o                         
   3   3   7        508.40        513.07        14.40 o                         
   4   3   7       2317.30       2334.61        40.34 o                         
   5   3   7        116.78        113.96         9.35 o                         
   6   3   7         72.43         51.15         7.89 o                         
   7   3   7        187.78        171.72        16.40 o                         
   8   3   7         13.94          0.01         7.63 o                         
   9   3   7         14.22        -12.23        12.23 o                         
  10   3   7         45.15         19.04        27.69 o                         
  -9   4   7        118.51        167.31        55.96 o                         
  -8   4   7        224.25        226.30        34.34 o                         
  -7   4   7        419.08        328.94        38.34 o                         
  -6   4   7        567.31        568.38        46.99 o                         
  -5   4   7        586.82        665.68        43.39 o                         
  -4   4   7        538.13        537.10        35.03 o                         
  -3   4   7       1158.83       1249.33        43.92 o                         
  -2   4   7       2296.60       2289.25        55.30 o                         
  -1   4   7       1655.30       1726.16        43.59 o                         
   0   4   7       2760.98       2631.93        53.99 o                         
   1   4   7       2414.28       2315.37        50.49 o                         
   2   4   7       2824.39       2703.89        37.14 o                         
   3   4   7       1737.41       1665.11        29.10 o                         
   4   4   7       2964.12       2996.62        42.67 o                         
   5   4   7        746.43        731.49        25.40 o                         
   6   4   7        931.38        913.60        42.91 o                         
   7   4   7        481.01        492.70        33.94 o                         
   8   4   7        152.87        156.59        20.23 o                         
   9   4   7         92.23         89.25        21.85 o                         
  -9   5   7         37.33         27.12        27.69 o                         
  -8   5   7        295.97        313.00        40.44 o                         
  -7   5   7         54.28         58.46        18.89 o                         
  -6   5   7         69.59         68.80        15.98 o                         
  -5   5   7          1.34         -9.18         9.18 o                         
  -4   5   7        304.54        289.87        22.38 o                         
  -3   5   7         49.80         37.22         8.77 o                         
  -2   5   7         45.89         48.72         8.17 o                         
  -1   5   7        498.04        452.56        17.29 o                         
   0   5   7        524.33        533.37        20.77 o                         
   1   5   7       1015.03        993.88        23.19 o                         
   2   5   7       1567.47       1536.42        28.71 o                         
   3   5   7       1842.39       1780.41        51.06 o                         
   4   5   7       1213.66       1203.30        38.30 o                         
   5   5   7        601.36        658.57        37.23 o                         
   6   5   7        798.39        761.74        52.19 o                         
   7   5   7        844.52        849.94        53.64 o                         
   8   5   7        484.48        483.71        36.62 o                         
   9   5   7        800.80        815.38        89.06 o                         
  -9   6   7        379.33        366.93        83.66 o                         
  -8   6   7        254.86        317.82        41.40 o                         
  -7   6   7        202.91        196.56        35.14 o                         
  -6   6   7        481.16        493.93        39.93 o                         
  -5   6   7        621.51        577.96        40.98 o                         
  -4   6   7       1510.24       1566.00        61.98 o                         
  -3   6   7        636.45        623.37        29.21 o                         
  -2   6   7       1345.77       1441.69        46.70 o                         
  -1   6   7         63.79         66.75         8.55 o                         
   0   6   7        171.89        177.55        10.63 o                         
   1   6   7        778.99        774.70        21.47 o                         
   2   6   7         91.40        100.12         9.09 o                         
   3   6   7       1416.91       1423.62        40.55 o                         
   4   6   7        172.98        171.45        15.51 o                         
   5   6   7          5.61          6.96         8.21 o                         
   6   6   7        462.43        434.51        41.29 o                         
   7   6   7         81.08         64.91        18.43 o                         
   8   6   7        210.31        206.95        28.23 o                         
   9   6   7        270.36        287.74        54.09 o                         
  -8   7   7        374.45        379.61        39.99 o                         
  -7   7   7        283.76        281.22        32.81 o                         
  -6   7   7        106.13         91.56        18.36 o                         
  -5   7   7       1182.87       1216.68        54.45 o                         
  -4   7   7       1442.55       1446.43        48.28 o                         
  -3   7   7       1674.32       1671.54        48.06 o                         
  -2   7   7       1396.35       1397.38        43.71 o                         
  -1   7   7       3281.95       3289.18        62.57 o                         
   0   7   7       1486.40       1522.91        32.62 o                         
   1   7   7       3697.38       3714.31        58.94 o                         
   2   7   7       1316.98       1266.77        34.53 o                         
   3   7   7         33.48         28.89         6.25 o                         
   4   7   7          9.87          7.63         6.71 o                         
   5   7   7       1322.65       1435.49        74.74 o                         
   6   7   7        309.28        305.96        36.58 o                         
   7   7   7         18.27         22.92        12.34 o                         
   8   7   7          8.35          5.34        11.35 o                         
  -8   8   7          3.34         -4.88        20.39 o                         
  -7   8   7          1.90          6.87        10.74 o                         
  -6   8   7        584.44        598.83        41.77 o                         
  -5   8   7        339.08        343.16        37.03 o                         
  -4   8   7         41.06         41.88         9.97 o                         
  -3   8   7        743.57        737.69        32.91 o                         
  -2   8   7       1298.61       1354.80        52.18 o                         
  -1   8   7       2528.77       2316.57        62.96 o                         
   0   8   7       1103.26       1186.15        34.78 o                         
   1   8   7       1677.54       1675.73        44.73 o                         
   2   8   7        622.38        659.63        26.11 o                         
   3   8   7       1724.04       1728.57        48.27 o                         
   4   8   7        460.20        491.93        28.00 o                         
   5   8   7       2223.36       2395.42       102.75 o                         
   6   8   7       1228.26       1242.94        76.24 o                         
   7   8   7        548.59        515.77        51.52 o                         
   8   8   7        579.75        616.89        74.76 o                         
  -7   9   7        307.78        350.17        38.54 o                         
  -6   9   7         20.63         17.14         9.75 o                         
  -5   9   7         51.11         49.48        13.08 o                         
  -4   9   7         38.90         40.18        11.39 o                         
  -3   9   7        171.97        194.96        21.04 o                         
  -2   9   7        233.37        189.80        20.40 o                         
  -1   9   7        309.91        291.81        22.80 o                         
   0   9   7        487.60        426.36        24.06 o                         
   1   9   7         49.18         39.57         9.88 o                         
   2   9   7         74.25         67.82        10.66 o                         
   3   9   7        514.15        495.14        29.39 o                         
   4   9   7        312.57        280.27        29.75 o                         
   5   9   7        724.69        720.74        48.11 o                         
   6   9   7        608.59        657.98        58.33 o                         
   7   9   7        569.09        579.55        57.19 o                         
  -6  10   7        673.12        718.68        55.57 o                         
  -5  10   7        487.36        493.74        59.01 o                         
  -4  10   7        498.95        532.70        44.53 o                         
  -3  10   7       1572.08       1289.49       248.48 o                         
  -2  10   7        435.86        430.18        32.34 o                         
  -1  10   7        537.07        575.13        33.14 o                         
   0  10   7       1109.17       1124.17        41.94 o                         
   1  10   7        220.86        244.44        21.56 o                         
   2  10   7        103.47         76.64        13.88 o                         
   3  10   7        158.27        172.86        18.66 o                         
   4  10   7        133.03        135.58        21.84 o                         
   5  10   7          3.03          2.17         9.77 o                         
   6  10   7         92.24         92.74        24.36 o                         
   7  10   7         52.34         52.55        46.44 o                         
  -5  11   7        439.64        455.65        52.68 o                         
  -4  11   7        251.49        281.32        40.85 o                         
  -3  11   7       1179.78        956.83       123.82 o                         
  -2  11   7       2319.77       2331.59       108.69 o                         
  -1  11   7        835.70        883.93        49.62 o                         
   0  11   7       1743.47       1912.19        64.22 o                         
   1  11   7       1331.21       1344.56        52.91 o                         
   2  11   7        629.73        636.03        46.87 o                         
   3  11   7        222.52        266.84        27.44 o                         
   4  11   7        935.01       1007.47        61.86 o                         
   5  11   7        357.62        398.50        48.39 o                         
   6  11   7        223.84        225.24        47.32 o                         
  -4  12   7        190.68        201.17        45.23 o                         
  -3  12   7        139.47        137.63        29.73 o                         
  -2  12   7        142.83        134.52        27.88 o                         
  -1  12   7        214.63        226.28        35.72 o                         
   0  12   7       1132.23       1222.00        67.04 o                         
   1  12   7        580.34        628.20        47.05 o                         
   2  12   7        284.40        290.39        47.50 o                         
   3  12   7         72.47        116.06        63.46 o                         
   4  12   7        703.07        765.40        63.65 o                         
   5  12   7        636.51        570.77       119.14 o                         
   6  12   7       1025.33        988.30       136.73 o                         
  -3  13   7         22.40          2.88        20.19 o                         
  -2  13   7         53.93         25.18        18.68 o                         
  -1  13   7          0.04         -3.61        11.62 o                         
   0  13   7         28.29         41.70        21.44 o                         
   1  13   7          4.88        -13.80        20.41 o                         
   2  13   7          1.37         17.87        16.32 o                         
   3  13   7         78.83         72.38        26.92 o                         
   4  13   7          8.49         -8.75        15.40 o                         
   5  13   7        414.02        273.05        52.33 o                         
  -1  14   7        330.05        331.74        75.58 o                         
   0  14   7        261.74        227.16        36.96 o                         
   1  14   7        101.30         70.56        59.71 o                         
   2  14   7        211.86        193.27        62.89 o                         
   3  14   7        246.28        224.43        68.08 o                         
   1  -9   8        130.79        147.65        42.69 o                         
  -4  -8   8         23.01          2.88        19.04 o                         
  -3  -8   8          6.20        -13.13        14.29 o                         
  -2  -8   8        114.18        137.75        26.65 o                         
  -1  -8   8        114.55        117.68        30.87 o                         
   0  -8   8         65.14         92.45        22.00 o                         
   1  -8   8        138.87         95.88        22.49 o                         
   2  -8   8        379.06        271.31        48.38 o                         
   3  -8   8         39.89         17.06        19.78 o                         
   4  -8   8         31.15         77.29        30.91 o                         
  -6  -7   8        220.96        248.82        40.86 o                         
  -5  -7   8        297.19        327.04        39.38 o                         
  -4  -7   8        276.19        290.88        38.25 o                         
  -3  -7   8        444.30        436.32        43.68 o                         
  -2  -7   8        528.55        517.66        46.99 o                         
  -1  -7   8        522.49        530.68        46.87 o                         
   0  -7   8        766.50        839.51        59.24 o                         
   1  -7   8        506.66        494.95        50.78 o                         
   2  -7   8        483.42        360.99        49.21 o                         
   3  -7   8         43.18         53.34        13.91 o                         
   4  -7   8          6.14         -2.78        15.30 o                         
   5  -7   8         46.99         35.60        17.29 o                         
  -6  -6   8        117.02         33.97        33.74 o                         
  -5  -6   8        177.59        193.61        30.46 o                         
  -4  -6   8        135.58        148.30        23.11 o                         
  -3  -6   8        366.66        353.20        32.74 o                         
  -2  -6   8        508.34        501.33        38.49 o                         
  -1  -6   8        807.85        773.17        46.73 o                         
   0  -6   8        915.95        990.09        52.39 o                         
   1  -6   8       1106.25       1145.08        56.60 o                         
   2  -6   8       1043.49       1048.03        81.89 o                         
   3  -6   8        896.17        908.92        48.04 o                         
   4  -6   8        601.57        621.35        37.74 o                         
   5  -6   8        256.75        274.91        28.28 o                         
   6  -6   8        366.90        381.95        57.67 o                         
  -7  -5   8         47.39         84.80        26.43 o                         
  -6  -5   8         10.70         -0.80        11.91 o                         
  -5  -5   8          2.24          5.73        11.57 o                         
  -4  -5   8          2.05        -11.98        14.24 o                         
  -3  -5   8          5.87          1.18        12.46 o                         
  -2  -5   8        433.01        370.26        31.45 o                         
  -1  -5   8        162.97        164.20        21.29 o                         
   0  -5   8        371.97        360.04        30.26 o                         
   1  -5   8        483.73        518.29        36.47 o                         
   2  -5   8        501.97        496.61        33.32 o                         
   3  -5   8        755.79        734.72        47.46 o                         
   4  -5   8        851.10        879.62        43.13 o                         
   5  -5   8        438.93        448.25        34.38 o                         
   6  -5   8        347.35        342.35        33.81 o                         
   7  -5   8        500.88        432.13        84.23 o                         
  -7  -4   8        487.86        422.47        66.58 o                         
  -6  -4   8        243.81        232.77        25.74 o                         
  -5  -4   8        425.57        414.49        32.85 o                         
  -4  -4   8        769.47        844.22        48.75 o                         
  -3  -4   8        706.07        721.38        43.62 o                         
  -2  -4   8          8.09         15.64         9.41 o                         
  -1  -4   8        122.49        108.30        14.37 o                         
   0  -4   8        125.53        130.11        15.78 o                         
   1  -4   8         59.72         49.94        10.60 o                         
   2  -4   8          1.76          3.22         5.69 o                         
   3  -4   8          0.08          3.88         7.12 o                         
   4  -4   8        160.05        165.10        18.15 o                         
   5  -4   8          3.12          2.75         7.55 o                         
   6  -4   8          5.20        -11.82        11.82 o                         
   7  -4   8        291.94        223.65        30.91 o                         
   8  -4   8        127.46        128.66        48.46 o                         
  -8  -3   8        369.43        350.20        81.35 o                         
  -7  -3   8        462.07        505.52        52.52 o                         
  -6  -3   8        179.86        155.89        21.15 o                         
  -5  -3   8        729.32        633.77        43.02 o                         
  -4  -3   8       1056.90       1095.63        54.42 o                         
  -3  -3   8       1332.08       1329.23        67.15 o                         
  -2  -3   8       1411.69       1465.77        50.61 o                         
  -1  -3   8       1605.77       1792.97        49.83 o                         
   0  -3   8       1710.03       1672.91        51.96 o                         
   1  -3   8       2006.14       2113.69        63.86 o                         
   2  -3   8       1435.72       1467.13        51.88 o                         
   3  -3   8        358.34        355.83        26.24 o                         
   4  -3   8        499.51        515.03        29.94 o                         
   5  -3   8        161.88        149.43        16.89 o                         
   6  -3   8        117.58         86.12        22.60 o                         
   7  -3   8         34.11         14.19        10.06 o                         
   8  -3   8         82.38         39.52        36.24 o                         
  -8  -2   8         17.77        -28.85        28.85 o                         
  -7  -2   8         27.81          6.71        17.86 o                         
  -6  -2   8         26.12          0.36        12.38 o                         
  -5  -2   8         36.31         22.33         9.07 o                         
  -4  -2   8        264.53        254.30        22.97 o                         
  -3  -2   8        102.61         81.66        12.78 o                         
  -2  -2   8        685.84        718.26        34.37 o                         
  -1  -2   8       2905.31       2953.04        62.14 o                         
   0  -2   8       1391.49       1397.70        41.95 o                         
   1  -2   8       1711.60       1795.22        44.35 o                         
   2  -2   8       1420.45       1398.17        48.15 o                         
   3  -2   8       1389.41       1448.14        50.29 o                         
   4  -2   8       1963.75       2011.55        56.87 o                         
   5  -2   8        882.22        938.04        38.31 o                         
   6  -2   8        294.22        279.00        25.29 o                         
   7  -2   8        155.65        162.34        20.76 o                         
   8  -2   8        525.78        577.43        44.62 o                         
   9  -2   8        430.33        395.98       109.33 o                         
  -8  -1   8        148.97        179.09        34.57 o                         
  -7  -1   8        170.53        167.31        28.64 o                         
  -6  -1   8        563.59        510.56        40.25 o                         
  -5  -1   8        646.08        597.03        36.83 o                         
  -4  -1   8         10.94          1.08         9.55 o                         
  -3  -1   8          8.00          2.87         6.15 o                         
  -2  -1   8         32.75         31.34         7.11 o                         
  -1  -1   8        198.06        186.04        15.20 o                         
   0  -1   8        420.44        421.69        21.43 o                         
   1  -1   8        137.03        110.97        12.16 o                         
   2  -1   8         99.14        102.04        12.05 o                         
   3  -1   8        611.35        578.10        28.32 o                         
   4  -1   8        256.98        245.33        17.85 o                         
   5  -1   8        786.87        751.70        30.14 o                         
   6  -1   8        258.65        257.56        23.56 o                         
   7  -1   8        310.88        337.06        28.22 o                         
   8  -1   8        764.72        734.65        48.44 o                         
   9  -1   8       1283.12       1470.62       159.81 o                         
  -9   0   8         83.74        113.08        50.77 o                         
  -8   0   8        451.68        536.58        55.13 o                         
  -7   0   8        557.62        589.08        40.29 o                         
  -6   0   8       1544.27       1519.20        68.93 o                         
  -5   0   8       1783.97       1863.18        74.51 o                         
  -4   0   8       2066.80       1942.14        63.09 o                         
  -3   0   8         11.48          0.01         5.67 o                         
  -2   0   8        362.43        376.50        19.36 o                         
  -1   0   8        406.94        417.99        26.67 o                         
   0   0   8        142.01        159.75        12.10 o                         
   1   0   8        162.23        153.99        12.00 o                         
   2   0   8        156.27        134.87        11.80 o                         
   3   0   8         13.24          8.23         4.94 o                         
   4   0   8         99.91         72.85         9.66 o                         
   5   0   8        265.16        248.86        17.05 o                         
   6   0   8          4.61          3.85         6.18 o                         
   7   0   8         37.70         22.38        10.12 o                         
   8   0   8        245.65        244.73        27.06 o                         
   9   0   8        483.69        564.25        94.04 o                         
  -9   1   8        107.23         35.43        24.06 o                         
  -8   1   8        124.38        114.00        27.45 o                         
  -7   1   8        271.85        275.86        25.21 o                         
  -6   1   8       1083.01       1162.40        54.13 o                         
  -5   1   8       1461.47       1436.43        57.34 o                         
  -4   1   8       1499.04       1435.14        52.63 o                         
  -3   1   8        739.68        672.60        32.86 o                         
  -2   1   8       2229.84       2371.36        57.22 o                         
  -1   1   8       1001.43       1036.12        30.64 o                         
   0   1   8       2582.88       2590.37        50.67 o                         
   1   1   8       1762.99       1730.50        60.42 o                         
   2   1   8       2326.56       2441.95        48.34 o                         
   3   1   8       1264.40       1161.70        36.46 o                         
   4   1   8       1064.84       1128.89        33.32 o                         
   5   1   8        992.54        997.37        32.80 o                         
   6   1   8        225.17        224.09        19.97 o                         
   7   1   8        957.39        930.63        39.75 o                         
   8   1   8          0.48          3.29        10.42 o                         
   9   1   8          2.46        -16.07        19.98 o                         
  -9   2   8         11.32         11.95        16.65 o                         
  -8   2   8          5.14         19.55        13.86 o                         
  -7   2   8         98.54         65.65        13.91 o                         
  -6   2   8         85.22         64.81        11.55 o                         
  -5   2   8        364.91        418.97        27.50 o                         
  -4   2   8        351.26        334.27        21.38 o                         
  -3   2   8        533.90        450.05        26.62 o                         
  -2   2   8         88.38         74.18         9.58 o                         
  -1   2   8        166.60        130.23         8.67 o                         
   0   2   8       1385.36       1527.32        44.88 o                         
   1   2   8       3798.65       3601.67        66.53 o                         
   2   2   8       2906.97       2793.00        77.93 o                         
   3   2   8       2081.39       2178.45        43.01 o                         
   4   2   8       1727.80       1764.19        40.68 o                         
   5   2   8        901.55        892.30        31.56 o                         
   6   2   8       1194.48       1222.48        42.53 o                         
   7   2   8       1249.59       1272.66        50.71 o                         
   8   2   8        351.13        403.73        46.90 o                         
   9   2   8        182.05        186.40        34.29 o                         
  10   2   8         72.36        132.70        49.62 o                         
  -9   3   8        184.60        182.41        41.54 o                         
  -8   3   8        124.46        107.02        23.26 o                         
  -7   3   8        682.77        721.12        58.29 o                         
  -6   3   8        716.63        689.21        45.75 o                         
  -5   3   8         80.06         74.10        13.03 o                         
  -4   3   8         57.56         45.81         8.86 o                         
  -3   3   8        264.68        240.67        17.80 o                         
  -2   3   8         90.07         97.37        19.78 o                         
  -1   3   8        310.62        264.40        13.64 o                         
   0   3   8          4.37          1.17         4.75 o                         
   1   3   8        319.23        327.32        19.30 o                         
   2   3   8        252.13        216.34        16.20 o                         
   3   3   8        570.85        534.98        19.43 o                         
   4   3   8        268.29        270.34        15.75 o                         
   5   3   8        716.32        712.57        26.09 o                         
   6   3   8       1102.64       1138.75        50.71 o                         
   7   3   8        828.60        845.01        53.43 o                         
   8   3   8        563.11        615.02        59.02 o                         
   9   3   8        317.92        423.11        61.92 o                         
  -9   4   8        335.34        340.39        81.93 o                         
  -8   4   8        460.69        494.92        50.82 o                         
  -7   4   8        804.70        791.02        52.14 o                         
  -6   4   8       1224.82       1210.23        60.69 o                         
  -5   4   8       1967.25       2023.05        85.41 o                         
  -4   4   8        825.34        784.28       119.66 o                         
  -3   4   8       1184.56       1116.73        41.69 o                         
  -2   4   8        807.47        789.08        47.62 o                         
  -1   4   8       1233.13       1233.94        39.68 o                         
   0   4   8        234.64        200.58        19.87 o                         
   1   4   8       3161.58       3186.24        71.37 o                         
   2   4   8       2083.94       2141.52        55.94 o                         
   3   4   8        418.01        397.20        15.00 o                         
   4   4   8         10.76         10.50         3.94 o                         
   5   4   8        409.92        396.90        22.48 o                         
   6   4   8        426.27        353.36        38.92 o                         
   7   4   8          0.09         -2.06        12.32 o                         
   8   4   8          7.78          2.53        20.59 o                         
   9   4   8        187.07        236.36        47.81 o                         
  -9   5   8          8.84         26.54        32.31 o                         
  -8   5   8         80.36         75.51        21.74 o                         
  -7   5   8        721.80        742.58        59.25 o                         
  -6   5   8        819.92        831.32        58.93 o                         
  -5   5   8       1064.54       1058.63        54.89 o                         
  -4   5   8        470.21        503.83        35.41 o                         
  -3   5   8       2097.86       2288.29        67.19 o                         
  -2   5   8       1618.33       1546.85        50.62 o                         
  -1   5   8       1844.61       1870.88        47.33 o                         
   0   5   8       1671.19       1671.07        52.29 o                         
   1   5   8       1955.84       1870.80        49.15 o                         
   2   5   8       2909.28       2739.63        49.72 o                         
   3   5   8       2810.26       2719.71        55.50 o                         
   4   5   8        606.25        591.58        25.78 o                         
   5   5   8        636.12        609.53        39.69 o                         
   6   5   8       1527.92       1609.52        85.42 o                         
   7   5   8        411.67        450.61        46.58 o                         
   8   5   8        162.08        224.14        35.70 o                         
   9   5   8         61.32         90.58        45.58 o                         
  -8   6   8        137.30        116.56        26.68 o                         
  -7   6   8        252.27        230.87        34.36 o                         
  -6   6   8         16.97          7.62        11.38 o                         
  -5   6   8         30.35         39.23        14.24 o                         
  -4   6   8          3.21          1.17         7.29 o                         
  -3   6   8          8.27          2.99         7.22 o                         
  -2   6   8         16.81         10.43         5.92 o                         
  -1   6   8        336.88        295.97        17.67 o                         
   0   6   8        497.54        508.75        37.54 o                         
   1   6   8        803.03        792.31        27.75 o                         
   2   6   8       1300.42       1271.85        40.45 o                         
   3   6   8       1814.41       1874.71        47.96 o                         
   4   6   8       1294.00       1273.36        42.35 o                         
   5   6   8        382.55        367.25        48.87 o                         
   6   6   8       1805.95       1946.72       115.94 o                         
   7   6   8        304.93        318.78        41.58 o                         
   8   6   8        354.88        345.37        52.00 o                         
  -8   7   8        482.75        475.94        65.62 o                         
  -7   7   8        222.26        223.57        35.77 o                         
  -6   7   8         32.01         36.67        12.77 o                         
  -5   7   8        415.95        432.69        38.72 o                         
  -4   7   8        333.71        283.18        30.62 o                         
  -3   7   8        949.35        882.25        36.74 o                         
  -2   7   8        625.47        616.05        27.48 o                         
  -1   7   8        187.18        159.92        14.90 o                         
   0   7   8        216.33        202.68        17.50 o                         
   1   7   8         14.70         14.51         6.19 o                         
   2   7   8          3.71          2.52         4.07 o                         
   3   7   8         70.68         74.86        10.42 o                         
   4   7   8        131.16        112.73        12.94 o                         
   5   7   8        553.07        490.18        57.91 o                         
   6   7   8        451.96        410.89        55.67 o                         
   7   7   8        179.74        170.79        37.78 o                         
   8   7   8        163.55        129.20        31.95 o                         
  -7   8   8        221.95        247.37        38.29 o                         
  -6   8   8       1157.48       1184.40        67.58 o                         
  -5   8   8        994.20       1092.26        61.94 o                         
  -4   8   8        324.39        369.42        39.19 o                         
  -3   8   8        625.87        621.49        36.81 o                         
  -2   8   8       2653.83       2711.04        87.79 o                         
  -1   8   8        929.35        960.78        40.43 o                         
   0   8   8       1716.60       1730.64        56.54 o                         
   1   8   8       3093.47       3333.94        70.23 o                         
   2   8   8        720.48        676.64        34.97 o                         
   3   8   8        392.33        416.70        24.32 o                         
   4   8   8        718.17        740.35        40.65 o                         
   5   8   8        122.35        110.55        30.11 o                         
   6   8   8         50.03          6.40        10.98 o                         
   7   8   8         50.47         43.15        21.75 o                         
   8   8   8         40.51         54.38        22.26 o                         
   9   8   8          3.31         75.00        37.50 o                         
  -7   9   8         10.45        -41.54        41.54 o                         
  -6   9   8        134.94        148.68        24.80 o                         
  -5   9   8         96.07         76.41        21.71 o                         
  -4   9   8        248.69        245.01        36.04 o                         
  -3   9   8          3.29         13.13        11.01 o                         
  -2   9   8       1483.01       1547.29        59.21 o                         
  -1   9   8       1545.02       1624.98        57.58 o                         
   0   9   8       1187.57       1199.65        43.36 o                         
   1   9   8        304.99        307.67        20.80 o                         
   2   9   8        885.22        910.65        39.32 o                         
   3   9   8        945.61        924.83        37.57 o                         
   4   9   8        758.40        793.80        43.87 o                         
   5   9   8        639.36        780.71        78.62 o                         
   6   9   8         55.89         84.38        28.07 o                         
   7   9   8        481.29        546.88        84.52 o                         
   8   9   8        363.51        302.89        77.89 o                         
  -6  10   8        267.09        220.97        66.92 o                         
  -5  10   8        106.85        149.82        29.80 o                         
  -4  10   8          5.54        -17.85        17.85 o                         
  -3  10   8         40.27         57.17        17.35 o                         
  -2  10   8         31.03         53.63        14.00 o                         
  -1  10   8        122.85        119.89        18.33 o                         
   0  10   8        253.63        182.58        19.31 o                         
   1  10   8        559.44        568.19        32.65 o                         
   2  10   8       1920.00       1939.67        67.85 o                         
   3  10   8        546.01        549.16        33.33 o                         
   4  10   8        145.47        166.17        23.24 o                         
   5  10   8        356.65        395.54        58.71 o                         
   6  10   8        331.32        279.25        51.95 o                         
   7  10   8        649.63        504.24        99.23 o                         
  -5  11   8        510.76        597.66        75.68 o                         
  -4  11   8        543.20        616.85       102.29 o                         
  -3  11   8        393.26        385.87        46.30 o                         
  -2  11   8        609.95        518.84        42.79 o                         
  -1  11   8        366.83        419.37        34.58 o                         
   0  11   8        224.61        233.24        22.68 o                         
   1  11   8        158.46        148.80        20.30 o                         
   2  11   8        104.72         64.84        13.83 o                         
   3  11   8          0.18         -5.21        15.36 o                         
   4  11   8         55.88         83.84        24.68 o                         
   5  11   8         26.88          6.24        15.20 o                         
   6  11   8          5.59          7.09        37.79 o                         
  -4  12   8        482.75        617.32       106.16 o                         
  -3  12   8        887.54        849.42       133.09 o                         
  -2  12   8        259.81        377.61        45.05 o                         
  -1  12   8        684.10        733.93        59.89 o                         
   0  12   8       1242.23       1373.89        63.82 o                         
   1  12   8       1340.19       1350.63        72.59 o                         
   2  12   8        773.99        850.60        56.87 o                         
   3  12   8        537.86        649.48        74.02 o                         
   4  12   8        135.66        160.58        30.82 o                         
   5  12   8        106.68         55.39        39.23 o                         
  -3  13   8        183.65        128.08        51.35 o                         
  -2  13   8        209.29        222.70        62.31 o                         
  -1  13   8        416.44        391.83        48.05 o                         
   0  13   8        215.89        220.39        36.99 o                         
   1  13   8        477.96        401.78        48.03 o                         
   2  13   8        807.19        891.35        69.68 o                         
   3  13   8        634.09        710.79       110.77 o                         
   4  13   8        156.38        173.66        56.54 o                         
   0  14   8          5.86        -10.45        17.05 o                         
   1  14   8         75.45         84.81        40.96 o                         
   0  -8   9         36.93         98.66        55.39 o                         
   1  -8   9         94.64        113.94        34.79 o                         
   2  -8   9        426.55        440.61        63.63 o                         
   3  -8   9        307.39        241.16        68.66 o                         
  -3  -7   9         41.02         31.73        32.89 o                         
  -2  -7   9          2.43        -19.09        19.09 o                         
  -1  -7   9          0.05        -14.01        15.57 o                         
   0  -7   9        102.47        102.13        26.68 o                         
   1  -7   9          9.81         10.10        10.11 o                         
   2  -7   9         30.76         66.06        18.02 o                         
   3  -7   9        146.07        155.16        27.65 o                         
   4  -7   9        216.66        194.39        44.74 o                         
   5  -7   9        301.53        390.59        85.39 o                         
  -5  -6   9        330.88        282.58       117.70 o                         
  -4  -6   9        354.99        378.93        49.68 o                         
  -3  -6   9        596.53        609.58        76.91 o                         
  -2  -6   9        435.47        394.18        49.90 o                         
  -1  -6   9        223.09        235.45        31.31 o                         
   0  -6   9        331.33        314.93        33.57 o                         
   1  -6   9        712.63        787.64        45.00 o                         
   2  -6   9       1079.80       1094.82        53.71 o                         
   3  -6   9        153.11        125.86        22.47 o                         
   4  -6   9         32.51         35.40        14.02 o                         
   5  -6   9         27.10         84.87        24.10 o                         
   6  -6   9         44.74        -17.31        31.15 o                         
  -6  -5   9        300.10        331.81        57.84 o                         
  -5  -5   9        248.67        235.74        49.46 o                         
  -4  -5   9        295.87        257.12        33.51 o                         
  -3  -5   9        117.83        171.46        26.68 o                         
  -2  -5   9        183.59        184.52        28.43 o                         
  -1  -5   9        654.38        601.77        48.87 o                         
   0  -5   9        677.03        726.24        45.64 o                         
   1  -5   9        675.05        692.31        40.43 o                         
   2  -5   9        634.05        615.19        38.86 o                         
   3  -5   9        586.02        589.13        38.67 o                         
   4  -5   9        595.65        616.50        37.86 o                         
   5  -5   9        330.07        327.44        30.45 o                         
   6  -5   9        172.82        125.77        53.66 o                         
  -7  -4   9         44.95         33.46        30.58 o                         
  -6  -4   9         30.53          6.78        20.24 o                         
  -5  -4   9          1.84         -9.90         9.90 o                         
  -4  -4   9          3.80          2.30        11.94 o                         
  -3  -4   9          5.82          4.98        14.07 o                         
  -2  -4   9         67.21         41.80        14.99 o                         
  -1  -4   9        435.97        421.99        39.49 o                         
   0  -4   9        572.47        532.27        37.52 o                         
   1  -4   9        379.84        349.70        27.61 o                         
   2  -4   9        656.69        681.07        39.06 o                         
   3  -4   9       1037.90       1038.87        49.22 o                         
   4  -4   9        695.31        720.34        38.92 o                         
   5  -4   9        819.44        822.49        42.47 o                         
   6  -4   9        543.30        534.23        48.09 o                         
  -7  -3   9        189.37        135.81        42.31 o                         
  -6  -3   9        152.99        178.48        29.10 o                         
  -5  -3   9        363.45        377.61        31.42 o                         
  -4  -3   9        441.41        462.69        64.37 o                         
  -3  -3   9         98.95        100.52        21.24 o                         
  -2  -3   9        490.47        492.36        34.97 o                         
  -1  -3   9        369.56        359.49        29.73 o                         
   0  -3   9         84.44         45.32        10.78 o                         
   1  -3   9         35.65         18.30         9.70 o                         
   2  -3   9          1.81         -5.23         6.78 o                         
   3  -3   9        222.10        259.96        23.58 o                         
   4  -3   9        183.40        154.06        17.87 o                         
   5  -3   9          1.13        -10.62        12.40 o                         
   6  -3   9        151.88        170.26        25.99 o                         
   7  -3   9        223.78        196.32        29.49 o                         
  -7  -2   9        205.10        161.11        60.62 o                         
  -6  -2   9        841.22        763.63        77.34 o                         
  -5  -2   9       1061.31        948.10        53.31 o                         
  -4  -2   9        944.37        969.54        45.62 o                         
  -3  -2   9       1314.54       1276.56        53.50 o                         
  -2  -2   9       1120.79       1175.00        53.34 o                         
  -1  -2   9       2081.56       2090.86        73.84 o                         
   0  -2   9        885.97        938.99        50.66 o                         
   1  -2   9       1558.19       1559.52        48.79 o                         
   2  -2   9        967.51       1004.64        43.12 o                         
   3  -2   9        781.41        777.73        38.29 o                         
   4  -2   9        214.28        215.57        19.45 o                         
   5  -2   9        595.93        539.02        30.32 o                         
   6  -2   9          5.70         -6.70         8.78 o                         
   7  -2   9          8.40        -11.72        11.72 o                         
   8  -2   9          7.62         -0.90        27.40 o                         
  -8  -1   9         54.34         22.50        28.27 o                         
  -7  -1   9          0.12         18.22        50.78 o                         
  -6  -1   9        222.56        202.67        26.93 o                         
  -5  -1   9        546.13        469.09        37.89 o                         
  -4  -1   9         95.84         85.42        12.97 o                         
  -3  -1   9         31.29         12.75         7.77 o                         
  -2  -1   9        591.07        593.32        37.46 o                         
  -1  -1   9       1640.58       1744.61        54.40 o                         
   0  -1   9        947.13       1000.17        41.73 o                         
   1  -1   9       1174.68       1260.22        41.74 o                         
   2  -1   9        856.98        840.83        37.48 o                         
   3  -1   9       2009.84       1968.37        55.87 o                         
   4  -1   9        995.97        973.32        37.72 o                         
   5  -1   9       1703.96       1704.75        60.75 o                         
   6  -1   9        894.19        898.25        51.08 o                         
   7  -1   9        450.54        464.89        38.69 o                         
   8  -1   9         80.92         76.53        26.89 o                         
  -8   0   9          0.84          4.62        23.08 o                         
  -7   0   9         30.55         15.38        12.36 o                         
  -6   0   9        185.50        131.02        26.70 o                         
  -5   0   9         46.48         20.29        14.76 o                         
  -4   0   9        192.40        178.70        17.89 o                         
  -3   0   9         31.52         25.85         9.06 o                         
  -2   0   9        764.63        781.63        42.42 o                         
  -1   0   9         80.73         85.43        12.54 o                         
   0   0   9         32.42         20.83         7.40 o                         
   1   0   9        376.06        347.12        19.74 o                         
   2   0   9       1493.81       1575.43        43.30 o                         
   3   0   9        858.92        833.45        39.58 o                         
   4   0   9        689.78        723.41        34.68 o                         
   5   0   9        453.34        432.09        27.74 o                         
   6   0   9        727.98        647.16        37.67 o                         
   7   0   9        461.51        499.14        43.28 o                         
   8   0   9        376.54        446.61        51.71 o                         
  -8   1   9        218.37        331.16        75.00 o                         
  -7   1   9        562.55        564.53        44.99 o                         
  -6   1   9        885.79        925.33        69.95 o                         
  -5   1   9       1026.45        999.29       101.49 o                         
  -4   1   9       1291.11       1236.83        61.28 o                         
  -3   1   9       3341.85       3657.62       133.87 o                         
  -2   1   9       2567.31       2629.43       101.19 o                         
  -1   1   9          5.21          7.22         6.94 o                         
   0   1   9        211.86        207.41        16.83 o                         
   1   1   9        726.85        728.04        31.48 o                         
   2   1   9          6.01          8.71         6.18 o                         
   3   1   9         42.52         36.85         9.39 o                         
   4   1   9        209.39        202.76        17.99 o                         
   5   1   9        332.50        307.29        20.93 o                         
   6   1   9         56.01         44.51        10.39 o                         
   7   1   9         15.82         20.05        10.48 o                         
   8   1   9         11.48          6.30        13.86 o                         
  -8   2   9         82.22         61.01        27.12 o                         
  -7   2   9        140.85        147.52        19.38 o                         
  -6   2   9         69.97         57.18        12.93 o                         
  -5   2   9        885.92        875.38        97.31 o                         
  -4   2   9       1627.54       1625.90        55.74 o                         
  -3   2   9       3370.85       3506.78       145.84 o                         
  -2   2   9       1978.29       2042.64        66.68 o                         
  -1   2   9        124.86        126.97        13.50 o                         
   0   2   9        373.32        338.19        22.58 o                         
   1   2   9        686.06        745.84        34.75 o                         
   2   2   9       2100.49       2061.33        54.13 o                         
   3   2   9        620.60        632.16        27.87 o                         
   4   2   9        765.40        736.59        30.64 o                         
   5   2   9          1.22         -7.36         7.36 o                         
   6   2   9        367.80        366.42        44.45 o                         
   7   2   9        177.08        161.91        24.38 o                         
   8   2   9        147.74        127.14        27.13 o                         
   9   2   9         27.49         24.23        28.85 o                         
  -8   3   9         50.99         20.04        27.40 o                         
  -7   3   9         17.65         -4.82        21.26 o                         
  -6   3   9         90.74         73.23        14.26 o                         
  -5   3   9         69.00         97.31        15.39 o                         
  -4   3   9         99.63         72.92        12.60 o                         
  -3   3   9        587.48        536.43        29.99 o                         
  -2   3   9       1143.29       1137.13        50.02 o                         
  -1   3   9        157.42        162.07        14.23 o                         
   0   3   9        470.76        489.05        25.14 o                         
   1   3   9       1522.63       1533.75        45.31 o                         
   2   3   9       2003.31       2069.21        53.29 o                         
   3   3   9       1126.03       1137.48        36.15 o                         
   4   3   9       2683.31       2668.45        60.62 o                         
   5   3   9       1885.89       1931.52        67.43 o                         
   6   3   9       2553.49       2657.15        96.46 o                         
   7   3   9        463.70        488.64        42.64 o                         
   8   3   9        501.67        574.31        57.23 o                         
   9   3   9        493.27        414.24        85.96 o                         
  -8   4   9        306.64        335.52        54.27 o                         
  -7   4   9        223.66        263.35        36.24 o                         
  -6   4   9         76.78         81.37        20.18 o                         
  -5   4   9        182.45        178.51        23.11 o                         
  -4   4   9        212.25        210.50        27.14 o                         
  -3   4   9          3.79         10.85        20.29 o                         
  -2   4   9         15.49         17.53         8.15 o                         
  -1   4   9          1.00          5.53         5.09 o                         
   0   4   9          5.38          0.66         5.58 o                         
   1   4   9        133.53        135.11        12.90 o                         
   2   4   9          0.46          1.03         5.02 o                         
   3   4   9        561.78        559.53        28.83 o                         
   4   4   9        988.97        973.82        41.33 o                         
   5   4   9        529.61        494.06        29.97 o                         
   6   4   9        363.06        345.71        39.48 o                         
   7   4   9        414.20        494.02        49.18 o                         
   8   4   9        194.83        210.14        33.29 o                         
   9   4   9        490.63        583.29       103.27 o                         
  -8   5   9        729.13        780.80        86.54 o                         
  -7   5   9       1074.54       1052.66        75.40 o                         
  -6   5   9        654.71        709.65        70.86 o                         
  -5   5   9        613.63        575.15       160.61 o                         
  -4   5   9       1951.15       2087.80        93.44 o                         
  -3   5   9       1896.82       1891.34        71.51 o                         
  -2   5   9       1647.44       1990.69       157.64 o                         
  -1   5   9        184.46        171.26        19.14 o                         
   0   5   9        592.91        612.38        33.41 o                         
   1   5   9        919.68        937.50        48.98 o                         
   2   5   9        181.29        155.66        14.85 o                         
   3   5   9        229.40        211.38        20.10 o                         
   4   5   9        227.09        223.30        18.70 o                         
   5   5   9         12.21         -5.95        10.77 o                         
   6   5   9         13.06        -13.16        13.16 o                         
   7   5   9         15.03          6.96         8.63 o                         
   8   5   9          1.63         13.60        25.51 o                         
  -8   6   9         14.31         35.96        22.18 o                         
  -7   6   9          1.28          5.20        17.05 o                         
  -6   6   9        180.28        229.40        42.14 o                         
  -5   6   9        944.57        910.76        64.54 o                         
  -4   6   9       1333.09       1326.24        78.91 o                         
  -3   6   9        989.59       1029.73        48.96 o                         
  -2   6   9        896.69        930.56        41.15 o                         
  -1   6   9       1362.84       1451.29        49.71 o                         
   0   6   9        587.47        556.55        29.16 o                         
   1   6   9       2161.54       2132.64        55.65 o                         
   2   6   9       2274.70       2383.53       136.47 o                         
   3   6   9        990.93        941.90        43.10 o                         
   4   6   9        629.85        684.81        39.51 o                         
   5   6   9       1261.15       1320.45        76.51 o                         
   6   6   9        345.90        355.60        42.74 o                         
   7   6   9        209.16        180.19        31.73 o                         
   8   6   9        445.33        494.85        54.30 o                         
  -7   7   9         38.68         -2.99        43.27 o                         
  -6   7   9         15.05          2.87        16.99 o                         
  -5   7   9         16.67         -4.29        17.24 o                         
  -4   7   9        376.25        336.56        35.91 o                         
  -3   7   9        248.23        228.75        23.67 o                         
  -2   7   9          0.53         18.25        12.21 o                         
  -1   7   9        615.57        641.35        33.73 o                         
   0   7   9        661.93        656.85        32.72 o                         
   1   7   9       1512.73       1509.05        56.50 o                         
   2   7   9        756.43        754.58        39.51 o                         
   3   7   9       1514.99       1463.13        55.16 o                         
   4   7   9        647.72        706.26        40.21 o                         
   5   7   9       3125.89       3164.98       153.50 o                         
   6   7   9        880.07        863.99        81.40 o                         
   7   7   9        306.73        356.48        45.14 o                         
   8   7   9        343.15        370.01        49.08 o                         
  -7   8   9        453.11        484.88        64.64 o                         
  -6   8   9        725.46        808.84        66.38 o                         
  -5   8   9        532.58        445.99        65.28 o                         
  -4   8   9        188.16        214.07        30.17 o                         
  -3   8   9        158.68        187.73        22.13 o                         
  -2   8   9        267.89        229.51        24.03 o                         
  -1   8   9        609.20        554.10        32.29 o                         
   0   8   9        768.22        715.74        34.98 o                         
   1   8   9        656.78        640.60        37.18 o                         
   2   8   9          2.91         -1.77         6.72 o                         
   3   8   9        274.29        268.24        24.45 o                         
   4   8   9         30.47         27.38        10.12 o                         
   5   8   9        122.86        141.79        33.10 o                         
   6   8   9        282.10        262.96        46.15 o                         
   7   8   9        194.41        195.72        42.05 o                         
   8   8   9        114.56         68.08        35.77 o                         
  -6   9   9       1044.08       1201.38       104.02 o                         
  -5   9   9        303.52        363.86        45.42 o                         
  -4   9   9        204.75        193.04        29.83 o                         
  -3   9   9        750.15        791.71        45.21 o                         
  -2   9   9        685.45        701.86        42.23 o                         
  -1   9   9        804.13        819.77        39.73 o                         
   0   9   9       1053.11       1020.24        43.34 o                         
   1   9   9        359.11        395.82        30.56 o                         
   2   9   9        170.94        179.47        20.02 o                         
   3   9   9        678.54        714.60        41.22 o                         
   4   9   9        184.55        203.89        35.47 o                         
   5   9   9        140.19        152.47        36.71 o                         
   6   9   9          2.14          3.90        15.72 o                         
   7   9   9          0.15         -5.63        50.48 o                         
  -5  10   9        159.71        171.64        32.81 o                         
  -4  10   9         46.92         32.48        24.93 o                         
  -3  10   9       1054.03        974.74       142.45 o                         
  -2  10   9        855.34        880.80        49.69 o                         
  -1  10   9        202.91        200.44        23.98 o                         
   0  10   9       1143.80       1185.47       193.90 o                         
   1  10   9       1605.68       1624.51       167.92 o                         
   2  10   9       1545.37       1625.88        80.28 o                         
   3  10   9        780.29        874.09        76.29 o                         
   4  10   9       1048.18       1055.89        61.58 o                         
   5  10   9        471.88        415.25        66.35 o                         
   6  10   9        281.93        316.71        56.47 o                         
  -4  11   9        172.40        157.32        38.31 o                         
  -3  11   9          4.09         32.74        16.96 o                         
  -2  11   9        113.56        132.96        21.27 o                         
  -1  11   9          4.01          1.06         9.75 o                         
   0  11   9         18.05          3.87        10.95 o                         
   1  11   9        405.59        419.76        38.95 o                         
   2  11   9        925.17        837.24        53.95 o                         
   3  11   9        189.43        184.77        30.37 o                         
   4  11   9        372.00        383.06        46.60 o                         
   5  11   9        170.60        162.25        40.39 o                         
  -4  12   9        400.32        463.28        93.46 o                         
  -3  12   9        607.56        676.90        76.64 o                         
  -2  12   9        146.74        126.53        24.15 o                         
  -1  12   9        153.75        184.24        28.68 o                         
   0  12   9        201.55        234.66        40.55 o                         
   1  12   9        114.17        128.98        27.53 o                         
   2  12   9         17.69         21.14        20.31 o                         
   3  12   9          6.74          0.99        14.79 o                         
   4  12   9         41.40         62.31        38.08 o                         
  -3  13   9        537.43        645.59       106.73 o                         
  -2  13   9        536.18        657.71       103.27 o                         
  -1  13   9        394.84        365.78        81.93 o                         
   0  13   9        286.70        284.32        41.82 o                         
   1  13   9        240.61        231.33        39.54 o                         
   2  13   9        490.81        581.49        75.03 o                         
   3  13   9        766.27        700.98       113.08 o                         
   1  14   9        352.65        385.97        87.12 o                         
   1  -7  10       1036.01        557.90       107.31 o                         
   2  -7  10        316.42        317.89        76.73 o                         
  -3  -6  10        229.44        246.93        75.00 o                         
  -2  -6  10         33.52         18.74        17.16 o                         
  -1  -6  10          1.14        -12.33        17.32 o                         
   0  -6  10         54.36         24.12        26.27 o                         
   1  -6  10          1.78          1.96        12.85 o                         
   2  -6  10        164.61        188.72        30.72 o                         
   3  -6  10          0.84         -1.50        10.66 o                         
   4  -6  10        124.30        119.43        50.77 o                         
  -5  -5  10        267.80        349.65        61.51 o                         
  -4  -5  10        311.47        372.93        49.74 o                         
  -3  -5  10        405.07        429.31        44.15 o                         
  -2  -5  10        166.40        176.93        47.22 o                         
  -1  -5  10        557.42        596.99        50.21 o                         
   0  -5  10        177.68        177.36        27.72 o                         
   1  -5  10        126.75        120.31        20.05 o                         
   2  -5  10        235.08        193.81        25.77 o                         
   3  -5  10        445.47        513.39        42.25 o                         
   4  -5  10         11.73          3.11         9.75 o                         
   5  -5  10          6.87        -13.05        20.24 o                         
  -6  -4  10         42.37         20.19        29.42 o                         
  -5  -4  10        290.97        334.27        46.56 o                         
  -4  -4  10        369.64        366.36        40.87 o                         
  -3  -4  10        535.14        519.27        47.32 o                         
  -2  -4  10        486.23        534.73        50.46 o                         
  -1  -4  10        420.33        407.43        41.34 o                         
   0  -4  10        326.12        345.88        37.91 o                         
   1  -4  10        647.80        681.26        45.28 o                         
   2  -4  10        623.41        610.56        43.83 o                         
   3  -4  10        769.81        801.60        50.41 o                         
   4  -4  10        698.71        719.19        44.88 o                         
   5  -4  10        605.97        643.61        43.45 o                         
   6  -4  10        293.10        236.42        50.10 o                         
  -6  -3  10          3.10        -24.26        24.26 o                         
  -5  -3  10          9.57        -22.98        30.01 o                         
  -4  -3  10        122.77         84.59        24.96 o                         
  -3  -3  10         56.40         15.14        13.61 o                         
  -2  -3  10         61.13         58.82        17.62 o                         
  -1  -3  10         27.95         25.14        11.22 o                         
   0  -3  10        251.57        244.08        23.28 o                         
   1  -3  10        830.84        815.38        47.86 o                         
   2  -3  10        801.63        824.06        48.62 o                         
   3  -3  10        538.13        533.48        44.25 o                         
   4  -3  10        533.02        522.99        37.00 o                         
   5  -3  10        255.95        237.08        25.34 o                         
   6  -3  10        667.53        737.40        57.57 o                         
   7  -3  10        384.68        441.84        52.75 o                         
  -6  -2  10        207.40        203.68        31.39 o                         
  -5  -2  10        481.67        525.59        42.68 o                         
  -4  -2  10        319.21        287.70        34.47 o                         
  -3  -2  10        439.33        434.96        35.10 o                         
  -2  -2  10        311.99        307.89        29.14 o                         
  -1  -2  10        152.59        140.56        19.53 o                         
   0  -2  10        190.42        185.64        19.99 o                         
   1  -2  10        243.05        220.61        21.89 o                         
   2  -2  10        207.82        145.52        20.27 o                         
   3  -2  10        231.30        205.48        24.42 o                         
   4  -2  10        113.17        107.28        16.70 o                         
   5  -2  10        220.17        192.39        21.77 o                         
   6  -2  10        455.99        428.29        39.90 o                         
   7  -2  10        107.19         36.97        25.01 o                         
  -6  -1  10        337.52        312.14        40.63 o                         
  -5  -1  10        306.72        305.59        32.26 o                         
  -4  -1  10        353.39        352.37        31.98 o                         
  -3  -1  10         88.36        131.99        19.70 o                         
  -2  -1  10       1704.38       1752.33        68.22 o                         
  -1  -1  10        913.67        986.47        50.23 o                         
   0  -1  10        722.61        696.98        36.87 o                         
   1  -1  10        615.54        598.75        34.99 o                         
   2  -1  10        288.41        338.51        30.59 o                         
   3  -1  10         54.92         30.52         9.57 o                         
   4  -1  10        243.70        254.07        22.87 o                         
   5  -1  10        224.84        214.26        21.49 o                         
   6  -1  10          4.78        -11.23        11.23 o                         
   7  -1  10         29.91         21.92        10.04 o                         
  -7   0  10        245.94        226.04        44.68 o                         
  -6   0  10        135.68         85.39        36.47 o                         
  -5   0  10         87.61         75.65        17.61 o                         
  -4   0  10        670.34        660.54        40.03 o                         
  -3   0  10       1119.54       1148.81        68.63 o                         
  -2   0  10       2203.58       2326.11        78.12 o                         
  -1   0  10        585.71        582.71        43.62 o                         
   0   0  10       1043.95       1044.80        44.52 o                         
   1   0  10        934.93        915.69        45.67 o                         
   2   0  10       2048.62       2104.06        66.62 o                         
   3   0  10       1030.08       1044.03        47.22 o                         
   4   0  10       1990.00       2218.75        65.07 o                         
   5   0  10        816.92        830.44        40.38 o                         
   6   0  10        518.11        501.15        35.81 o                         
   7   0  10        887.19        911.79        73.49 o                         
  -7   1  10         56.84          1.35        11.62 o                         
  -6   1  10         18.24         14.77        11.89 o                         
  -5   1  10         46.88         35.32        12.99 o                         
  -4   1  10         94.33        104.08        16.52 o                         
  -3   1  10         78.64         61.30        13.42 o                         
  -2   1  10          0.70        -10.60        10.60 o                         
  -1   1  10          6.75         -1.30         9.10 o                         
   0   1  10         52.09         37.07         9.43 o                         
   1   1  10        592.45        550.58        29.42 o                         
   2   1  10        588.11        596.66        31.40 o                         
   3   1  10        585.02        617.36        35.21 o                         
   4   1  10        202.20        205.45        21.30 o                         
   5   1  10        283.27        285.07        22.73 o                         
   6   1  10        763.73        756.59        48.20 o                         
   7   1  10        796.00        879.41        89.52 o                         
  -7   2  10        418.57        320.72        84.19 o                         
  -6   2  10        318.76        276.85        36.18 o                         
  -5   2  10        316.77        283.27        34.62 o                         
  -4   2  10        710.60        711.93        44.75 o                         
  -3   2  10       1055.88       1135.38        50.10 o                         
  -2   2  10       1457.39       1508.10        56.13 o                         
  -1   2  10       1021.05       1076.02        45.88 o                         
   0   2  10        263.37        229.47        18.84 o                         
   1   2  10         13.63          6.36         6.43 o                         
   2   2  10         48.18         46.46        10.31 o                         
   3   2  10          0.27         -1.67         9.69 o                         
   4   2  10          0.33         -6.21         6.21 o                         
   5   2  10        750.59        731.92        44.02 o                         
   6   2  10         25.50          1.80         9.59 o                         
   7   2  10         70.84         71.21        17.76 o                         
  -7   3  10        142.54        177.71        31.31 o                         
  -6   3  10        333.70        372.22        36.69 o                         
  -5   3  10        468.51        476.19        45.28 o                         
  -4   3  10        295.89        317.55        35.10 o                         
  -3   3  10       1255.34       1406.59       132.52 o                         
  -2   3  10       2265.36       2386.19        84.89 o                         
  -1   3  10       4243.79       4366.90        95.06 o                         
   0   3  10       1855.86       1869.46        52.61 o                         
   1   3  10        654.45        692.87        32.17 o                         
   2   3  10        273.77        250.46        19.43 o                         
   3   3  10       1014.57       1059.26        40.99 o                         
   4   3  10        954.03        884.97        51.70 o                         
   5   3  10        441.63        416.85        32.46 o                         
   6   3  10        248.40        232.16        26.64 o                         
   7   3  10         83.23         61.25        15.88 o                         
   8   3  10        198.25        185.92        33.81 o                         
   9   3  10          9.94         27.69        28.85 o                         
  -8   4  10          0.55        -34.62        34.62 o                         
  -7   4  10          0.06         48.90        22.65 o                         
  -6   4  10         13.76         -4.85        12.02 o                         
  -5   4  10        166.85        156.88        23.28 o                         
  -4   4  10         61.93         33.33        15.03 o                         
  -3   4  10        586.86        648.11        46.56 o                         
  -2   4  10        487.81        506.55        32.24 o                         
  -1   4  10       2196.16       2211.36        65.69 o                         
   0   4  10        963.71        972.79        37.28 o                         
   1   4  10        231.94        198.63        16.96 o                         
   2   4  10         90.22         88.95        12.91 o                         
   3   4  10       1094.17       1030.01        48.38 o                         
   4   4  10        732.79        659.90        43.82 o                         
   5   4  10       1368.56       1258.85        56.98 o                         
   6   4  10       1191.65       1232.65        67.75 o                         
   7   4  10        487.33        472.53        49.89 o                         
   8   4  10        225.86        250.00        39.13 o                         
  -8   5  10        307.40        249.81        70.39 o                         
  -7   5  10        205.33        245.08        36.54 o                         
  -6   5  10        267.09        204.41        61.91 o                         
  -5   5  10        218.22        247.68        33.06 o                         
  -4   5  10        143.13        143.23        24.40 o                         
  -3   5  10         27.79         49.87        22.09 o                         
  -2   5  10         81.21         82.43        15.09 o                         
  -1   5  10        268.09        255.74        24.26 o                         
   0   5  10        245.80        208.68        18.55 o                         
   1   5  10         19.24         14.18         6.13 o                         
   2   5  10         41.69         50.20         9.99 o                         
   3   5  10        283.42        284.28        21.05 o                         
   4   5  10        154.71        144.71        17.40 o                         
   5   5  10        249.02        226.67        28.37 o                         
   6   5  10       1300.66       1283.58        81.14 o                         
   7   5  10        493.93        486.03        51.82 o                         
   8   5  10        525.00        493.80        64.01 o                         
  -7   6  10        222.00        241.37        35.75 o                         
  -6   6  10        453.37        390.84        52.43 o                         
  -5   6  10        889.94        904.83        72.45 o                         
  -4   6  10        545.19        566.35        39.29 o                         
  -3   6  10       1021.87       1190.68        71.00 o                         
  -2   6  10        418.61        478.01        34.53 o                         
  -1   6  10        375.98        404.99        30.15 o                         
   0   6  10        317.16        303.62        22.82 o                         
   1   6  10        490.63        436.58        31.53 o                         
   2   6  10        158.87        148.44        18.75 o                         
   3   6  10        116.74        103.84        15.42 o                         
   4   6  10          0.22         -5.09         6.62 o                         
   5   6  10         21.50         30.71        20.45 o                         
   6   6  10         36.82         21.49        30.56 o                         
   7   6  10         77.07         81.45        23.29 o                         
   8   6  10         59.77         55.48        23.08 o                         
  -7   7  10          2.24         23.60        66.92 o                         
  -6   7  10        348.99        293.57        38.29 o                         
  -5   7  10        755.61        781.66        72.47 o                         
  -4   7  10        445.22        510.34        55.01 o                         
  -3   7  10        710.28        783.62        77.61 o                         
  -2   7  10       1625.86       1659.26        67.33 o                         
  -1   7  10       1222.30       1179.72        60.49 o                         
   0   7  10       1686.18       1631.14        65.93 o                         
   1   7  10       1919.41       1874.32        66.95 o                         
   2   7  10        569.68        599.73        36.89 o                         
   3   7  10        881.44        839.46        62.43 o                         
   4   7  10        768.84        796.32        45.11 o                         
   5   7  10       1146.11       1057.59        72.35 o                         
   6   7  10        250.43        278.06        40.47 o                         
   7   7  10         62.12         71.92        22.21 o                         
   8   7  10         34.04         58.85        31.15 o                         
  -7   8  10          0.51         12.12        68.66 o                         
  -6   8  10         10.26        -32.56        57.41 o                         
  -5   8  10          1.76         -1.66        14.35 o                         
  -4   8  10         34.78         35.02        18.81 o                         
  -3   8  10         16.96          5.65        10.30 o                         
  -2   8  10       1186.42       1149.37        65.24 o                         
  -1   8  10        197.16        155.66        21.59 o                         
   0   8  10        219.80        220.41        23.92 o                         
   1   8  10        224.12        232.85        23.87 o                         
   2   8  10       1004.57       1001.98        49.31 o                         
   3   8  10        521.66        504.43        34.80 o                         
   4   8  10       1275.22       1208.41        65.18 o                         
   5   8  10       1163.75       1282.30       102.02 o                         
   6   8  10        463.78        577.33        71.71 o                         
   7   8  10        576.56        593.94        73.83 o                         
  -5   9  10        234.49        273.11        51.38 o                         
  -4   9  10        171.19        186.73        61.10 o                         
  -3   9  10        396.41        386.22        34.24 o                         
  -2   9  10         18.37          7.16        10.41 o                         
  -1   9  10        100.53         81.54        14.36 o                         
   0   9  10        235.25        233.46        24.74 o                         
   1   9  10        498.41        409.55        32.38 o                         
   2   9  10        133.96        114.94        17.79 o                         
   3   9  10          7.76         13.54         9.45 o                         
   4   9  10        112.87         79.26        20.53 o                         
   5   9  10        178.74        204.60        42.38 o                         
   6   9  10        153.01        145.00        37.93 o                         
  -4  10  10        767.77        754.04        87.44 o                         
  -3  10  10        645.75        672.42        56.13 o                         
  -2  10  10        683.87        766.90        47.39 o                         
  -1  10  10        430.74        383.31        51.96 o                         
   0  10  10        586.25        616.46        47.55 o                         
   1  10  10        461.00        494.34        47.47 o                         
   2  10  10        792.36        818.27        53.40 o                         
   3  10  10        301.93        345.56        34.50 o                         
   4  10  10        251.35        203.30        40.77 o                         
   5  10  10          6.77         24.81        18.77 o                         
  -4  11  10        376.26        344.43        78.46 o                         
  -3  11  10        694.57        646.94        71.45 o                         
  -2  11  10        265.05        279.19        30.59 o                         
  -1  11  10        384.33        402.59        40.64 o                         
   0  11  10        748.05        880.91        59.16 o                         
   1  11  10        942.29        930.52        59.44 o                         
   2  11  10       1058.52       1160.03        87.44 o                         
   3  11  10        579.50        646.81       120.63 o                         
   4  11  10        597.68        580.32        68.81 o                         
  -3  12  10         11.66         50.77        26.37 o                         
  -2  12  10        106.47         78.44        28.93 o                         
  -1  12  10         51.28         28.03        25.90 o                         
   0  12  10        149.85        126.22        24.88 o                         
   1  12  10        192.32        179.72        28.16 o                         
   2  12  10        212.64        258.97        38.55 o                         
   3  12  10        422.83        451.13        64.61 o                         
  -2  13  10        396.03        436.74        91.73 o                         
  -1  13  10        124.82         72.12        43.85 o                         
   0  13  10        100.70         59.88        36.92 o                         
   1  13  10          0.71         11.92        12.47 o                         
   2  13  10         56.01          9.23        25.96 o                         
   3  13  10         14.54         40.96        34.04 o                         
   2  -6  11        401.29        437.32        88.27 o                         
  -4  -5  11         31.66         72.69        42.12 o                         
  -3  -5  11         11.73         -9.23        25.39 o                         
  -2  -5  11          0.05        -16.15        27.12 o                         
  -1  -5  11          0.32        -21.31        21.31 o                         
   0  -5  11         21.42         65.95        51.63 o                         
   1  -5  11          3.65         -5.77        25.43 o                         
   2  -5  11        161.73        175.48        31.89 o                         
   3  -5  11        126.01        110.27        27.51 o                         
   4  -5  11        103.99         86.54        44.42 o                         
  -5  -4  11        451.75        452.32        98.66 o                         
  -4  -4  11        468.65        487.73        68.95 o                         
  -3  -4  11        123.37        118.96        25.26 o                         
  -2  -4  11        270.59        274.86        35.45 o                         
  -1  -4  11        276.59        243.08        33.16 o                         
   0  -4  11        169.32        184.15        55.79 o                         
   1  -4  11        272.82        260.88        33.98 o                         
   2  -4  11        130.81        120.28        20.84 o                         
   3  -4  11          3.80         13.52         9.37 o                         
   4  -4  11        163.96        162.33        21.71 o                         
   5  -4  11        313.19        371.55        83.66 o                         
  -6  -3  11        310.13        155.77        58.85 o                         
  -5  -3  11        325.11        269.62        45.50 o                         
  -4  -3  11        519.14        518.27        50.12 o                         
  -3  -3  11        326.41        360.56        40.14 o                         
  -2  -3  11        513.22        598.86        57.04 o                         
  -1  -3  11        870.74        831.80        59.79 o                         
   0  -3  11        675.51        718.87        55.21 o                         
   1  -3  11        758.14        757.38        48.79 o                         
   2  -3  11        553.23        578.50        43.26 o                         
   3  -3  11        276.44        261.54        29.52 o                         
   4  -3  11        422.22        429.37        35.47 o                         
   5  -3  11        724.22        789.12        54.07 o                         
   6  -3  11        341.32        353.09        87.69 o                         
  -6  -2  11         14.05          8.27        22.79 o                         
  -5  -2  11          0.01        -19.11        19.11 o                         
  -4  -2  11          2.28          8.70        13.26 o                         
  -3  -2  11         15.47         -6.42        12.45 o                         
  -2  -2  11        189.77        171.41        23.52 o                         
  -1  -2  11        257.17        229.09        26.64 o                         
   0  -2  11        208.34        237.81        43.55 o                         
   1  -2  11        108.77        117.37        19.43 o                         
   2  -2  11        269.14        298.40        30.42 o                         
   3  -2  11        991.59       1001.73        55.77 o                         
   4  -2  11        470.33        464.64        35.65 o                         
   5  -2  11        686.13        748.47        51.09 o                         
   6  -2  11        412.93        467.21        46.86 o                         
   7  -2  11        228.57        292.46        55.39 o                         
  -6  -1  11        227.09        140.82        94.33 o                         
  -5  -1  11         12.49         12.99        12.39 o                         
  -4  -1  11        282.15        306.25        28.02 o                         
  -3  -1  11        182.33        187.13        35.12 o                         
  -2  -1  11        136.15        162.91        22.04 o                         
  -1  -1  11         18.11         15.24        12.60 o                         
   0  -1  11        123.86        122.14        18.55 o                         
   1  -1  11        148.31        115.89        16.89 o                         
   2  -1  11         20.46         18.27         9.05 o                         
   3  -1  11        104.44        100.75        18.80 o                         
   4  -1  11        252.36        253.40        24.21 o                         
   5  -1  11        285.09        282.05        28.87 o                         
   6  -1  11        224.20        244.14        27.68 o                         
   7  -1  11        177.06        119.43        50.77 o                         
  -7   0  11        262.85        161.54        57.12 o                         
  -6   0  11        481.34        457.14        53.07 o                         
  -5   0  11        429.53        410.00        49.58 o                         
  -4   0  11         69.79         83.36        16.44 o                         
  -3   0  11        411.31        425.95        33.37 o                         
  -2   0  11        935.38        964.68        52.17 o                         
  -1   0  11        296.23        272.39        31.62 o                         
   0   0  11        896.13        920.57        50.50 o                         
   1   0  11        599.85        611.56        36.52 o                         
   2   0  11        531.15        506.64        33.80 o                         
   3   0  11        217.85        226.31        23.40 o                         
   4   0  11        197.94        200.57        20.94 o                         
   5   0  11         10.57         -6.89        10.36 o                         
   6   0  11          3.99          3.30         9.87 o                         
   7   0  11         21.39         52.50        34.62 o                         
  -7   1  11         51.27         22.93        44.42 o                         
  -6   1  11        121.73         82.84        22.25 o                         
  -5   1  11        369.90        433.91        45.09 o                         
  -4   1  11         45.56         73.97        15.50 o                         
  -3   1  11        969.15        964.12        49.03 o                         
  -2   1  11        852.92        910.12        46.55 o                         
  -1   1  11        768.86        814.91        47.19 o                         
   0   1  11        947.35        962.44        50.43 o                         
   1   1  11       1697.91       1818.72        62.06 o                         
   2   1  11       1064.86       1044.05        44.28 o                         
   3   1  11        566.77        591.46        36.26 o                         
   4   1  11        593.64        638.40        35.41 o                         
   5   1  11        221.57        238.40        28.60 o                         
   6   1  11        742.14        800.19        59.12 o                         
   7   1  11        320.97        354.00        60.25 o                         
  -7   2  11        257.52        300.51        52.20 o                         
  -6   2  11         46.16         30.86        18.49 o                         
  -5   2  11         20.24         24.50        13.19 o                         
  -4   2  11          6.52        -10.46        10.46 o                         
  -3   2  11         23.57         17.53        11.95 o                         
  -2   2  11         13.36          2.37         7.90 o                         
  -1   2  11        165.74        172.43        20.25 o                         
   0   2  11        404.02        369.68        28.51 o                         
   1   2  11        644.71        662.56        41.50 o                         
   2   2  11        556.78        582.52        32.16 o                         
   3   2  11        558.25        563.33        32.39 o                         
   4   2  11        236.66        205.46        21.86 o                         
   5   2  11        415.65        459.43        42.80 o                         
   6   2  11        930.37        951.40        73.93 o                         
   7   2  11        398.17        410.60        49.67 o                         
  -7   3  11        434.35        544.67        71.60 o                         
  -6   3  11        159.05        136.09        32.75 o                         
  -5   3  11        213.54        232.77        32.31 o                         
  -4   3  11        240.16        317.22        32.27 o                         
  -3   3  11        531.54        517.25        35.04 o                         
  -2   3  11        383.27        377.70        29.58 o                         
  -1   3  11        571.05        531.19        33.92 o                         
   0   3  11         79.02         74.12        12.77 o                         
   1   3  11        321.35        317.63        22.92 o                         
   2   3  11          3.33         -7.71         7.71 o                         
   3   3  11         21.18         14.82         7.33 o                         
   4   3  11        126.41        137.52        22.63 o                         
   5   3  11        128.93        123.50        32.78 o                         
   6   3  11        169.53        157.02        24.01 o                         
   7   3  11        219.68        220.04        30.98 o                         
   8   3  11         52.28         33.46        29.42 o                         
  -7   4  11        304.44        288.06        51.55 o                         
  -6   4  11        415.47        375.18        52.23 o                         
  -5   4  11        375.14        398.63        41.99 o                         
  -4   4  11        352.50        418.82        52.97 o                         
  -3   4  11        758.91        882.17        48.73 o                         
  -2   4  11        742.24        758.47        41.95 o                         
  -1   4  11        810.85        790.73        41.67 o                         
   0   4  11       2491.52       2553.49        79.57 o                         
   1   4  11       3315.06       3518.12        83.11 o                         
   2   4  11        734.20        708.65        42.10 o                         
   3   4  11        336.54        338.42        29.53 o                         
   4   4  11        186.40        162.14        25.81 o                         
   5   4  11        673.25        590.77        55.04 o                         
   6   4  11        299.33        256.24        31.99 o                         
   7   4  11         56.06         76.58        22.62 o                         
   8   4  11          7.59        -15.39        15.39 o                         
  -7   5  11         14.68          6.54        14.46 o                         
  -6   5  11         40.01         15.37        30.67 o                         
  -5   5  11          0.70         -9.78        16.17 o                         
  -4   5  11        279.82        297.47        42.30 o                         
  -3   5  11        490.06        565.43        41.65 o                         
  -2   5  11        500.87        505.71        37.51 o                         
  -1   5  11        637.85        664.26        41.38 o                         
   0   5  11       1004.64       1074.30        51.21 o                         
   1   5  11       2120.19       2082.15        71.00 o                         
   2   5  11       1492.32       1524.41        61.44 o                         
   3   5  11        154.76        124.21        18.49 o                         
   4   5  11        130.78        131.57        17.64 o                         
   5   5  11        593.38        652.25        58.05 o                         
   6   5  11        876.13        920.44        61.68 o                         
   7   5  11        467.34        388.37        48.34 o                         
   8   5  11        342.79        319.62        72.12 o                         
  -7   6  11        449.15        448.40        66.69 o                         
  -6   6  11         99.01        130.50        26.96 o                         
  -5   6  11        336.87        355.75        49.17 o                         
  -4   6  11        114.81        155.27        44.42 o                         
  -3   6  11        225.36        243.88        32.03 o                         
  -2   6  11          0.17         -8.54         8.54 o                         
  -1   6  11         54.88         33.90        10.92 o                         
   0   6  11          6.58        -11.61        11.70 o                         
   1   6  11        390.78        365.99        27.27 o                         
   2   6  11        703.56        706.77        35.27 o                         
   3   6  11         32.82         31.55        12.58 o                         
   4   6  11        102.05         83.17        14.33 o                         
   5   6  11        420.56        403.73        40.05 o                         
   6   6  11        289.93        285.96        40.08 o                         
   7   6  11        274.34        295.78        42.34 o                         
   8   6  11        718.09        876.95       124.04 o                         
  -6   7  11        370.43        270.11        58.63 o                         
  -5   7  11        527.65        648.99        82.87 o                         
  -4   7  11        660.16        636.79        64.45 o                         
  -3   7  11        399.03        412.82        41.74 o                         
  -2   7  11        587.96        628.41        42.49 o                         
  -1   7  11        212.15        212.89        24.62 o                         
   0   7  11        192.18        177.31        22.10 o                         
   1   7  11        247.52        220.65        25.13 o                         
   2   7  11         17.18         21.77         9.36 o                         
   3   7  11         17.49         13.62         9.38 o                         
   4   7  11        346.52        324.98        30.68 o                         
   5   7  11          1.45        -11.69        11.69 o                         
   6   7  11         37.07         20.56        13.84 o                         
   7   7  11         45.62         21.33        16.35 o                         
  -6   8  11        470.99        465.01       135.58 o                         
  -5   8  11         77.35         56.61        34.83 o                         
  -4   8  11        447.70        524.10        56.61 o                         
  -3   8  11        536.43        562.47        44.48 o                         
  -2   8  11        711.30        740.15        47.00 o                         
  -1   8  11        807.74        729.20        46.02 o                         
   0   8  11       2080.48       1914.03        93.27 o                         
   1   8  11        611.22        596.71        40.19 o                         
   2   8  11        705.27        732.94        49.93 o                         
   3   8  11        685.22        687.34        47.95 o                         
   4   8  11       1110.55       1119.30        74.78 o                         
   5   8  11        767.85        734.20        63.09 o                         
   6   8  11        108.28        179.83        33.81 o                         
  -4   9  11         36.65         73.51        24.69 o                         
  -3   9  11        260.50        318.11        38.00 o                         
  -2   9  11        305.45        298.90        31.22 o                         
  -1   9  11        271.55        225.63        26.28 o                         
   0   9  11        205.31        189.18        23.89 o                         
   1   9  11        100.23         73.45        14.19 o                         
   2   9  11        559.90        513.95        37.60 o                         
   3   9  11        485.56        437.06        39.03 o                         
   4   9  11        768.72        788.70        62.95 o                         
   5   9  11        365.64        391.89        58.62 o                         
  -3  10  11         27.07         27.34        29.73 o                         
  -2  10  11         23.87         11.61        18.65 o                         
  -1  10  11         33.00         26.43        12.90 o                         
   0  10  11         22.78          5.44         9.95 o                         
   1  10  11        558.30        540.01        44.98 o                         
   2  10  11         13.40          3.00         8.97 o                         
   3  10  11          5.87         27.37        16.30 o                         
   4  10  11        103.72         67.08        25.71 o                         
  -3  11  11        969.89       1338.50       166.16 o                         
  -2  11  11        406.58        479.17        46.20 o                         
  -1  11  11        488.99        470.49        45.18 o                         
   0  11  11        389.53        387.12        40.01 o                         
   1  11  11        259.11        249.33        32.48 o                         
   2  11  11        155.61        157.67        25.53 o                         
   3  11  11        628.15        668.86       179.14 o                         
   4  11  11        293.11        177.12        54.81 o                         
  -2  12  11        235.01        191.54        66.92 o                         
  -1  12  11        700.77        885.59        88.32 o                         
   0  12  11        598.89        617.65        52.61 o                         
   1  12  11        636.01        671.80        53.64 o                         
   2  12  11        389.55        400.31        40.93 o                         
  -1  13  11          7.66          9.81        25.39 o                         
   0  13  11          1.01        -39.81        39.81 o                         
   1  13  11        117.06         65.19        39.23 o                         
   2  13  11        229.16        347.32        85.39 o                         
  -1  -5  12         96.82         45.00        38.08 o                         
   0  -5  12        236.59         93.46        47.89 o                         
   1  -5  12        193.06        160.39        56.54 o                         
  -2  -4  12          8.23        -39.81        39.81 o                         
  -1  -4  12          0.77          6.92        19.04 o                         
   0  -4  12         26.64         47.89        31.73 o                         
   1  -4  12         75.08         57.12        33.46 o                         
   2  -4  12         82.34         69.23        36.92 o                         
   3  -4  12        236.46        265.58        48.94 o                         
  -4  -3  12        249.35        202.51        66.35 o                         
  -3  -3  12        304.65        260.22        51.61 o                         
  -2  -3  12        352.75        296.40        43.23 o                         
  -1  -3  12         89.51         99.10        23.04 o                         
   0  -3  12         49.30         38.61        17.49 o                         
   1  -3  12        120.71        109.76        23.49 o                         
   2  -3  12         27.88         17.86         9.56 o                         
   3  -3  12         29.34         14.24         9.72 o                         
   4  -3  12         17.16         44.68        16.59 o                         
  -5  -2  12        634.42        305.78        81.35 o                         
  -4  -2  12        638.26        601.05       154.04 o                         
  -3  -2  12        394.10        376.54        42.11 o                         
  -2  -2  12        772.22        748.75        58.81 o                         
  -1  -2  12        491.05        533.82        48.94 o                         
   0  -2  12        688.75        729.24        49.15 o                         
   1  -2  12        888.22        910.05        62.92 o                         
   2  -2  12        553.94        535.86        42.32 o                         
   3  -2  12        514.48        461.16        39.90 o                         
   4  -2  12        431.97        455.74        37.89 o                         
   5  -2  12        172.90        224.87        48.22 o                         
  -5  -1  12         43.17         -2.31        28.85 o                         
  -4  -1  12          0.20        -11.19        16.87 o                         
  -3  -1  12          1.77        -13.06        13.06 o                         
  -2  -1  12        226.95        176.82        24.84 o                         
  -1  -1  12        170.25        164.21        23.80 o                         
   0  -1  12        110.00        116.20        20.03 o                         
   1  -1  12        153.86        161.31        23.48 o                         
   2  -1  12        574.99        557.94        42.37 o                         
   3  -1  12        308.71        322.96        32.94 o                         
   4  -1  12        631.48        591.47        41.75 o                         
   5  -1  12        551.01        643.74        53.92 o                         
  -6   0  12        232.80        106.73        51.35 o                         
  -5   0  12        146.28        142.65        30.00 o                         
  -4   0  12          2.49          3.78        16.99 o                         
  -3   0  12         16.25          7.53         9.45 o                         
  -2   0  12        116.32         98.08        16.92 o                         
  -1   0  12         75.30         82.62        20.53 o                         
   0   0  12          9.27          5.47        11.10 o                         
   1   0  12          7.74          6.49        11.35 o                         
   2   0  12         33.15         25.02         9.98 o                         
   3   0  12          9.84          1.64        10.75 o                         
   4   0  12         15.13         12.20         8.40 o                         
   5   0  12        157.34        137.13        23.00 o                         
   6   0  12        284.34        315.32        59.76 o                         
  -6   1  12        328.82        361.06        50.00 o                         
  -5   1  12        387.60        335.16        47.47 o                         
  -4   1  12        482.65        526.62        59.35 o                         
  -3   1  12        943.57        941.16        51.05 o                         
  -2   1  12        352.21        382.36        32.35 o                         
  -1   1  12        457.05        453.22        34.72 o                         
   0   1  12        806.87        802.99        56.12 o                         
   1   1  12        390.45        398.79        31.16 o                         
   2   1  12        283.61        252.57        23.22 o                         
   3   1  12        542.28        500.37        35.54 o                         
   4   1  12        912.35        966.67        49.89 o                         
   5   1  12          3.76         27.99        12.65 o                         
   6   1  12          8.76         -4.24        12.73 o                         
  -6   2  12        116.07        156.80        55.10 o                         
  -5   2  12        120.81        118.11        35.47 o                         
  -4   2  12        404.16        451.54        40.64 o                         
  -3   2  12        430.76        416.42        33.70 o                         
  -2   2  12         58.28         54.10        15.05 o                         
  -1   2  12        267.79        263.05        26.41 o                         
   0   2  12        641.11        652.64        40.41 o                         
   1   2  12       1148.87       1117.93        61.71 o                         
   2   2  12        931.79       1041.61        45.44 o                         
   3   2  12        643.77        687.09        37.60 o                         
   4   2  12        195.51        199.05        24.85 o                         
   5   2  12        104.67         99.12        21.53 o                         
   6   2  12        317.61        326.21        45.49 o                         
   7   2  12         84.44         65.77        38.65 o                         
  -6   3  12          3.64        -10.24        18.38 o                         
  -5   3  12         74.62         43.72        19.49 o                         
  -4   3  12         16.74         50.63        16.64 o                         
  -3   3  12         38.81         40.36        11.53 o                         
  -2   3  12          2.11         -5.98        14.95 o                         
  -1   3  12         61.66         27.68        12.08 o                         
   0   3  12        582.74        502.28        34.95 o                         
   1   3  12        634.96        648.83        38.92 o                         
   2   3  12        438.20        421.83        29.15 o                         
   3   3  12        838.24        836.26        44.94 o                         
   4   3  12        922.23        896.59        51.07 o                         
   5   3  12       1059.19        933.07        88.19 o                         
   6   3  12        280.95        305.20        37.41 o                         
   7   3  12        231.65        291.93        73.27 o                         
  -6   4  12        285.67        298.03        54.27 o                         
  -5   4  12        254.29        320.16        39.40 o                         
  -4   4  12        177.42        235.36        28.56 o                         
  -3   4  12         34.30         13.86        12.57 o                         
  -2   4  12        270.19        274.65        26.19 o                         
  -1   4  12         71.24         43.85        10.26 o                         
   0   4  12        150.00        133.53        18.58 o                         
   1   4  12        251.81        225.09        22.90 o                         
   2   4  12          7.63         -2.12         8.71 o                         
   3   4  12         75.74         73.58        15.63 o                         
   4   4  12          5.06        -10.74        10.74 o                         
   5   4  12          7.78         -8.94        13.68 o                         
   6   4  12         71.72         69.84        21.93 o                         
   7   4  12         14.43         18.14        27.12 o                         
  -6   5  12        246.18        255.58        72.12 o                         
  -5   5  12        498.69        610.14        56.71 o                         
  -4   5  12        914.68       1043.51        61.15 o                         
  -3   5  12        700.29        793.29        51.16 o                         
  -2   5  12        464.97        510.55        43.22 o                         
  -1   5  12        634.79        656.97        43.15 o                         
   0   5  12        585.58        609.64        47.69 o                         
   1   5  12        523.15        496.37        42.84 o                         
   2   5  12       1280.27       1245.31        58.37 o                         
   3   5  12        903.23        787.71        46.97 o                         
   4   5  12        115.18         82.61        14.84 o                         
   5   5  12        209.08        253.66        37.98 o                         
   6   5  12         72.05         56.73        33.54 o                         
   7   5  12         55.00         13.85        38.37 o                         
  -5   6  12         71.42         44.98        35.23 o                         
  -4   6  12        105.22        144.85        30.40 o                         
  -3   6  12        118.14        168.71        23.72 o                         
  -2   6  12        259.23        267.51        29.29 o                         
  -1   6  12        401.61        450.14        42.19 o                         
   0   6  12        577.18        601.18        47.62 o                         
   1   6  12        986.17        920.97        57.89 o                         
   2   6  12       1270.18       1241.66        53.79 o                         
   3   6  12       1397.25       1354.48        57.28 o                         
   4   6  12        393.66        390.36        31.04 o                         
   5   6  12        479.09        514.22        54.01 o                         
   6   6  12        137.03        114.73        40.00 o                         
  -5   7  12         45.12         34.59        24.64 o                         
  -4   7  12         62.53        124.77        38.52 o                         
  -3   7  12        206.56        228.53        28.47 o                         
  -2   7  12         25.15         31.96        15.15 o                         
  -1   7  12         94.04         90.65        17.37 o                         
   0   7  12        248.25        236.96        26.95 o                         
   1   7  12        131.02        102.19        17.86 o                         
   2   7  12        331.26        309.67        26.44 o                         
   3   7  12        678.08        670.80        40.61 o                         
   4   7  12        903.79        952.93        54.51 o                         
   5   7  12        214.83        226.29        37.04 o                         
   6   7  12          7.94         23.08        16.62 o                         
  -5   8  12        527.00        876.95       149.43 o                         
  -4   8  12        280.20        376.76        44.17 o                         
  -3   8  12        789.88        721.87        55.77 o                         
  -2   8  12        541.22        610.68        44.91 o                         
  -1   8  12        539.56        574.85        42.23 o                         
   0   8  12        962.76       1041.16        55.83 o                         
   1   8  12        216.14        190.68        24.19 o                         
   2   8  12         15.39         -9.39         9.39 o                         
   3   8  12        135.89        123.38        21.92 o                         
   4   8  12         15.72         12.83        12.28 o                         
   5   8  12         22.06         26.73        13.74 o                         
   6   8  12         54.42         40.39        32.89 o                         
  -4   9  12        100.27        120.00        53.08 o                         
  -3   9  12        534.49        509.98        64.06 o                         
  -2   9  12        629.10        631.11        45.63 o                         
  -1   9  12        281.43        288.09        30.78 o                         
   0   9  12        195.81        167.82        23.26 o                         
   1   9  12        330.70        380.08        34.29 o                         
   2   9  12        517.29        492.02        37.83 o                         
   3   9  12        266.36        295.34        37.96 o                         
   4   9  12        402.24        427.39        48.79 o                         
   5   9  12        210.54        208.85        60.00 o                         
  -2  10  12         85.28         92.39        22.26 o                         
  -1  10  12        233.46        254.26        39.89 o                         
   0  10  12        215.65        198.69        28.22 o                         
   1  10  12        714.53        643.99        68.42 o                         
   2  10  12        755.99        728.19        68.78 o                         
   3  10  12        329.20        377.69        57.54 o                         
   4  10  12        459.60        383.09        81.35 o                         
  -1  11  12         37.54         12.76        12.82 o                         
   0  11  12          0.09        -15.68        21.73 o                         
   1  11  12         57.32         36.03        15.66 o                         
   2  11  12         83.13         73.30        18.86 o                         
   3  11  12         25.57         51.92        31.73 o                         
   4  11  12          8.50        -27.12        27.12 o                         
  -1  12  12        436.61        456.36        92.31 o                         
   0  12  12        449.21        467.67       111.93 o                         
   1  12  12        131.93        151.09        31.25 o                         
   2  12  12         60.87         47.39        22.83 o                         
   3  12  12         17.37         58.27        34.62 o                         
  -3  -2  13        302.99        272.89        73.85 o                         
  -2  -2  13        343.16        291.35        87.12 o                         
  -1  -2  13        150.68        114.22        35.90 o                         
   0  -2  13        273.13        271.53        51.10 o                         
   1  -2  13         75.40        107.82        33.60 o                         
   2  -2  13          9.97        -17.74        17.74 o                         
   3  -2  13          0.60          7.12        23.57 o                         
   4  -2  13         13.23         -2.96        73.27 o                         
  -3  -1  13        606.99        631.17       109.04 o                         
  -2  -1  13        750.71        759.83        70.55 o                         
  -1  -1  13        296.36        295.48        32.08 o                         
   0  -1  13        424.16        503.67        43.00 o                         
   1  -1  13        214.61        227.36        29.18 o                         
   2  -1  13        328.26        333.28        39.40 o                         
   3  -1  13        204.45        167.98        27.86 o                         
   4  -1  13        517.85        566.41        57.11 o                         
  -3   0  13        762.51        684.31        55.22 o                         
  -2   0  13        380.33        361.44        33.27 o                         
  -1   0  13        129.75        134.89        22.50 o                         
   0   0  13        143.07        116.30        20.38 o                         
   1   0  13        529.11        573.20        44.63 o                         
   2   0  13        486.92        467.65        51.48 o                         
   3   0  13        841.98        866.82        54.51 o                         
   4   0  13        605.49        672.68        60.88 o                         
   5   0  13        361.45        245.20        77.31 o                         
  -5   1  13        252.78        159.24        57.12 o                         
  -4   1  13        119.66        154.03        39.70 o                         
  -3   1  13         24.47         11.69        11.88 o                         
  -2   1  13          0.23          9.95        11.40 o                         
  -1   1  13         38.59         35.55        11.44 o                         
   0   1  13         41.99         57.91        15.97 o                         
   1   1  13          6.81          3.66        10.83 o                         
   2   1  13          8.59         19.63         9.64 o                         
   3   1  13          1.17        -11.52        11.52 o                         
   4   1  13         13.11          3.50        15.17 o                         
   5   1  13        148.83        195.82        45.15 o                         
  -5   2  13        607.90        739.64       118.27 o                         
  -4   2  13        592.74        644.00        60.75 o                         
  -3   2  13        566.58        542.11        40.08 o                         
  -2   2  13        137.08        153.28        21.78 o                         
  -1   2  13        226.55        205.56        24.63 o                         
   0   2  13        214.97        187.55        23.22 o                         
   1   2  13        484.00        443.20        35.08 o                         
   2   2  13        174.01        183.48        22.35 o                         
   3   2  13        176.60        163.14        31.48 o                         
   4   2  13          7.56          2.45         9.27 o                         
   5   2  13         85.48         25.38        18.16 o                         
  -5   3  13        153.35        248.66        75.58 o                         
  -4   3  13        167.50        246.88        34.33 o                         
  -3   3  13        339.88        327.24        34.69 o                         
  -2   3  13        430.15        432.49        35.46 o                         
  -1   3  13        630.86        612.53        47.82 o                         
   0   3  13        463.26        485.30        36.23 o                         
   1   3  13        530.28        540.22        42.01 o                         
   2   3  13        633.49        627.69        45.78 o                         
   3   3  13       1162.39       1153.30        56.10 o                         
   4   3  13        432.11        443.50        48.80 o                         
   5   3  13        704.25        725.84        82.26 o                         
   6   3  13        297.01        230.20        67.50 o                         
  -4   4  13          1.62         -9.79        13.85 o                         
  -3   4  13          1.79         -5.59        16.66 o                         
  -2   4  13         25.23         17.88         9.81 o                         
  -1   4  13         97.18        104.67        17.96 o                         
   0   4  13         26.80         13.75        15.28 o                         
   1   4  13         69.50         53.63        15.14 o                         
   2   4  13        330.51        343.34        37.69 o                         
   3   4  13        598.13        513.71        40.33 o                         
   4   4  13        656.32        729.46        62.11 o                         
   5   4  13        576.13        604.51        61.55 o                         
   6   4  13        438.28        463.28        94.62 o                         
  -4   5  13        169.82        240.70        32.61 o                         
  -3   5  13        541.94        642.04        48.27 o                         
  -2   5  13         79.91         68.08        25.33 o                         
  -1   5  13          5.41         16.24        13.39 o                         
   0   5  13        155.67        120.23        23.58 o                         
   1   5  13        111.87         81.60        19.48 o                         
   2   5  13         35.19         36.26        13.87 o                         
   3   5  13          0.38         13.45         9.53 o                         
   4   5  13          6.72         14.11        10.62 o                         
   5   5  13        195.32        175.93        33.60 o                         
   6   5  13        147.18        210.58        62.31 o                         
  -4   6  13        386.97        568.86       117.70 o                         
  -3   6  13        388.78        387.45        37.35 o                         
  -2   6  13        490.11        500.09        48.38 o                         
  -1   6  13        192.52        207.10        30.66 o                         
   0   6  13        453.62        470.84        44.99 o                         
   1   6  13        514.01        480.01        44.79 o                         
   2   6  13         91.40         81.38        17.51 o                         
   3   6  13         84.96         95.84        18.45 o                         
   4   6  13        388.62        367.29        35.47 o                         
   5   6  13        165.31        137.70        29.50 o                         
  -4   7  13        112.13        225.01        77.89 o                         
  -3   7  13        126.98        117.18        21.70 o                         
  -2   7  13        654.39        678.65        54.10 o                         
  -1   7  13        497.37        534.89        42.84 o                         
   0   7  13        803.82        761.17        50.83 o                         
   1   7  13        451.46        464.11        39.14 o                         
   2   7  13        697.34        769.47        50.50 o                         
   3   7  13        235.76        286.62        31.13 o                         
   4   7  13       1556.35       1640.91        85.44 o                         
   5   7  13        997.14       1001.67        95.61 o                         
  -4   8  13         96.62        165.58        71.54 o                         
  -3   8  13          2.52         -5.19        25.96 o                         
  -2   8  13         14.16         -2.93        13.79 o                         
  -1   8  13          2.10         -8.53        21.07 o                         
   0   8  13         11.88          1.65        22.26 o                         
   1   8  13         85.17         38.85        17.07 o                         
   2   8  13        313.54        311.13        32.33 o                         
   3   8  13        148.54        204.94        28.74 o                         
   4   8  13        679.81        644.39        60.60 o                         
   5   8  13        590.47        574.94        73.43 o                         
  -3   9  13        286.96        384.24        86.54 o                         
  -2   9  13         77.74         80.09        30.08 o                         
  -1   9  13        474.15        453.70        39.83 o                         
   0   9  13        554.06        519.78        41.44 o                         
   1   9  13          1.95        -12.99        12.99 o                         
   2   9  13         42.97         36.80        19.02 o                         
   3   9  13         14.39         15.83        28.56 o                         
   4   9  13          0.32          2.35        19.04 o                         
  -2  10  13        284.24        282.12        70.96 o                         
  -1  10  13        435.49        292.35       106.45 o                         
   0  10  13        435.97        478.73        46.90 o                         
   1  10  13        380.32        413.58        61.87 o                         
   2  10  13        363.34        356.14        54.86 o                         
   3  10  13        407.44        466.17        96.93 o                         
  -1  11  13        126.45        162.12        55.39 o                         
   0  11  13        306.61        197.89        71.54 o                         
   1  11  13        426.57        281.84        51.20 o                         
   2  11  13         99.35        113.08        45.00 o                         
  -3   0  14        368.73        261.93        78.46 o                         
  -2   0  14        293.57        262.54        50.85 o                         
  -1   0  14        512.79        638.89        77.60 o                         
   0   0  14        305.90        345.13        57.23 o                         
   1   0  14        370.72        361.47        56.76 o                         
   2   0  14        269.08        334.62        76.16 o                         
   3   0  14        370.10        402.13        85.39 o                         
   4   0  14        217.24        230.20        67.50 o                         
  -4   1  14        101.81         69.23        42.69 o                         
  -3   1  14         96.68        148.55        38.13 o                         
  -2   1  14        107.50         88.21        25.36 o                         
  -1   1  14        401.99        443.75        65.97 o                         
   0   1  14        526.40        505.58        43.15 o                         
   1   1  14        351.27        332.32        41.14 o                         
   2   1  14        161.89        237.76        42.03 o                         
   3   1  14        323.70        279.82        73.27 o                         
   4   1  14        241.97        214.46        45.45 o                         
  -3   2  14        160.71         87.87        30.06 o                         
  -2   2  14          8.39         -6.49        19.34 o                         
  -1   2  14         24.69          8.94        12.72 o                         
   0   2  14        199.27        220.77        25.61 o                         
   1   2  14          9.68          7.45        10.70 o                         
   2   2  14         20.98         19.12        14.36 o                         
   3   2  14          0.63         19.10        14.10 o                         
   4   2  14        100.86        112.88        32.86 o                         
   5   2  14        226.37        319.62        85.39 o                         
  -3   3  14        536.52        703.14       105.29 o                         
  -2   3  14        587.33        597.62        58.94 o                         
  -1   3  14        104.42         89.21        17.41 o                         
   0   3  14         64.88         62.30        15.41 o                         
   1   3  14        198.45        206.26        27.57 o                         
   2   3  14        274.79        287.11        32.73 o                         
   3   3  14        130.99        104.19        34.31 o                         
   4   3  14          1.44        -16.22        16.22 o                         
   5   3  14         10.03        -64.62        64.62 o                         
  -3   4  14        338.87        394.63        81.35 o                         
  -2   4  14        376.44        403.88        39.42 o                         
  -1   4  14        511.30        461.41        42.42 o                         
   0   4  14        599.15        608.48        47.43 o                         
   1   4  14        324.27        288.31        33.17 o                         
   2   4  14        656.57        531.72        48.23 o                         
   3   4  14        378.65        391.63        41.36 o                         
   4   4  14        678.31        501.09       113.95 o                         
   5   4  14        572.82        560.21       103.27 o                         
  -4   5  14        144.07        137.89        51.35 o                         
  -3   5  14         28.89         23.65        24.81 o                         
  -2   5  14         23.25        -25.20        25.20 o                         
  -1   5  14         37.62          5.65        14.54 o                         
   0   5  14         62.79         38.53        16.28 o                         
   1   5  14        106.51         92.01        22.47 o                         
   2   5  14        211.79        182.38        29.46 o                         
   3   5  14        170.38        158.09        28.02 o                         
   4   5  14        190.91        202.51        58.85 o                         
   5   5  14        715.41        742.52       117.70 o                         
  -2   6  14         84.40        106.16        50.19 o                         
  -1   6  14        249.20        208.82        43.72 o                         
   0   6  14         53.13         27.20        14.24 o                         
   1   6  14          1.97        -12.72        12.72 o                         
   2   6  14          6.56        -12.48        12.71 o                         
   3   6  14          3.65         -2.89        16.18 o                         
   5   6  14        105.03        106.16        45.00 o                         
  -3   7  14        343.68        493.86        93.46 o                         
  -2   7  14        283.55        271.39        52.58 o                         
  -1   7  14        311.43        310.76        44.80 o                         
   0   7  14        706.39        754.70        53.18 o                         
   1   7  14        137.55        190.29        26.27 o                         
   2   7  14        123.77        127.58        22.50 o                         
   3   7  14        166.05        197.56        33.86 o                         
   4   7  14         35.04         53.08        38.65 o                         
   5   7  14         15.89         32.31        27.12 o                         
  -2   8  14        260.20        208.27        80.48 o                         
  -1   8  14        614.75        676.14        77.94 o                         
   0   8  14        552.67        514.38        55.75 o                         
   1   8  14        400.38        447.24        45.26 o                         
   2   8  14        357.53        372.97        48.41 o                         
   3   8  14        553.39        572.58        59.26 o                         
   4   8  14        568.77        460.40        94.62 o                         
  -2   9  14          4.07         -7.27        36.92 o                         
  -1   9  14          3.54          4.17        17.05 o                         
   0   9  14         59.61         20.45        27.27 o                         
   1   9  14        200.13        214.45        35.72 o                         
   2   9  14        125.59         80.30        23.68 o                         
   3   9  14        174.66        183.66        62.89 o                         
   4   9  14        162.09        135.58        47.31 o                         
   1  10  14         55.37        114.23        47.31 o                         
   2  10  14         43.98         78.46        39.23 o                         
   1   1  15        289.38        319.62        81.35 o                         
  -1   2  15         74.14        100.39        46.16 o                         
   0   2  15        373.65        459.82        90.00 o                         
  -2   3  15         29.13        -42.69        42.69 o                         
  -1   3  15          6.83        -43.85        43.85 o                         
  -1   4  15        348.30        405.59        91.73 o                         
   0   4  15        462.81        282.12        80.77 o                         
   3   5  15        217.80        265.39        77.89 o                         
   3   6  15         21.41         -0.69        20.12 o                         
   3   7  15         13.23        -31.73        31.73 o                         
                                                                                
